# Supplementary material for: Efficient conformational ensemble generation of protein-bound peptides
Source: J Cheminform. 2017 Nov 22;9:59. doi: 10.1186/s13321-017-0246-7 (PMC5700017; doi:10.1186/s13321-017-0246-7)
Supplement: Supplementary file 1 — Additional file 1. The average accuracies and standard deviations of MODPEP for the peptides of 3–30 amino acids on ten randomly splitted training/test sets. [file 13321_2017_246_MOESM1_ESM.zip]

Archive with 29 entries (28 files):
- statistics/
- statistics/stat_03.csv
- statistics/stat_04.csv
- statistics/stat_05.csv
- statistics/stat_06.csv
- statistics/stat_07.csv
- statistics/stat_08.csv
- statistics/stat_09.csv
- statistics/stat_10.csv
- statistics/stat_11.csv
- statistics/stat_12.csv
- statistics/stat_13.csv
- statistics/stat_14.csv
- statistics/stat_15.csv
- statistics/stat_16.csv
- statistics/stat_17.csv
- statistics/stat_18.csv
- statistics/stat_19.csv
- statistics/stat_20.csv
- statistics/stat_21.csv
- statistics/stat_22.csv
- statistics/stat_23.csv
- statistics/stat_24.csv
- statistics/stat_25.csv
- statistics/stat_26.csv
- statistics/stat_27.csv
- statistics/stat_28.csv
- statistics/stat_29.csv
- statistics/stat_30.csv
