# Supplementary material for: Efficient conformational ensemble generation of protein-bound peptides
Source: J Cheminform. 2017 Nov 22;9:59. doi: 10.1186/s13321-017-0246-7 (PMC5700017; doi:10.1186/s13321-017-0246-7)
Supplement: Supplementary file 1 — Additional file 1. The average accuracies and standard deviations of MODPEP for the peptides of 3–30 amino acids on ten randomly splitted training/test sets. [file 13321_2017_246_MOESM1_ESM.zip › statistics/stat_03.csv]

Rank	Accuracy	SD
1	0.380	0.017
2	0.371	0.022
3	0.345	0.030
4	0.345	0.030
5	0.247	0.008
6	0.171	0.008
7	0.167	0.005
8	0.167	0.004
9	0.138	0.019
10	0.136	0.016
11	0.136	0.016
12	0.136	0.016
13	0.135	0.017
14	0.123	0.023
15	0.107	0.031
16	0.101	0.034
17	0.101	0.034
18	0.100	0.032
19	0.100	0.032
20	0.100	0.032
21	0.100	0.032
22	0.100	0.032
23	0.100	0.032
24	0.100	0.032
25	0.100	0.032
26	0.100	0.031
27	0.100	0.031
28	0.097	0.032
29	0.097	0.032
30	0.095	0.033
31	0.095	0.033
32	0.095	0.033
33	0.095	0.033
34	0.095	0.033
35	0.095	0.033
36	0.095	0.033
37	0.095	0.033
38	0.095	0.033
39	0.095	0.033
40	0.095	0.033
41	0.095	0.033
42	0.095	0.032
43	0.095	0.032
44	0.095	0.032
45	0.095	0.032
46	0.095	0.032
47	0.095	0.032
48	0.095	0.032
49	0.095	0.032
50	0.095	0.032
51	0.095	0.032
52	0.095	0.032
53	0.095	0.032
54	0.095	0.032
55	0.095	0.032
56	0.095	0.032
57	0.095	0.032
58	0.095	0.032
59	0.095	0.032
60	0.095	0.032
61	0.095	0.032
62	0.095	0.032
63	0.095	0.032
64	0.095	0.032
65	0.095	0.032
66	0.094	0.031
67	0.094	0.031
68	0.094	0.031
69	0.094	0.031
70	0.094	0.031
71	0.094	0.031
72	0.094	0.031
73	0.094	0.031
74	0.094	0.031
75	0.094	0.031
76	0.094	0.031
77	0.094	0.031
78	0.094	0.031
79	0.094	0.030
80	0.094	0.030
81	0.094	0.030
82	0.094	0.030
83	0.094	0.030
84	0.094	0.030
85	0.094	0.030
86	0.094	0.030
87	0.094	0.030
88	0.094	0.030
89	0.090	0.032
90	0.090	0.032
91	0.090	0.032
92	0.090	0.032
93	0.090	0.032
94	0.090	0.032
95	0.090	0.032
96	0.090	0.032
97	0.090	0.032
98	0.090	0.032
99	0.090	0.032
100	0.090	0.032
101	0.090	0.032
102	0.090	0.032
103	0.090	0.032
104	0.090	0.032
105	0.090	0.032
106	0.090	0.032
107	0.090	0.032
108	0.090	0.032
109	0.090	0.032
110	0.090	0.032
111	0.090	0.032
112	0.090	0.032
113	0.090	0.032
114	0.090	0.032
115	0.090	0.032
116	0.090	0.032
117	0.090	0.032
118	0.090	0.032
119	0.090	0.032
120	0.090	0.032
121	0.090	0.032
122	0.089	0.030
123	0.089	0.030
124	0.089	0.030
125	0.089	0.030
126	0.089	0.030
127	0.089	0.030
128	0.089	0.030
129	0.087	0.031
130	0.087	0.031
131	0.087	0.031
132	0.087	0.031
133	0.087	0.031
134	0.087	0.031
135	0.087	0.031
136	0.087	0.031
137	0.087	0.031
138	0.087	0.031
139	0.087	0.031
140	0.087	0.031
141	0.087	0.031
142	0.087	0.031
143	0.087	0.031
144	0.087	0.031
145	0.086	0.030
146	0.086	0.030
147	0.086	0.030
148	0.086	0.030
149	0.086	0.030
150	0.086	0.030
151	0.086	0.030
152	0.086	0.030
153	0.086	0.030
154	0.086	0.030
155	0.086	0.030
156	0.086	0.030
157	0.086	0.030
158	0.086	0.030
159	0.086	0.030
160	0.086	0.030
161	0.086	0.030
162	0.086	0.030
163	0.086	0.030
164	0.086	0.030
165	0.086	0.030
166	0.086	0.030
167	0.086	0.030
168	0.086	0.030
169	0.086	0.030
170	0.086	0.030
171	0.086	0.030
172	0.086	0.030
173	0.086	0.030
174	0.086	0.030
175	0.086	0.030
176	0.085	0.030
177	0.085	0.030
178	0.085	0.030
179	0.085	0.030
180	0.085	0.030
181	0.085	0.030
182	0.085	0.030
183	0.085	0.030
184	0.085	0.030
185	0.085	0.030
186	0.085	0.030
187	0.085	0.030
188	0.085	0.030
189	0.085	0.030
190	0.085	0.030
191	0.085	0.030
192	0.085	0.030
193	0.085	0.030
194	0.085	0.030
195	0.085	0.030
196	0.085	0.030
197	0.085	0.030
198	0.085	0.030
199	0.085	0.030
200	0.085	0.030
201	0.085	0.030
202	0.085	0.030
203	0.085	0.030
204	0.085	0.030
205	0.085	0.030
206	0.085	0.030
207	0.085	0.030
208	0.085	0.030
209	0.084	0.028
210	0.084	0.028
211	0.084	0.028
212	0.084	0.028
213	0.084	0.028
214	0.084	0.028
215	0.084	0.028
216	0.082	0.023
217	0.082	0.023
218	0.082	0.023
219	0.082	0.023
220	0.082	0.023
221	0.082	0.023
222	0.082	0.023
223	0.082	0.023
224	0.082	0.023
225	0.082	0.023
226	0.082	0.023
227	0.082	0.023
228	0.082	0.023
229	0.082	0.023
230	0.082	0.023
231	0.082	0.023
232	0.082	0.023
233	0.082	0.023
234	0.082	0.023
235	0.082	0.023
236	0.082	0.023
237	0.082	0.023
238	0.082	0.023
239	0.082	0.023
240	0.082	0.023
241	0.082	0.023
242	0.082	0.023
243	0.082	0.023
244	0.082	0.023
245	0.082	0.023
246	0.082	0.023
247	0.082	0.023
248	0.082	0.023
249	0.082	0.023
250	0.082	0.023
251	0.082	0.023
252	0.082	0.023
253	0.082	0.023
254	0.082	0.023
255	0.082	0.023
256	0.082	0.023
257	0.082	0.023
258	0.082	0.023
259	0.082	0.023
260	0.082	0.023
261	0.082	0.023
262	0.082	0.023
263	0.082	0.023
264	0.082	0.023
265	0.082	0.023
266	0.082	0.023
267	0.082	0.023
268	0.082	0.023
269	0.082	0.023
270	0.082	0.023
271	0.082	0.023
272	0.082	0.023
273	0.082	0.023
274	0.082	0.023
275	0.082	0.023
276	0.082	0.023
277	0.082	0.023
278	0.082	0.023
279	0.082	0.023
280	0.082	0.023
281	0.082	0.023
282	0.082	0.023
283	0.081	0.023
284	0.081	0.023
285	0.081	0.023
286	0.081	0.023
287	0.081	0.023
288	0.080	0.020
289	0.080	0.020
290	0.080	0.020
291	0.080	0.020
292	0.080	0.020
293	0.080	0.020
294	0.080	0.020
295	0.080	0.020
296	0.080	0.020
297	0.080	0.020
298	0.080	0.020
299	0.080	0.020
300	0.080	0.020
301	0.080	0.020
302	0.080	0.020
303	0.080	0.020
304	0.080	0.020
305	0.080	0.020
306	0.080	0.020
307	0.080	0.020
308	0.080	0.020
309	0.080	0.020
310	0.080	0.020
311	0.080	0.020
312	0.080	0.020
313	0.080	0.020
314	0.080	0.020
315	0.080	0.020
316	0.080	0.020
317	0.080	0.020
318	0.080	0.020
319	0.080	0.020
320	0.080	0.020
321	0.080	0.020
322	0.080	0.020
323	0.080	0.020
324	0.080	0.020
325	0.080	0.020
326	0.080	0.020
327	0.080	0.020
328	0.080	0.020
329	0.080	0.020
330	0.080	0.020
331	0.080	0.020
332	0.080	0.020
333	0.080	0.020
334	0.080	0.020
335	0.080	0.020
336	0.080	0.020
337	0.080	0.020
338	0.080	0.020
339	0.080	0.020
340	0.080	0.020
341	0.080	0.020
342	0.080	0.020
343	0.080	0.020
344	0.080	0.020
345	0.080	0.020
346	0.080	0.020
347	0.080	0.020
348	0.080	0.020
349	0.080	0.020
350	0.080	0.020
351	0.080	0.020
352	0.080	0.020
353	0.080	0.020
354	0.080	0.020
355	0.080	0.020
356	0.080	0.020
357	0.080	0.020
358	0.080	0.020
359	0.080	0.020
360	0.080	0.020
361	0.080	0.020
362	0.080	0.020
363	0.080	0.020
364	0.080	0.020
365	0.080	0.020
366	0.080	0.020
367	0.080	0.020
368	0.080	0.020
369	0.080	0.020
370	0.080	0.020
371	0.080	0.020
372	0.080	0.020
373	0.080	0.020
374	0.080	0.020
375	0.080	0.020
376	0.080	0.020
377	0.080	0.020
378	0.080	0.020
379	0.080	0.020
380	0.080	0.020
381	0.080	0.020
382	0.080	0.020
383	0.080	0.020
384	0.080	0.020
385	0.080	0.020
386	0.080	0.020
387	0.080	0.020
388	0.080	0.020
389	0.080	0.020
390	0.080	0.020
391	0.080	0.020
392	0.080	0.020
393	0.080	0.020
394	0.080	0.020
395	0.080	0.020
396	0.080	0.020
397	0.080	0.020
398	0.080	0.020
399	0.080	0.020
400	0.080	0.020
401	0.080	0.020
402	0.080	0.020
403	0.080	0.020
404	0.080	0.020
405	0.080	0.020
406	0.080	0.020
407	0.080	0.020
408	0.080	0.020
409	0.080	0.020
410	0.080	0.020
411	0.080	0.020
412	0.080	0.020
413	0.080	0.020
414	0.080	0.020
415	0.080	0.020
416	0.080	0.020
417	0.080	0.020
418	0.080	0.020
419	0.080	0.020
420	0.080	0.020
421	0.080	0.020
422	0.080	0.020
423	0.080	0.020
424	0.080	0.020
425	0.080	0.020
426	0.080	0.020
427	0.080	0.020
428	0.080	0.020
429	0.080	0.020
430	0.080	0.020
431	0.080	0.020
432	0.080	0.020
433	0.080	0.020
434	0.080	0.020
435	0.080	0.020
436	0.080	0.020
437	0.080	0.020
438	0.080	0.020
439	0.080	0.020
440	0.080	0.020
441	0.080	0.020
442	0.080	0.020
443	0.080	0.020
444	0.080	0.020
445	0.080	0.020
446	0.080	0.020
447	0.080	0.020
448	0.080	0.020
449	0.080	0.020
450	0.080	0.020
451	0.080	0.020
452	0.080	0.020
453	0.080	0.020
454	0.080	0.020
455	0.080	0.020
456	0.080	0.020
457	0.080	0.020
458	0.080	0.020
459	0.080	0.020
460	0.080	0.020
461	0.080	0.020
462	0.080	0.020
463	0.080	0.020
464	0.080	0.020
465	0.080	0.020
466	0.080	0.020
467	0.080	0.020
468	0.080	0.020
469	0.080	0.020
470	0.080	0.020
471	0.080	0.020
472	0.080	0.020
473	0.080	0.020
474	0.080	0.020
475	0.080	0.020
476	0.080	0.020
477	0.080	0.020
478	0.080	0.020
479	0.080	0.020
480	0.080	0.020
481	0.080	0.020
482	0.080	0.020
483	0.080	0.020
484	0.080	0.020
485	0.080	0.020
486	0.080	0.020
487	0.080	0.020
488	0.080	0.020
489	0.080	0.020
490	0.080	0.020
491	0.080	0.020
492	0.080	0.020
493	0.080	0.020
494	0.080	0.020
495	0.080	0.020
496	0.080	0.020
497	0.080	0.020
498	0.080	0.020
499	0.080	0.020
500	0.080	0.020
501	0.080	0.020
502	0.080	0.020
503	0.080	0.020
504	0.080	0.020
505	0.080	0.020
506	0.080	0.020
507	0.080	0.020
508	0.080	0.020
509	0.080	0.020
510	0.080	0.020
511	0.080	0.020
512	0.080	0.020
513	0.080	0.020
514	0.080	0.020
515	0.080	0.020
516	0.080	0.020
517	0.080	0.020
518	0.080	0.020
519	0.080	0.020
520	0.080	0.020
521	0.080	0.020
522	0.080	0.020
523	0.080	0.020
524	0.080	0.020
525	0.080	0.020
526	0.080	0.020
527	0.080	0.020
528	0.080	0.020
529	0.080	0.020
530	0.080	0.020
531	0.080	0.020
532	0.080	0.020
533	0.080	0.020
534	0.080	0.020
535	0.080	0.020
536	0.080	0.020
537	0.080	0.020
538	0.080	0.020
539	0.080	0.020
540	0.080	0.020
541	0.080	0.020
542	0.080	0.020
543	0.080	0.020
544	0.080	0.020
545	0.080	0.020
546	0.080	0.020
547	0.080	0.020
548	0.080	0.020
549	0.080	0.020
550	0.080	0.020
551	0.080	0.020
552	0.080	0.020
553	0.080	0.020
554	0.080	0.020
555	0.080	0.020
556	0.080	0.020
557	0.080	0.020
558	0.080	0.020
559	0.080	0.020
560	0.080	0.020
561	0.080	0.020
562	0.080	0.020
563	0.080	0.020
564	0.080	0.020
565	0.080	0.020
566	0.080	0.020
567	0.080	0.020
568	0.080	0.020
569	0.080	0.020
570	0.080	0.020
571	0.080	0.020
572	0.080	0.020
573	0.080	0.020
574	0.080	0.020
575	0.080	0.020
576	0.080	0.020
577	0.080	0.020
578	0.080	0.020
579	0.080	0.020
580	0.080	0.020
581	0.080	0.020
582	0.080	0.020
583	0.080	0.020
584	0.080	0.020
585	0.080	0.020
586	0.080	0.020
587	0.080	0.020
588	0.080	0.020
589	0.080	0.020
590	0.080	0.020
591	0.080	0.020
592	0.080	0.020
593	0.080	0.020
594	0.080	0.020
595	0.080	0.020
596	0.080	0.020
597	0.080	0.020
598	0.080	0.020
599	0.080	0.020
600	0.080	0.020
601	0.080	0.020
602	0.080	0.020
603	0.080	0.020
604	0.080	0.020
605	0.080	0.020
606	0.080	0.020
607	0.080	0.020
608	0.080	0.020
609	0.080	0.020
610	0.080	0.020
611	0.080	0.020
612	0.080	0.020
613	0.080	0.020
614	0.080	0.020
615	0.080	0.020
616	0.080	0.020
617	0.080	0.020
618	0.080	0.020
619	0.080	0.020
620	0.080	0.020
621	0.080	0.020
622	0.080	0.020
623	0.080	0.020
624	0.080	0.020
625	0.080	0.020
626	0.080	0.020
627	0.080	0.020
628	0.080	0.020
629	0.080	0.020
630	0.080	0.020
631	0.080	0.020
632	0.080	0.020
633	0.080	0.020
634	0.080	0.020
635	0.080	0.020
636	0.080	0.020
637	0.080	0.020
638	0.080	0.020
639	0.080	0.020
640	0.080	0.020
641	0.080	0.020
642	0.080	0.020
643	0.080	0.020
644	0.080	0.020
645	0.080	0.020
646	0.080	0.020
647	0.080	0.020
648	0.080	0.020
649	0.080	0.020
650	0.080	0.020
651	0.080	0.020
652	0.080	0.020
653	0.079	0.018
654	0.079	0.018
655	0.079	0.018
656	0.079	0.018
657	0.079	0.018
658	0.079	0.018
659	0.079	0.018
660	0.079	0.018
661	0.079	0.018
662	0.079	0.018
663	0.079	0.018
664	0.079	0.018
665	0.079	0.018
666	0.079	0.018
667	0.079	0.018
668	0.079	0.018
669	0.079	0.018
670	0.079	0.018
671	0.079	0.018
672	0.079	0.018
673	0.079	0.018
674	0.079	0.018
675	0.079	0.018
676	0.079	0.018
677	0.079	0.018
678	0.079	0.018
679	0.079	0.018
680	0.079	0.018
681	0.079	0.018
682	0.079	0.018
683	0.079	0.018
684	0.079	0.018
685	0.079	0.018
686	0.079	0.018
687	0.079	0.018
688	0.079	0.018
689	0.079	0.018
690	0.079	0.018
691	0.079	0.018
692	0.079	0.018
693	0.079	0.018
694	0.079	0.018
695	0.079	0.018
696	0.079	0.018
697	0.079	0.018
698	0.079	0.018
699	0.079	0.018
700	0.079	0.018
701	0.079	0.018
702	0.079	0.018
703	0.079	0.018
704	0.079	0.018
705	0.079	0.018
706	0.079	0.018
707	0.079	0.018
708	0.079	0.018
709	0.079	0.018
710	0.079	0.018
711	0.079	0.018
712	0.079	0.018
713	0.079	0.018
714	0.079	0.018
715	0.079	0.018
716	0.079	0.018
717	0.079	0.018
718	0.079	0.018
719	0.079	0.018
720	0.079	0.018
721	0.079	0.018
722	0.079	0.018
723	0.079	0.018
724	0.079	0.018
725	0.079	0.018
726	0.079	0.018
727	0.079	0.018
728	0.079	0.018
729	0.079	0.018
730	0.079	0.018
731	0.079	0.018
732	0.079	0.018
733	0.079	0.018
734	0.079	0.018
735	0.079	0.018
736	0.078	0.019
737	0.078	0.019
738	0.078	0.019
739	0.078	0.019
740	0.078	0.019
741	0.078	0.019
742	0.078	0.019
743	0.078	0.019
744	0.078	0.019
745	0.078	0.019
746	0.078	0.019
747	0.078	0.019
748	0.078	0.019
749	0.078	0.019
750	0.078	0.019
751	0.078	0.019
752	0.078	0.019
753	0.078	0.019
754	0.078	0.019
755	0.078	0.019
756	0.078	0.019
757	0.078	0.019
758	0.078	0.019
759	0.078	0.019
760	0.078	0.019
761	0.078	0.019
762	0.078	0.019
763	0.078	0.019
764	0.078	0.019
765	0.078	0.019
766	0.078	0.019
767	0.078	0.019
768	0.078	0.019
769	0.078	0.019
770	0.078	0.019
771	0.078	0.019
772	0.078	0.019
773	0.078	0.019
774	0.078	0.019
775	0.078	0.019
776	0.078	0.019
777	0.078	0.019
778	0.078	0.019
779	0.078	0.019
780	0.078	0.019
781	0.078	0.019
782	0.078	0.019
783	0.078	0.019
784	0.078	0.019
785	0.078	0.019
786	0.078	0.019
787	0.078	0.019
788	0.078	0.019
789	0.078	0.019
790	0.078	0.019
791	0.078	0.019
792	0.078	0.019
793	0.078	0.019
794	0.078	0.019
795	0.078	0.019
796	0.078	0.019
797	0.078	0.019
798	0.078	0.019
799	0.078	0.019
800	0.078	0.019
801	0.078	0.019
802	0.078	0.019
803	0.078	0.019
804	0.078	0.019
805	0.078	0.019
806	0.078	0.019
807	0.078	0.019
808	0.078	0.019
809	0.078	0.019
810	0.078	0.019
811	0.078	0.019
812	0.078	0.019
813	0.078	0.019
814	0.078	0.019
815	0.078	0.019
816	0.078	0.019
817	0.078	0.019
818	0.078	0.019
819	0.078	0.019
820	0.078	0.019
821	0.078	0.019
822	0.078	0.019
823	0.078	0.019
824	0.078	0.019
825	0.078	0.019
826	0.078	0.019
827	0.078	0.019
828	0.078	0.019
829	0.078	0.019
830	0.078	0.019
831	0.078	0.019
832	0.078	0.019
833	0.078	0.019
834	0.078	0.019
835	0.078	0.019
836	0.078	0.019
837	0.078	0.019
838	0.078	0.019
839	0.078	0.019
840	0.078	0.019
841	0.078	0.019
842	0.078	0.019
843	0.078	0.019
844	0.078	0.019
845	0.078	0.019
846	0.078	0.019
847	0.078	0.019
848	0.078	0.019
849	0.078	0.019
850	0.078	0.019
851	0.078	0.019
852	0.078	0.019
853	0.078	0.019
854	0.078	0.019
855	0.078	0.019
856	0.078	0.019
857	0.078	0.019
858	0.078	0.019
859	0.078	0.019
860	0.078	0.019
861	0.078	0.019
862	0.078	0.019
863	0.078	0.019
864	0.078	0.019
865	0.078	0.019
866	0.078	0.019
867	0.078	0.019
868	0.078	0.019
869	0.078	0.019
870	0.078	0.019
871	0.078	0.019
872	0.078	0.019
873	0.078	0.019
874	0.078	0.019
875	0.078	0.019
876	0.078	0.019
877	0.078	0.019
878	0.078	0.019
879	0.078	0.019
880	0.078	0.019
881	0.078	0.019
882	0.078	0.019
883	0.078	0.019
884	0.078	0.019
885	0.078	0.019
886	0.078	0.019
887	0.078	0.019
888	0.078	0.019
889	0.078	0.019
890	0.078	0.019
891	0.078	0.019
892	0.078	0.019
893	0.078	0.019
894	0.078	0.019
895	0.078	0.019
896	0.078	0.019
897	0.078	0.019
898	0.078	0.019
899	0.078	0.019
900	0.078	0.019
901	0.078	0.019
902	0.078	0.019
903	0.078	0.019
904	0.078	0.019
905	0.078	0.019
906	0.078	0.019
907	0.078	0.019
908	0.078	0.019
909	0.078	0.019
910	0.078	0.019
911	0.078	0.019
912	0.078	0.019
913	0.078	0.019
914	0.078	0.019
915	0.078	0.019
916	0.078	0.019
917	0.078	0.019
918	0.078	0.019
919	0.078	0.019
920	0.078	0.019
921	0.078	0.019
922	0.078	0.019
923	0.078	0.019
924	0.078	0.019
925	0.078	0.019
926	0.078	0.019
927	0.078	0.019
928	0.078	0.019
929	0.078	0.019
930	0.078	0.019
931	0.078	0.019
932	0.078	0.019
933	0.078	0.019
934	0.078	0.019
935	0.078	0.019
936	0.078	0.019
937	0.078	0.019
938	0.078	0.019
939	0.078	0.019
940	0.078	0.019
941	0.078	0.019
942	0.078	0.019
943	0.078	0.019
944	0.078	0.019
945	0.078	0.019
946	0.078	0.019
947	0.078	0.019
948	0.078	0.019
949	0.078	0.019
950	0.078	0.019
951	0.078	0.019
952	0.078	0.019
953	0.078	0.019
954	0.078	0.019
955	0.078	0.019
956	0.078	0.019
957	0.078	0.019
958	0.078	0.019
959	0.078	0.019
960	0.078	0.019
961	0.078	0.019
962	0.078	0.019
963	0.078	0.019
964	0.078	0.019
965	0.078	0.019
966	0.078	0.019
967	0.078	0.019
968	0.078	0.019
969	0.078	0.019
970	0.078	0.019
971	0.078	0.019
972	0.078	0.019
973	0.078	0.019
974	0.078	0.019
975	0.078	0.019
976	0.078	0.019
977	0.078	0.019
978	0.078	0.019
979	0.078	0.019
980	0.078	0.019
981	0.078	0.019
982	0.075	0.020
983	0.075	0.020
984	0.075	0.020
985	0.075	0.020
986	0.075	0.020
987	0.075	0.020
988	0.075	0.020
989	0.075	0.020
990	0.075	0.020
991	0.075	0.020
992	0.075	0.020
993	0.075	0.020
994	0.075	0.020
995	0.075	0.020
996	0.075	0.020
997	0.075	0.020
998	0.075	0.020
999	0.075	0.020
1000	0.075	0.020
Average	SD	0.0219391
