# Supplementary material for: Efficient conformational ensemble generation of protein-bound peptides
Source: J Cheminform. 2017 Nov 22;9:59. doi: 10.1186/s13321-017-0246-7 (PMC5700017; doi:10.1186/s13321-017-0246-7)
Supplement: Supplementary file 1 — Additional file 1. The average accuracies and standard deviations of MODPEP for the peptides of 3–30 amino acids on ten randomly splitted training/test sets. [file 13321_2017_246_MOESM1_ESM.zip › statistics/stat_04.csv]

Rank	Accuracy	SD
1	1.222	0.030
2	1.017	0.030
3	0.820	0.064
4	0.725	0.052
5	0.617	0.041
6	0.580	0.040
7	0.546	0.035
8	0.528	0.037
9	0.514	0.038
10	0.494	0.039
11	0.469	0.046
12	0.456	0.040
13	0.440	0.033
14	0.434	0.036
15	0.421	0.036
16	0.408	0.033
17	0.399	0.030
18	0.387	0.024
19	0.383	0.024
20	0.381	0.024
21	0.380	0.025
22	0.367	0.018
23	0.363	0.019
24	0.362	0.019
25	0.361	0.019
26	0.359	0.022
27	0.356	0.025
28	0.356	0.026
29	0.355	0.026
30	0.353	0.025
31	0.348	0.024
32	0.348	0.024
33	0.346	0.024
34	0.334	0.022
35	0.333	0.025
36	0.331	0.028
37	0.331	0.028
38	0.328	0.027
39	0.319	0.024
40	0.319	0.024
41	0.313	0.022
42	0.312	0.022
43	0.312	0.022
44	0.312	0.022
45	0.312	0.022
46	0.312	0.022
47	0.312	0.022
48	0.310	0.024
49	0.310	0.024
50	0.306	0.022
51	0.306	0.022
52	0.305	0.024
53	0.301	0.022
54	0.298	0.022
55	0.296	0.022
56	0.295	0.022
57	0.294	0.022
58	0.289	0.020
59	0.289	0.020
60	0.289	0.021
61	0.287	0.020
62	0.287	0.020
63	0.287	0.020
64	0.287	0.020
65	0.279	0.020
66	0.279	0.020
67	0.278	0.021
68	0.277	0.020
69	0.273	0.019
70	0.272	0.019
71	0.272	0.019
72	0.272	0.019
73	0.272	0.019
74	0.269	0.019
75	0.269	0.019
76	0.269	0.019
77	0.269	0.019
78	0.269	0.019
79	0.267	0.018
80	0.263	0.016
81	0.263	0.016
82	0.262	0.017
83	0.262	0.017
84	0.258	0.015
85	0.258	0.016
86	0.258	0.016
87	0.257	0.015
88	0.257	0.015
89	0.257	0.015
90	0.257	0.016
91	0.257	0.016
92	0.257	0.016
93	0.255	0.015
94	0.255	0.016
95	0.255	0.016
96	0.255	0.016
97	0.255	0.016
98	0.255	0.016
99	0.253	0.016
100	0.251	0.015
101	0.251	0.015
102	0.251	0.015
103	0.251	0.015
104	0.251	0.015
105	0.250	0.014
106	0.248	0.014
107	0.248	0.014
108	0.248	0.014
109	0.248	0.014
110	0.246	0.013
111	0.246	0.013
112	0.246	0.014
113	0.245	0.014
114	0.245	0.015
115	0.245	0.015
116	0.245	0.015
117	0.243	0.014
118	0.243	0.014
119	0.243	0.014
120	0.243	0.014
121	0.243	0.014
122	0.243	0.014
123	0.242	0.014
124	0.240	0.013
125	0.239	0.013
126	0.237	0.014
127	0.235	0.013
128	0.235	0.013
129	0.235	0.013
130	0.235	0.013
131	0.233	0.015
132	0.233	0.015
133	0.233	0.015
134	0.233	0.015
135	0.233	0.015
136	0.232	0.014
137	0.232	0.014
138	0.232	0.014
139	0.231	0.015
140	0.231	0.016
141	0.231	0.016
142	0.231	0.016
143	0.231	0.016
144	0.228	0.014
145	0.228	0.014
146	0.228	0.014
147	0.228	0.014
148	0.228	0.014
149	0.228	0.014
150	0.228	0.015
151	0.228	0.015
152	0.228	0.015
153	0.228	0.015
154	0.228	0.015
155	0.228	0.015
156	0.227	0.014
157	0.225	0.014
158	0.224	0.014
159	0.224	0.014
160	0.224	0.014
161	0.224	0.014
162	0.224	0.014
163	0.224	0.015
164	0.224	0.015
165	0.224	0.015
166	0.224	0.015
167	0.224	0.015
168	0.223	0.016
169	0.223	0.016
170	0.222	0.017
171	0.222	0.017
172	0.222	0.017
173	0.222	0.017
174	0.222	0.017
175	0.222	0.017
176	0.220	0.016
177	0.220	0.016
178	0.220	0.016
179	0.220	0.016
180	0.220	0.016
181	0.215	0.015
182	0.214	0.015
183	0.214	0.015
184	0.214	0.015
185	0.214	0.015
186	0.214	0.015
187	0.214	0.015
188	0.214	0.015
189	0.214	0.015
190	0.214	0.015
191	0.214	0.015
192	0.214	0.015
193	0.211	0.014
194	0.211	0.014
195	0.211	0.014
196	0.211	0.014
197	0.211	0.014
198	0.211	0.014
199	0.211	0.014
200	0.211	0.014
201	0.210	0.015
202	0.210	0.015
203	0.210	0.015
204	0.210	0.015
205	0.210	0.016
206	0.210	0.016
207	0.210	0.016
208	0.210	0.016
209	0.210	0.016
210	0.210	0.016
211	0.210	0.016
212	0.210	0.016
213	0.210	0.016
214	0.210	0.016
215	0.209	0.015
216	0.209	0.015
217	0.209	0.015
218	0.209	0.015
219	0.209	0.015
220	0.209	0.015
221	0.209	0.016
222	0.209	0.016
223	0.209	0.016
224	0.209	0.016
225	0.209	0.016
226	0.209	0.016
227	0.207	0.015
228	0.207	0.015
229	0.207	0.015
230	0.207	0.015
231	0.207	0.015
232	0.207	0.015
233	0.207	0.015
234	0.206	0.014
235	0.206	0.014
236	0.206	0.014
237	0.205	0.015
238	0.205	0.015
239	0.205	0.015
240	0.205	0.015
241	0.203	0.014
242	0.202	0.014
243	0.202	0.014
244	0.202	0.014
245	0.202	0.014
246	0.202	0.014
247	0.202	0.014
248	0.202	0.014
249	0.202	0.014
250	0.198	0.012
251	0.198	0.012
252	0.198	0.012
253	0.198	0.012
254	0.198	0.012
255	0.198	0.012
256	0.198	0.012
257	0.198	0.012
258	0.198	0.012
259	0.198	0.013
260	0.198	0.013
261	0.198	0.013
262	0.198	0.013
263	0.198	0.013
264	0.198	0.013
265	0.198	0.013
266	0.198	0.013
267	0.198	0.013
268	0.198	0.013
269	0.198	0.013
270	0.197	0.012
271	0.197	0.012
272	0.197	0.012
273	0.197	0.012
274	0.197	0.012
275	0.197	0.012
276	0.197	0.012
277	0.197	0.012
278	0.197	0.012
279	0.197	0.012
280	0.196	0.013
281	0.196	0.013
282	0.196	0.013
283	0.196	0.013
284	0.196	0.013
285	0.196	0.013
286	0.196	0.013
287	0.196	0.013
288	0.195	0.012
289	0.195	0.012
290	0.193	0.012
291	0.193	0.012
292	0.193	0.012
293	0.193	0.012
294	0.193	0.012
295	0.193	0.012
296	0.193	0.012
297	0.193	0.012
298	0.193	0.012
299	0.193	0.012
300	0.193	0.013
301	0.193	0.013
302	0.193	0.013
303	0.193	0.013
304	0.193	0.013
305	0.193	0.013
306	0.193	0.013
307	0.193	0.013
308	0.193	0.013
309	0.193	0.013
310	0.193	0.013
311	0.193	0.013
312	0.193	0.013
313	0.193	0.013
314	0.193	0.013
315	0.193	0.013
316	0.193	0.013
317	0.193	0.013
318	0.193	0.013
319	0.193	0.013
320	0.193	0.013
321	0.193	0.013
322	0.193	0.013
323	0.193	0.013
324	0.192	0.013
325	0.191	0.012
326	0.191	0.012
327	0.191	0.012
328	0.191	0.012
329	0.191	0.012
330	0.191	0.012
331	0.191	0.012
332	0.191	0.012
333	0.191	0.012
334	0.191	0.012
335	0.191	0.012
336	0.191	0.012
337	0.189	0.012
338	0.189	0.012
339	0.189	0.012
340	0.189	0.012
341	0.189	0.012
342	0.189	0.012
343	0.189	0.012
344	0.189	0.012
345	0.189	0.012
346	0.189	0.012
347	0.189	0.012
348	0.189	0.012
349	0.189	0.012
350	0.189	0.012
351	0.189	0.012
352	0.189	0.013
353	0.189	0.013
354	0.189	0.013
355	0.188	0.014
356	0.188	0.014
357	0.188	0.014
358	0.188	0.014
359	0.188	0.014
360	0.188	0.014
361	0.188	0.014
362	0.188	0.014
363	0.188	0.014
364	0.188	0.014
365	0.188	0.014
366	0.188	0.014
367	0.188	0.014
368	0.188	0.014
369	0.188	0.014
370	0.188	0.014
371	0.188	0.014
372	0.188	0.014
373	0.188	0.014
374	0.188	0.014
375	0.188	0.014
376	0.188	0.014
377	0.188	0.014
378	0.188	0.014
379	0.188	0.014
380	0.188	0.014
381	0.188	0.014
382	0.188	0.014
383	0.188	0.014
384	0.188	0.014
385	0.188	0.014
386	0.188	0.014
387	0.188	0.014
388	0.188	0.014
389	0.188	0.014
390	0.188	0.014
391	0.188	0.014
392	0.188	0.014
393	0.187	0.014
394	0.187	0.014
395	0.187	0.014
396	0.187	0.014
397	0.187	0.014
398	0.187	0.014
399	0.187	0.014
400	0.187	0.014
401	0.187	0.014
402	0.187	0.014
403	0.187	0.014
404	0.187	0.014
405	0.187	0.014
406	0.187	0.014
407	0.184	0.012
408	0.184	0.012
409	0.184	0.012
410	0.184	0.012
411	0.184	0.012
412	0.184	0.012
413	0.184	0.012
414	0.184	0.012
415	0.184	0.012
416	0.184	0.012
417	0.184	0.012
418	0.184	0.012
419	0.184	0.012
420	0.184	0.012
421	0.184	0.012
422	0.184	0.013
423	0.184	0.013
424	0.184	0.013
425	0.184	0.013
426	0.184	0.013
427	0.184	0.013
428	0.184	0.013
429	0.183	0.013
430	0.182	0.012
431	0.182	0.012
432	0.182	0.012
433	0.182	0.012
434	0.181	0.012
435	0.181	0.012
436	0.181	0.012
437	0.181	0.012
438	0.181	0.012
439	0.181	0.012
440	0.181	0.012
441	0.181	0.012
442	0.181	0.012
443	0.178	0.012
444	0.178	0.012
445	0.178	0.012
446	0.178	0.012
447	0.178	0.012
448	0.178	0.012
449	0.177	0.012
450	0.177	0.012
451	0.177	0.012
452	0.177	0.012
453	0.176	0.011
454	0.176	0.011
455	0.176	0.011
456	0.176	0.011
457	0.176	0.011
458	0.176	0.011
459	0.176	0.011
460	0.176	0.012
461	0.176	0.012
462	0.176	0.012
463	0.176	0.012
464	0.176	0.012
465	0.176	0.012
466	0.176	0.012
467	0.176	0.012
468	0.176	0.012
469	0.176	0.012
470	0.176	0.012
471	0.175	0.013
472	0.175	0.013
473	0.175	0.013
474	0.175	0.013
475	0.175	0.013
476	0.175	0.013
477	0.175	0.013
478	0.175	0.013
479	0.175	0.013
480	0.174	0.012
481	0.173	0.014
482	0.173	0.014
483	0.173	0.014
484	0.173	0.014
485	0.173	0.014
486	0.173	0.014
487	0.173	0.014
488	0.173	0.014
489	0.173	0.014
490	0.173	0.014
491	0.173	0.014
492	0.173	0.014
493	0.173	0.014
494	0.173	0.014
495	0.173	0.014
496	0.173	0.014
497	0.173	0.014
498	0.173	0.014
499	0.173	0.014
500	0.172	0.015
501	0.172	0.016
502	0.172	0.016
503	0.172	0.016
504	0.172	0.016
505	0.172	0.016
506	0.172	0.016
507	0.172	0.016
508	0.172	0.016
509	0.172	0.016
510	0.172	0.016
511	0.172	0.016
512	0.172	0.016
513	0.172	0.016
514	0.172	0.016
515	0.172	0.016
516	0.172	0.016
517	0.172	0.016
518	0.172	0.016
519	0.172	0.016
520	0.172	0.016
521	0.172	0.016
522	0.172	0.016
523	0.172	0.016
524	0.172	0.016
525	0.172	0.016
526	0.172	0.016
527	0.172	0.016
528	0.172	0.016
529	0.170	0.016
530	0.170	0.016
531	0.170	0.016
532	0.170	0.016
533	0.170	0.016
534	0.170	0.016
535	0.170	0.016
536	0.170	0.016
537	0.170	0.016
538	0.170	0.016
539	0.170	0.016
540	0.170	0.016
541	0.170	0.016
542	0.170	0.016
543	0.170	0.016
544	0.170	0.016
545	0.170	0.016
546	0.170	0.016
547	0.170	0.016
548	0.170	0.016
549	0.170	0.016
550	0.170	0.016
551	0.170	0.016
552	0.170	0.016
553	0.170	0.016
554	0.170	0.016
555	0.170	0.016
556	0.170	0.016
557	0.169	0.016
558	0.169	0.016
559	0.169	0.016
560	0.169	0.016
561	0.169	0.016
562	0.169	0.016
563	0.169	0.016
564	0.169	0.016
565	0.169	0.016
566	0.169	0.016
567	0.169	0.016
568	0.169	0.016
569	0.169	0.016
570	0.169	0.016
571	0.169	0.016
572	0.169	0.016
573	0.169	0.016
574	0.169	0.016
575	0.169	0.016
576	0.169	0.017
577	0.169	0.017
578	0.169	0.017
579	0.169	0.017
580	0.169	0.017
581	0.169	0.017
582	0.169	0.017
583	0.169	0.017
584	0.169	0.017
585	0.169	0.017
586	0.169	0.017
587	0.169	0.017
588	0.169	0.017
589	0.169	0.017
590	0.169	0.017
591	0.169	0.017
592	0.169	0.017
593	0.169	0.017
594	0.169	0.017
595	0.169	0.017
596	0.169	0.017
597	0.169	0.017
598	0.169	0.017
599	0.169	0.017
600	0.169	0.017
601	0.169	0.017
602	0.169	0.017
603	0.169	0.017
604	0.169	0.017
605	0.169	0.017
606	0.169	0.017
607	0.169	0.017
608	0.169	0.017
609	0.169	0.017
610	0.169	0.017
611	0.169	0.017
612	0.169	0.017
613	0.169	0.017
614	0.166	0.016
615	0.166	0.016
616	0.166	0.016
617	0.166	0.016
618	0.166	0.016
619	0.166	0.016
620	0.166	0.016
621	0.166	0.016
622	0.166	0.016
623	0.166	0.016
624	0.166	0.016
625	0.166	0.016
626	0.166	0.016
627	0.166	0.016
628	0.166	0.016
629	0.166	0.016
630	0.166	0.016
631	0.166	0.016
632	0.166	0.016
633	0.166	0.016
634	0.166	0.016
635	0.166	0.016
636	0.166	0.016
637	0.166	0.016
638	0.165	0.015
639	0.165	0.015
640	0.165	0.015
641	0.165	0.015
642	0.165	0.015
643	0.165	0.015
644	0.165	0.015
645	0.165	0.015
646	0.165	0.015
647	0.165	0.015
648	0.165	0.015
649	0.161	0.013
650	0.161	0.013
651	0.161	0.013
652	0.161	0.013
653	0.161	0.013
654	0.161	0.013
655	0.161	0.013
656	0.160	0.014
657	0.160	0.014
658	0.160	0.014
659	0.160	0.014
660	0.160	0.014
661	0.160	0.014
662	0.160	0.014
663	0.159	0.013
664	0.159	0.013
665	0.159	0.014
666	0.159	0.014
667	0.159	0.014
668	0.159	0.014
669	0.159	0.014
670	0.159	0.014
671	0.159	0.014
672	0.159	0.014
673	0.159	0.014
674	0.159	0.014
675	0.159	0.014
676	0.159	0.014
677	0.159	0.014
678	0.159	0.014
679	0.159	0.014
680	0.159	0.014
681	0.159	0.014
682	0.159	0.014
683	0.159	0.014
684	0.159	0.014
685	0.159	0.014
686	0.159	0.014
687	0.159	0.014
688	0.159	0.014
689	0.159	0.014
690	0.159	0.014
691	0.159	0.014
692	0.159	0.014
693	0.159	0.014
694	0.159	0.014
695	0.159	0.014
696	0.159	0.014
697	0.159	0.014
698	0.159	0.014
699	0.158	0.013
700	0.158	0.013
701	0.158	0.013
702	0.158	0.013
703	0.158	0.013
704	0.158	0.013
705	0.158	0.013
706	0.158	0.013
707	0.158	0.013
708	0.158	0.013
709	0.158	0.013
710	0.158	0.013
711	0.158	0.013
712	0.158	0.013
713	0.158	0.013
714	0.158	0.013
715	0.158	0.013
716	0.158	0.013
717	0.158	0.013
718	0.158	0.013
719	0.158	0.013
720	0.158	0.013
721	0.158	0.013
722	0.158	0.013
723	0.158	0.013
724	0.158	0.013
725	0.158	0.013
726	0.158	0.013
727	0.158	0.013
728	0.158	0.013
729	0.158	0.013
730	0.158	0.013
731	0.158	0.013
732	0.158	0.013
733	0.157	0.013
734	0.157	0.013
735	0.157	0.013
736	0.157	0.013
737	0.157	0.013
738	0.157	0.013
739	0.157	0.013
740	0.157	0.013
741	0.157	0.013
742	0.157	0.013
743	0.157	0.013
744	0.157	0.013
745	0.157	0.013
746	0.157	0.013
747	0.157	0.013
748	0.157	0.013
749	0.157	0.013
750	0.157	0.013
751	0.157	0.013
752	0.157	0.013
753	0.157	0.013
754	0.157	0.013
755	0.157	0.013
756	0.157	0.013
757	0.157	0.013
758	0.157	0.013
759	0.157	0.013
760	0.157	0.013
761	0.157	0.013
762	0.157	0.013
763	0.157	0.013
764	0.157	0.013
765	0.157	0.013
766	0.157	0.013
767	0.157	0.013
768	0.157	0.013
769	0.157	0.013
770	0.157	0.013
771	0.157	0.013
772	0.157	0.013
773	0.157	0.013
774	0.157	0.013
775	0.157	0.013
776	0.157	0.013
777	0.157	0.013
778	0.157	0.013
779	0.157	0.013
780	0.157	0.013
781	0.157	0.013
782	0.157	0.013
783	0.157	0.013
784	0.157	0.013
785	0.157	0.013
786	0.157	0.013
787	0.157	0.013
788	0.157	0.013
789	0.157	0.013
790	0.157	0.013
791	0.157	0.013
792	0.157	0.013
793	0.157	0.013
794	0.157	0.013
795	0.157	0.013
796	0.157	0.013
797	0.157	0.013
798	0.157	0.013
799	0.157	0.013
800	0.157	0.013
801	0.157	0.013
802	0.157	0.013
803	0.157	0.013
804	0.157	0.013
805	0.157	0.013
806	0.157	0.013
807	0.157	0.013
808	0.157	0.013
809	0.157	0.013
810	0.157	0.013
811	0.157	0.013
812	0.157	0.013
813	0.157	0.013
814	0.157	0.013
815	0.157	0.013
816	0.157	0.013
817	0.157	0.013
818	0.157	0.013
819	0.157	0.013
820	0.157	0.013
821	0.157	0.013
822	0.157	0.013
823	0.157	0.013
824	0.157	0.013
825	0.157	0.013
826	0.157	0.013
827	0.157	0.013
828	0.157	0.013
829	0.157	0.013
830	0.157	0.013
831	0.157	0.013
832	0.156	0.012
833	0.156	0.012
834	0.156	0.012
835	0.156	0.012
836	0.156	0.012
837	0.156	0.012
838	0.156	0.012
839	0.156	0.012
840	0.156	0.012
841	0.156	0.012
842	0.156	0.012
843	0.156	0.012
844	0.156	0.012
845	0.156	0.012
846	0.156	0.012
847	0.156	0.012
848	0.156	0.012
849	0.156	0.012
850	0.156	0.012
851	0.156	0.012
852	0.156	0.012
853	0.156	0.013
854	0.156	0.013
855	0.156	0.013
856	0.156	0.013
857	0.156	0.013
858	0.156	0.013
859	0.156	0.013
860	0.154	0.012
861	0.154	0.012
862	0.154	0.012
863	0.154	0.012
864	0.154	0.012
865	0.154	0.012
866	0.154	0.012
867	0.154	0.012
868	0.154	0.012
869	0.154	0.012
870	0.154	0.012
871	0.154	0.012
872	0.154	0.012
873	0.154	0.012
874	0.154	0.012
875	0.154	0.012
876	0.154	0.012
877	0.154	0.012
878	0.154	0.012
879	0.154	0.012
880	0.154	0.012
881	0.154	0.012
882	0.154	0.012
883	0.154	0.012
884	0.154	0.012
885	0.154	0.012
886	0.154	0.012
887	0.154	0.012
888	0.154	0.012
889	0.154	0.012
890	0.154	0.012
891	0.154	0.012
892	0.154	0.012
893	0.154	0.012
894	0.154	0.012
895	0.154	0.012
896	0.154	0.012
897	0.154	0.012
898	0.154	0.012
899	0.154	0.012
900	0.154	0.012
901	0.154	0.012
902	0.153	0.012
903	0.153	0.012
904	0.153	0.012
905	0.153	0.012
906	0.153	0.012
907	0.152	0.012
908	0.152	0.012
909	0.152	0.012
910	0.152	0.012
911	0.152	0.012
912	0.152	0.012
913	0.152	0.012
914	0.152	0.012
915	0.152	0.012
916	0.152	0.012
917	0.152	0.012
918	0.152	0.012
919	0.152	0.012
920	0.152	0.012
921	0.152	0.012
922	0.152	0.012
923	0.152	0.012
924	0.152	0.012
925	0.152	0.012
926	0.152	0.012
927	0.152	0.012
928	0.152	0.012
929	0.152	0.012
930	0.152	0.012
931	0.152	0.012
932	0.152	0.012
933	0.152	0.012
934	0.152	0.012
935	0.152	0.012
936	0.152	0.012
937	0.152	0.012
938	0.152	0.012
939	0.152	0.012
940	0.152	0.012
941	0.152	0.012
942	0.152	0.012
943	0.152	0.012
944	0.152	0.012
945	0.152	0.012
946	0.152	0.012
947	0.152	0.012
948	0.152	0.012
949	0.152	0.012
950	0.152	0.012
951	0.152	0.012
952	0.152	0.012
953	0.152	0.012
954	0.149	0.010
955	0.149	0.010
956	0.149	0.010
957	0.149	0.010
958	0.149	0.010
959	0.149	0.010
960	0.149	0.010
961	0.149	0.010
962	0.149	0.010
963	0.149	0.010
964	0.149	0.010
965	0.149	0.010
966	0.149	0.010
967	0.149	0.010
968	0.149	0.010
969	0.149	0.010
970	0.149	0.010
971	0.149	0.010
972	0.149	0.010
973	0.149	0.010
974	0.149	0.010
975	0.149	0.010
976	0.149	0.010
977	0.149	0.010
978	0.149	0.010
979	0.149	0.010
980	0.149	0.010
981	0.149	0.010
982	0.149	0.010
983	0.149	0.010
984	0.149	0.010
985	0.149	0.010
986	0.149	0.010
987	0.149	0.010
988	0.149	0.010
989	0.149	0.010
990	0.149	0.010
991	0.149	0.010
992	0.149	0.010
993	0.149	0.010
994	0.149	0.010
995	0.149	0.010
996	0.149	0.010
997	0.148	0.010
998	0.148	0.010
999	0.148	0.010
1000	0.148	0.010
Average	SD	0.0145105
