# Supplementary material for: Efficient conformational ensemble generation of protein-bound peptides
Source: J Cheminform. 2017 Nov 22;9:59. doi: 10.1186/s13321-017-0246-7 (PMC5700017; doi:10.1186/s13321-017-0246-7)
Supplement: Supplementary file 1 — Additional file 1. The average accuracies and standard deviations of MODPEP for the peptides of 3–30 amino acids on ten randomly splitted training/test sets. [file 13321_2017_246_MOESM1_ESM.zip › statistics/stat_05.csv]

Rank	Accuracy	SD
1	2.003	0.031
2	1.694	0.046
3	1.482	0.085
4	1.248	0.077
5	1.139	0.044
6	1.068	0.038
7	1.037	0.041
8	0.994	0.030
9	0.968	0.025
10	0.890	0.012
11	0.861	0.004
12	0.860	0.005
13	0.853	0.007
14	0.839	0.010
15	0.812	0.003
16	0.788	0.007
17	0.780	0.011
18	0.776	0.002
19	0.770	0.009
20	0.765	0.008
21	0.765	0.008
22	0.761	0.016
23	0.747	0.017
24	0.747	0.017
25	0.729	0.008
26	0.720	0.005
27	0.705	0.002
28	0.702	0.004
29	0.702	0.005
30	0.701	0.005
31	0.698	0.012
32	0.679	0.002
33	0.678	0.003
34	0.662	0.003
35	0.654	0.001
36	0.653	0.005
37	0.652	0.004
38	0.650	0.004
39	0.648	0.008
40	0.648	0.008
41	0.634	0.002
42	0.633	0.001
43	0.632	0.002
44	0.632	0.002
45	0.628	0.000
46	0.627	0.002
47	0.627	0.002
48	0.624	0.006
49	0.623	0.009
50	0.623	0.009
51	0.622	0.010
52	0.611	0.008
53	0.606	0.005
54	0.587	0.004
55	0.582	0.006
56	0.582	0.006
57	0.578	0.006
58	0.578	0.006
59	0.575	0.003
60	0.575	0.001
61	0.574	0.001
62	0.574	0.001
63	0.569	0.002
64	0.568	0.003
65	0.568	0.003
66	0.568	0.004
67	0.568	0.004
68	0.567	0.005
69	0.567	0.005
70	0.565	0.004
71	0.565	0.004
72	0.565	0.005
73	0.565	0.005
74	0.560	0.002
75	0.560	0.002
76	0.559	0.004
77	0.556	0.007
78	0.554	0.009
79	0.554	0.009
80	0.554	0.009
81	0.553	0.008
82	0.553	0.008
83	0.551	0.008
84	0.549	0.010
85	0.549	0.010
86	0.549	0.010
87	0.549	0.010
88	0.545	0.011
89	0.534	0.006
90	0.534	0.006
91	0.534	0.006
92	0.533	0.006
93	0.533	0.006
94	0.531	0.008
95	0.526	0.005
96	0.524	0.004
97	0.524	0.005
98	0.522	0.004
99	0.521	0.005
100	0.521	0.006
101	0.521	0.006
102	0.519	0.009
103	0.519	0.009
104	0.519	0.009
105	0.519	0.009
106	0.519	0.009
107	0.519	0.009
108	0.519	0.009
109	0.519	0.009
110	0.519	0.011
111	0.519	0.011
112	0.519	0.011
113	0.516	0.014
114	0.514	0.018
115	0.514	0.018
116	0.514	0.018
117	0.511	0.018
118	0.511	0.018
119	0.511	0.018
120	0.508	0.017
121	0.495	0.010
122	0.495	0.010
123	0.495	0.010
124	0.495	0.010
125	0.494	0.012
126	0.494	0.012
127	0.494	0.012
128	0.494	0.013
129	0.493	0.014
130	0.493	0.014
131	0.493	0.014
132	0.493	0.014
133	0.493	0.014
134	0.493	0.014
135	0.493	0.014
136	0.493	0.014
137	0.493	0.014
138	0.492	0.015
139	0.492	0.015
140	0.492	0.015
141	0.492	0.015
142	0.492	0.016
143	0.492	0.017
144	0.492	0.017
145	0.492	0.017
146	0.492	0.017
147	0.489	0.017
148	0.489	0.018
149	0.489	0.018
150	0.488	0.017
151	0.485	0.016
152	0.485	0.016
153	0.485	0.016
154	0.485	0.017
155	0.484	0.018
156	0.484	0.018
157	0.484	0.018
158	0.484	0.018
159	0.484	0.018
160	0.483	0.018
161	0.483	0.018
162	0.483	0.018
163	0.483	0.018
164	0.483	0.018
165	0.483	0.018
166	0.483	0.018
167	0.483	0.018
168	0.483	0.018
169	0.483	0.018
170	0.483	0.018
171	0.483	0.018
172	0.481	0.017
173	0.481	0.017
174	0.477	0.015
175	0.477	0.016
176	0.477	0.016
177	0.477	0.016
178	0.477	0.017
179	0.477	0.017
180	0.471	0.014
181	0.471	0.014
182	0.471	0.014
183	0.469	0.013
184	0.469	0.013
185	0.469	0.014
186	0.469	0.014
187	0.468	0.013
188	0.468	0.013
189	0.468	0.013
190	0.468	0.013
191	0.467	0.014
192	0.466	0.013
193	0.466	0.013
194	0.465	0.012
195	0.465	0.012
196	0.465	0.012
197	0.460	0.010
198	0.460	0.010
199	0.460	0.010
200	0.460	0.010
201	0.460	0.010
202	0.460	0.010
203	0.460	0.010
204	0.460	0.010
205	0.460	0.010
206	0.460	0.010
207	0.459	0.010
208	0.454	0.007
209	0.450	0.005
210	0.450	0.006
211	0.441	0.001
212	0.441	0.001
213	0.441	0.001
214	0.441	0.001
215	0.441	0.001
216	0.441	0.001
217	0.441	0.001
218	0.441	0.001
219	0.441	0.001
220	0.441	0.001
221	0.441	0.001
222	0.441	0.002
223	0.441	0.002
224	0.441	0.002
225	0.440	0.001
226	0.440	0.001
227	0.440	0.001
228	0.439	0.001
229	0.439	0.001
230	0.439	0.002
231	0.439	0.002
232	0.438	0.001
233	0.438	0.001
234	0.438	0.001
235	0.438	0.001
236	0.438	0.001
237	0.438	0.001
238	0.438	0.001
239	0.437	0.001
240	0.437	0.001
241	0.437	0.001
242	0.437	0.002
243	0.434	-0.0
244	0.434	-0.0
245	0.434	0.000
246	0.434	0.000
247	0.434	0.000
248	0.434	0.000
249	0.434	0.000
250	0.434	0.000
251	0.433	0.002
252	0.432	0.004
253	0.432	0.004
254	0.432	0.004
255	0.432	0.004
256	0.432	0.004
257	0.422	0.000
258	0.422	0.000
259	0.422	0.000
260	0.422	0.000
261	0.422	0.000
262	0.422	-0.0
263	0.422	-0.0
264	0.422	-0.0
265	0.422	-0.0
266	0.422	-0.0
267	0.422	-0.0
268	0.422	-0.0
269	0.422	-0.0
270	0.422	-0.0
271	0.422	-0.0
272	0.422	-0.0
273	0.421	0.000
274	0.420	0.001
275	0.420	0.001
276	0.420	0.001
277	0.420	0.001
278	0.420	0.001
279	0.420	0.001
280	0.419	0.000
281	0.419	0.000
282	0.419	0.000
283	0.417	0.001
284	0.417	0.001
285	0.417	0.001
286	0.417	0.001
287	0.417	0.001
288	0.417	0.001
289	0.414	0.006
290	0.414	0.006
291	0.414	0.006
292	0.407	0.002
293	0.407	0.002
294	0.403	0.000
295	0.403	0.000
296	0.403	0.000
297	0.403	0.000
298	0.403	0.000
299	0.403	0.000
300	0.403	0.000
301	0.403	0.000
302	0.403	0.000
303	0.401	0.003
304	0.401	0.003
305	0.401	0.003
306	0.401	0.003
307	0.400	0.002
308	0.400	0.002
309	0.399	0.003
310	0.399	0.003
311	0.399	0.003
312	0.399	0.003
313	0.399	0.003
314	0.399	0.003
315	0.399	0.003
316	0.399	0.003
317	0.399	0.004
318	0.399	0.004
319	0.399	0.004
320	0.399	0.004
321	0.399	0.004
322	0.399	0.004
323	0.395	0.002
324	0.395	0.002
325	0.395	0.002
326	0.395	0.002
327	0.395	0.002
328	0.395	0.002
329	0.395	0.002
330	0.395	0.002
331	0.395	0.003
332	0.391	0.001
333	0.391	0.001
334	0.388	0.000
335	0.388	0.000
336	0.388	0.000
337	0.388	0.000
338	0.388	0.000
339	0.388	0.000
340	0.388	0.000
341	0.388	0.000
342	0.383	0.003
343	0.383	0.003
344	0.379	0.005
345	0.379	0.005
346	0.379	0.005
347	0.379	0.005
348	0.379	0.005
349	0.379	0.005
350	0.379	0.005
351	0.379	0.005
352	0.378	0.006
353	0.378	0.005
354	0.378	0.005
355	0.378	0.005
356	0.378	0.005
357	0.378	0.005
358	0.378	0.005
359	0.378	0.005
360	0.378	0.005
361	0.378	0.005
362	0.378	0.005
363	0.378	0.005
364	0.377	0.004
365	0.377	0.004
366	0.377	0.004
367	0.377	0.004
368	0.376	0.003
369	0.376	0.003
370	0.376	0.003
371	0.376	0.003
372	0.376	0.003
373	0.376	0.003
374	0.376	0.003
375	0.376	0.003
376	0.372	0.005
377	0.372	0.005
378	0.372	0.005
379	0.372	0.005
380	0.372	0.005
381	0.372	0.005
382	0.371	0.003
383	0.371	0.003
384	0.371	0.003
385	0.371	0.003
386	0.371	0.003
387	0.371	0.003
388	0.371	0.003
389	0.371	0.003
390	0.370	0.003
391	0.370	0.003
392	0.370	0.003
393	0.370	0.003
394	0.370	0.003
395	0.370	0.002
396	0.370	0.002
397	0.370	0.002
398	0.370	0.002
399	0.370	0.002
400	0.370	0.002
401	0.369	0.002
402	0.368	0.001
403	0.368	0.001
404	0.368	0.001
405	0.368	0.001
406	0.368	0.001
407	0.368	0.001
408	0.368	0.001
409	0.368	0.001
410	0.368	0.001
411	0.368	0.001
412	0.367	0.002
413	0.367	0.002
414	0.367	0.002
415	0.367	0.002
416	0.367	0.002
417	0.367	0.002
418	0.367	0.002
419	0.367	0.002
420	0.367	0.002
421	0.367	0.002
422	0.367	0.002
423	0.367	0.002
424	0.367	0.002
425	0.367	0.002
426	0.366	0.000
427	0.366	0.000
428	0.366	0.000
429	0.366	0.000
430	0.366	0.000
431	0.366	0.000
432	0.366	0.000
433	0.366	0.000
434	0.366	0.000
435	0.366	0.000
436	0.366	0.000
437	0.366	0.000
438	0.366	0.000
439	0.366	0.000
440	0.366	-0.0
441	0.366	-0.0
442	0.366	-0.0
443	0.366	-0.0
444	0.366	-0.0
445	0.366	-0.0
446	0.366	-0.0
447	0.364	0.001
448	0.364	0.001
449	0.364	0.001
450	0.364	0.000
451	0.364	0.000
452	0.364	0.000
453	0.364	0.000
454	0.364	0.000
455	0.364	0.000
456	0.362	0.000
457	0.359	0.001
458	0.359	0.001
459	0.359	0.001
460	0.359	0.001
461	0.359	0.001
462	0.359	0.001
463	0.359	0.001
464	0.359	0.001
465	0.359	0.001
466	0.359	0.001
467	0.359	0.001
468	0.356	0.001
469	0.356	0.001
470	0.356	0.001
471	0.356	0.001
472	0.356	0.001
473	0.356	0.001
474	0.356	0.001
475	0.356	0.001
476	0.356	0.001
477	0.356	0.001
478	0.356	0.001
479	0.356	0.001
480	0.356	0.001
481	0.356	0.001
482	0.356	0.001
483	0.356	0.001
484	0.356	0.001
485	0.356	0.001
486	0.356	0.000
487	0.356	0.000
488	0.356	0.000
489	0.356	0.000
490	0.356	0.000
491	0.356	0.000
492	0.356	0.000
493	0.356	0.000
494	0.356	0.000
495	0.356	0.000
496	0.356	0.000
497	0.356	0.000
498	0.356	0.000
499	0.356	0.000
500	0.356	0.000
501	0.356	0.000
502	0.356	0.000
503	0.356	0.000
504	0.356	0.000
505	0.356	0.000
506	0.356	0.000
507	0.356	0.000
508	0.356	0.000
509	0.356	0.000
510	0.356	0.000
511	0.356	0.000
512	0.356	0.000
513	0.356	0.000
514	0.356	0.000
515	0.356	0.000
516	0.356	0.000
517	0.356	0.000
518	0.356	0.000
519	0.356	0.000
520	0.356	0.000
521	0.356	0.000
522	0.356	0.000
523	0.356	0.000
524	0.356	0.000
525	0.356	0.000
526	0.356	0.000
527	0.356	0.000
528	0.356	0.000
529	0.356	0.000
530	0.356	0.000
531	0.356	0.000
532	0.356	0.000
533	0.356	0.000
534	0.356	0.000
535	0.356	0.000
536	0.356	0.000
537	0.356	0.000
538	0.356	0.000
539	0.356	0.000
540	0.356	0.000
541	0.356	0.000
542	0.356	0.000
543	0.356	0.000
544	0.356	0.000
545	0.356	0.000
546	0.356	0.000
547	0.356	0.000
548	0.356	0.000
549	0.356	0.000
550	0.356	0.000
551	0.356	0.000
552	0.356	0.000
553	0.356	0.000
554	0.355	0.002
555	0.355	0.002
556	0.355	0.002
557	0.355	0.002
558	0.350	0.001
559	0.349	0.000
560	0.349	0.000
561	0.349	0.000
562	0.349	0.000
563	0.349	0.000
564	0.349	0.000
565	0.349	0.000
566	0.349	0.000
567	0.349	0.000
568	0.349	0.000
569	0.349	0.000
570	0.348	0.001
571	0.348	0.001
572	0.348	0.001
573	0.348	0.001
574	0.347	0.000
575	0.347	0.000
576	0.347	0.000
577	0.347	0.000
578	0.347	0.000
579	0.347	0.000
580	0.347	0.000
581	0.347	0.000
582	0.347	0.000
583	0.347	0.000
584	0.347	0.000
585	0.347	0.000
586	0.347	0.000
587	0.347	0.000
588	0.347	0.000
589	0.347	0.000
590	0.347	0.000
591	0.347	0.000
592	0.347	0.001
593	0.347	0.001
594	0.347	0.001
595	0.347	0.001
596	0.347	0.001
597	0.347	0.001
598	0.347	0.001
599	0.347	0.001
600	0.347	0.001
601	0.347	0.001
602	0.347	0.001
603	0.347	0.001
604	0.347	0.001
605	0.347	0.001
606	0.347	0.001
607	0.347	0.001
608	0.347	0.001
609	0.346	0.001
610	0.346	0.001
611	0.346	0.001
612	0.346	0.001
613	0.346	0.001
614	0.346	0.001
615	0.346	0.001
616	0.346	0.001
617	0.346	0.001
618	0.346	0.001
619	0.346	0.001
620	0.346	0.001
621	0.346	0.002
622	0.346	0.002
623	0.346	0.002
624	0.346	0.002
625	0.346	0.002
626	0.346	0.002
627	0.346	0.002
628	0.346	0.002
629	0.346	0.002
630	0.346	0.002
631	0.346	0.002
632	0.346	0.002
633	0.346	0.002
634	0.346	0.002
635	0.346	0.002
636	0.346	0.002
637	0.346	0.002
638	0.346	0.002
639	0.346	0.002
640	0.346	0.002
641	0.346	0.002
642	0.346	0.002
643	0.346	0.002
644	0.346	0.002
645	0.346	0.003
646	0.346	0.003
647	0.346	0.003
648	0.346	0.003
649	0.346	0.003
650	0.346	0.003
651	0.346	0.003
652	0.346	0.003
653	0.346	0.003
654	0.346	0.003
655	0.346	0.003
656	0.346	0.003
657	0.346	0.003
658	0.346	0.003
659	0.346	0.003
660	0.346	0.003
661	0.346	0.003
662	0.346	0.003
663	0.346	0.003
664	0.346	0.003
665	0.346	0.003
666	0.346	0.003
667	0.346	0.003
668	0.346	0.003
669	0.346	0.003
670	0.346	0.003
671	0.346	0.003
672	0.346	0.003
673	0.346	0.003
674	0.346	0.003
675	0.346	0.003
676	0.346	0.003
677	0.346	0.003
678	0.346	0.003
679	0.346	0.003
680	0.346	0.003
681	0.346	0.003
682	0.346	0.003
683	0.346	0.003
684	0.346	0.003
685	0.346	0.003
686	0.346	0.003
687	0.346	0.003
688	0.345	0.004
689	0.345	0.004
690	0.345	0.004
691	0.345	0.004
692	0.345	0.004
693	0.345	0.004
694	0.345	0.004
695	0.345	0.004
696	0.345	0.004
697	0.345	0.004
698	0.345	0.004
699	0.345	0.004
700	0.345	0.004
701	0.345	0.004
702	0.344	0.003
703	0.344	0.003
704	0.344	0.003
705	0.344	0.003
706	0.344	0.003
707	0.344	0.003
708	0.344	0.003
709	0.344	0.003
710	0.344	0.003
711	0.344	0.003
712	0.344	0.003
713	0.344	0.003
714	0.344	0.004
715	0.344	0.004
716	0.344	0.004
717	0.344	0.004
718	0.344	0.004
719	0.344	0.004
720	0.344	0.004
721	0.344	0.004
722	0.344	0.004
723	0.344	0.004
724	0.344	0.004
725	0.344	0.004
726	0.344	0.004
727	0.344	0.004
728	0.344	0.004
729	0.344	0.004
730	0.344	0.004
731	0.344	0.004
732	0.344	0.004
733	0.344	0.004
734	0.344	0.004
735	0.344	0.004
736	0.344	0.004
737	0.344	0.004
738	0.344	0.004
739	0.344	0.004
740	0.344	0.004
741	0.344	0.004
742	0.340	0.002
743	0.340	0.002
744	0.340	0.002
745	0.340	0.002
746	0.340	0.002
747	0.340	0.002
748	0.340	0.002
749	0.340	0.002
750	0.340	0.002
751	0.340	0.002
752	0.340	0.002
753	0.340	0.002
754	0.340	0.002
755	0.340	0.002
756	0.340	0.002
757	0.339	0.002
758	0.339	0.002
759	0.339	0.002
760	0.339	0.002
761	0.339	0.002
762	0.339	0.002
763	0.339	0.002
764	0.339	0.002
765	0.339	0.002
766	0.339	0.002
767	0.339	0.002
768	0.339	0.002
769	0.339	0.002
770	0.339	0.002
771	0.339	0.003
772	0.339	0.003
773	0.339	0.003
774	0.339	0.003
775	0.339	0.003
776	0.339	0.003
777	0.339	0.003
778	0.339	0.003
779	0.339	0.003
780	0.339	0.003
781	0.339	0.003
782	0.339	0.003
783	0.339	0.003
784	0.339	0.003
785	0.339	0.003
786	0.339	0.003
787	0.339	0.003
788	0.339	0.003
789	0.339	0.003
790	0.339	0.003
791	0.339	0.003
792	0.339	0.003
793	0.339	0.003
794	0.338	0.004
795	0.338	0.004
796	0.338	0.004
797	0.338	0.004
798	0.338	0.004
799	0.338	0.004
800	0.338	0.004
801	0.337	0.003
802	0.337	0.003
803	0.337	0.003
804	0.337	0.003
805	0.337	0.003
806	0.337	0.003
807	0.337	0.003
808	0.334	0.002
809	0.334	0.002
810	0.334	0.002
811	0.334	0.002
812	0.334	0.002
813	0.334	0.002
814	0.334	0.002
815	0.334	0.002
816	0.334	0.002
817	0.334	0.002
818	0.334	0.002
819	0.334	0.002
820	0.334	0.002
821	0.334	0.002
822	0.334	0.002
823	0.334	0.003
824	0.334	0.003
825	0.334	0.003
826	0.334	0.003
827	0.334	0.003
828	0.334	0.003
829	0.334	0.003
830	0.334	0.003
831	0.334	0.003
832	0.334	0.003
833	0.334	0.003
834	0.334	0.003
835	0.334	0.003
836	0.334	0.003
837	0.334	0.003
838	0.334	0.003
839	0.334	0.003
840	0.334	0.003
841	0.334	0.003
842	0.334	0.003
843	0.334	0.003
844	0.333	0.002
845	0.333	0.002
846	0.333	0.002
847	0.333	0.002
848	0.333	0.002
849	0.333	0.002
850	0.333	0.002
851	0.333	0.002
852	0.333	0.002
853	0.333	0.002
854	0.333	0.002
855	0.333	0.002
856	0.333	0.002
857	0.333	0.002
858	0.333	0.002
859	0.333	0.002
860	0.333	0.002
861	0.333	0.002
862	0.332	0.004
863	0.332	0.004
864	0.332	0.004
865	0.332	0.004
866	0.326	0.004
867	0.326	0.004
868	0.326	0.004
869	0.326	0.004
870	0.326	0.004
871	0.326	0.004
872	0.326	0.004
873	0.324	0.004
874	0.324	0.004
875	0.324	0.004
876	0.324	0.004
877	0.324	0.004
878	0.324	0.004
879	0.324	0.004
880	0.324	0.004
881	0.324	0.004
882	0.324	0.004
883	0.324	0.004
884	0.324	0.004
885	0.324	0.004
886	0.324	0.004
887	0.324	0.004
888	0.324	0.004
889	0.324	0.004
890	0.324	0.004
891	0.324	0.004
892	0.324	0.004
893	0.324	0.004
894	0.324	0.004
895	0.324	0.004
896	0.324	0.004
897	0.324	0.004
898	0.324	0.004
899	0.324	0.004
900	0.324	0.004
901	0.324	0.004
902	0.324	0.004
903	0.324	0.004
904	0.324	0.004
905	0.324	0.004
906	0.324	0.004
907	0.324	0.004
908	0.324	0.004
909	0.324	0.004
910	0.324	0.004
911	0.324	0.004
912	0.324	0.004
913	0.324	0.004
914	0.324	0.004
915	0.324	0.004
916	0.324	0.004
917	0.321	0.003
918	0.321	0.003
919	0.321	0.003
920	0.321	0.003
921	0.321	0.003
922	0.321	0.003
923	0.321	0.003
924	0.321	0.003
925	0.321	0.003
926	0.321	0.003
927	0.321	0.003
928	0.321	0.003
929	0.321	0.003
930	0.321	0.003
931	0.321	0.003
932	0.321	0.003
933	0.321	0.003
934	0.321	0.003
935	0.321	0.003
936	0.321	0.003
937	0.321	0.003
938	0.321	0.003
939	0.321	0.003
940	0.321	0.003
941	0.321	0.003
942	0.321	0.003
943	0.321	0.003
944	0.321	0.003
945	0.321	0.003
946	0.321	0.003
947	0.321	0.003
948	0.321	0.003
949	0.321	0.003
950	0.321	0.003
951	0.321	0.003
952	0.321	0.003
953	0.321	0.003
954	0.321	0.003
955	0.321	0.003
956	0.321	0.003
957	0.321	0.003
958	0.321	0.003
959	0.321	0.003
960	0.321	0.003
961	0.321	0.003
962	0.321	0.003
963	0.321	0.003
964	0.321	0.003
965	0.321	0.003
966	0.321	0.003
967	0.321	0.003
968	0.321	0.003
969	0.321	0.003
970	0.321	0.003
971	0.321	0.003
972	0.321	0.003
973	0.321	0.003
974	0.321	0.003
975	0.321	0.003
976	0.321	0.003
977	0.321	0.003
978	0.321	0.003
979	0.321	0.003
980	0.321	0.003
981	0.320	0.002
982	0.320	0.002
983	0.320	0.002
984	0.320	0.002
985	0.320	0.002
986	0.320	0.002
987	0.320	0.002
988	0.319	0.002
989	0.319	0.002
990	0.319	0.002
991	0.319	0.002
992	0.319	0.002
993	0.319	0.002
994	0.319	0.002
995	0.319	0.002
996	0.319	0.002
997	0.319	0.002
998	0.319	0.002
999	0.319	0.002
1000	0.319	0.002
Average	SD	0.00413986
