# Supplementary material for: Efficient conformational ensemble generation of protein-bound peptides
Source: J Cheminform. 2017 Nov 22;9:59. doi: 10.1186/s13321-017-0246-7 (PMC5700017; doi:10.1186/s13321-017-0246-7)
Supplement: Supplementary file 1 — Additional file 1. The average accuracies and standard deviations of MODPEP for the peptides of 3–30 amino acids on ten randomly splitted training/test sets. [file 13321_2017_246_MOESM1_ESM.zip › statistics/stat_06.csv]

Rank	Accuracy	SD
1	2.466	0.070
2	2.079	0.029
3	1.906	0.028
4	1.805	0.024
5	1.709	0.016
6	1.641	0.044
7	1.542	0.033
8	1.457	0.008
9	1.419	0.014
10	1.377	0.004
11	1.361	0.003
12	1.347	0.005
13	1.282	0.003
14	1.274	0.011
15	1.245	0.022
16	1.238	0.024
17	1.196	0.010
18	1.183	0.021
19	1.163	0.022
20	1.143	0.013
21	1.127	0.024
22	1.124	0.030
23	1.123	0.030
24	1.106	0.031
25	1.098	0.032
26	1.091	0.029
27	1.081	0.028
28	1.065	0.021
29	1.055	0.016
30	1.052	0.017
31	1.050	0.018
32	1.043	0.015
33	1.035	0.025
34	1.023	0.020
35	1.018	0.020
36	1.014	0.023
37	1.008	0.024
38	1.004	0.029
39	1.002	0.028
40	0.996	0.026
41	0.992	0.028
42	0.982	0.029
43	0.960	0.018
44	0.960	0.019
45	0.953	0.016
46	0.953	0.017
47	0.943	0.012
48	0.939	0.010
49	0.931	0.006
50	0.921	0.004
51	0.920	0.004
52	0.920	0.004
53	0.917	0.007
54	0.915	0.009
55	0.905	0.004
56	0.900	0.002
57	0.900	0.002
58	0.898	0.003
59	0.883	0.003
60	0.883	0.002
61	0.878	0.005
62	0.871	0.008
63	0.859	0.014
64	0.858	0.012
65	0.858	0.012
66	0.855	0.014
67	0.849	0.017
68	0.848	0.016
69	0.848	0.016
70	0.843	0.017
71	0.842	0.016
72	0.839	0.014
73	0.829	0.014
74	0.824	0.016
75	0.824	0.016
76	0.824	0.015
77	0.816	0.019
78	0.816	0.019
79	0.815	0.016
80	0.815	0.016
81	0.811	0.012
82	0.801	0.018
83	0.794	0.020
84	0.793	0.018
85	0.793	0.018
86	0.791	0.016
87	0.791	0.016
88	0.790	0.013
89	0.790	0.013
90	0.789	0.012
91	0.783	0.014
92	0.782	0.013
93	0.774	0.017
94	0.773	0.017
95	0.773	0.015
96	0.765	0.018
97	0.764	0.019
98	0.763	0.020
99	0.763	0.019
100	0.762	0.018
101	0.762	0.018
102	0.762	0.018
103	0.747	0.025
104	0.744	0.026
105	0.743	0.026
106	0.743	0.026
107	0.743	0.026
108	0.740	0.028
109	0.739	0.028
110	0.739	0.028
111	0.739	0.028
112	0.736	0.026
113	0.734	0.022
114	0.734	0.022
115	0.734	0.022
116	0.734	0.022
117	0.734	0.021
118	0.734	0.021
119	0.734	0.021
120	0.733	0.022
121	0.733	0.022
122	0.733	0.022
123	0.733	0.022
124	0.733	0.022
125	0.733	0.022
126	0.733	0.022
127	0.733	0.022
128	0.732	0.020
129	0.732	0.020
130	0.732	0.020
131	0.719	0.026
132	0.719	0.026
133	0.714	0.029
134	0.713	0.027
135	0.713	0.027
136	0.713	0.027
137	0.713	0.027
138	0.711	0.025
139	0.711	0.025
140	0.710	0.026
141	0.707	0.026
142	0.707	0.026
143	0.707	0.026
144	0.707	0.026
145	0.707	0.026
146	0.707	0.026
147	0.706	0.027
148	0.706	0.027
149	0.706	0.027
150	0.706	0.027
151	0.705	0.026
152	0.703	0.027
153	0.703	0.027
154	0.703	0.027
155	0.703	0.027
156	0.703	0.027
157	0.701	0.024
158	0.701	0.024
159	0.701	0.024
160	0.701	0.024
161	0.701	0.024
162	0.701	0.024
163	0.701	0.024
164	0.701	0.024
165	0.701	0.024
166	0.700	0.024
167	0.700	0.024
168	0.699	0.023
169	0.699	0.023
170	0.695	0.025
171	0.695	0.025
172	0.686	0.030
173	0.684	0.030
174	0.684	0.030
175	0.684	0.030
176	0.684	0.030
177	0.684	0.030
178	0.684	0.030
179	0.684	0.030
180	0.683	0.029
181	0.681	0.030
182	0.681	0.030
183	0.681	0.030
184	0.681	0.030
185	0.681	0.030
186	0.681	0.030
187	0.681	0.030
188	0.673	0.034
189	0.670	0.036
190	0.670	0.036
191	0.670	0.036
192	0.670	0.035
193	0.669	0.034
194	0.669	0.034
195	0.668	0.033
196	0.668	0.033
197	0.667	0.033
198	0.667	0.033
199	0.667	0.033
200	0.667	0.033
201	0.667	0.033
202	0.667	0.031
203	0.667	0.031
204	0.667	0.031
205	0.666	0.031
206	0.666	0.031
207	0.666	0.031
208	0.666	0.031
209	0.666	0.031
210	0.666	0.029
211	0.663	0.030
212	0.663	0.030
213	0.663	0.030
214	0.663	0.030
215	0.663	0.030
216	0.663	0.030
217	0.663	0.030
218	0.662	0.030
219	0.662	0.030
220	0.662	0.029
221	0.662	0.029
222	0.661	0.030
223	0.661	0.030
224	0.661	0.030
225	0.661	0.030
226	0.661	0.030
227	0.661	0.030
228	0.661	0.030
229	0.661	0.030
230	0.661	0.030
231	0.660	0.028
232	0.660	0.028
233	0.660	0.027
234	0.658	0.028
235	0.658	0.028
236	0.645	0.034
237	0.645	0.034
238	0.640	0.035
239	0.640	0.035
240	0.640	0.035
241	0.640	0.033
242	0.640	0.033
243	0.640	0.033
244	0.640	0.033
245	0.640	0.033
246	0.640	0.033
247	0.639	0.033
248	0.639	0.033
249	0.639	0.033
250	0.639	0.033
251	0.639	0.033
252	0.639	0.033
253	0.639	0.033
254	0.639	0.033
255	0.639	0.033
256	0.639	0.033
257	0.637	0.034
258	0.637	0.034
259	0.637	0.034
260	0.637	0.034
261	0.637	0.034
262	0.635	0.035
263	0.634	0.035
264	0.634	0.035
265	0.634	0.035
266	0.634	0.035
267	0.634	0.035
268	0.633	0.034
269	0.633	0.034
270	0.633	0.034
271	0.633	0.034
272	0.633	0.034
273	0.633	0.034
274	0.633	0.034
275	0.633	0.034
276	0.633	0.034
277	0.633	0.034
278	0.633	0.034
279	0.633	0.034
280	0.633	0.034
281	0.633	0.034
282	0.633	0.034
283	0.633	0.033
284	0.630	0.034
285	0.625	0.037
286	0.625	0.037
287	0.622	0.038
288	0.622	0.038
289	0.622	0.038
290	0.622	0.038
291	0.622	0.038
292	0.622	0.038
293	0.622	0.037
294	0.622	0.037
295	0.620	0.038
296	0.620	0.038
297	0.618	0.033
298	0.618	0.033
299	0.618	0.033
300	0.618	0.033
301	0.618	0.033
302	0.618	0.033
303	0.615	0.029
304	0.615	0.029
305	0.615	0.029
306	0.615	0.029
307	0.615	0.029
308	0.615	0.029
309	0.615	0.029
310	0.614	0.028
311	0.614	0.028
312	0.614	0.028
313	0.614	0.028
314	0.614	0.028
315	0.614	0.028
316	0.614	0.028
317	0.614	0.028
318	0.614	0.028
319	0.614	0.028
320	0.610	0.030
321	0.610	0.030
322	0.610	0.030
323	0.610	0.030
324	0.610	0.030
325	0.608	0.026
326	0.608	0.026
327	0.608	0.026
328	0.608	0.026
329	0.608	0.026
330	0.607	0.025
331	0.607	0.025
332	0.607	0.025
333	0.607	0.025
334	0.607	0.025
335	0.607	0.025
336	0.607	0.024
337	0.607	0.024
338	0.607	0.024
339	0.607	0.024
340	0.607	0.024
341	0.607	0.024
342	0.607	0.024
343	0.607	0.024
344	0.607	0.024
345	0.607	0.024
346	0.603	0.026
347	0.603	0.026
348	0.603	0.025
349	0.602	0.024
350	0.599	0.026
351	0.596	0.027
352	0.596	0.027
353	0.595	0.026
354	0.595	0.026
355	0.595	0.026
356	0.595	0.026
357	0.593	0.027
358	0.593	0.027
359	0.593	0.027
360	0.589	0.029
361	0.589	0.029
362	0.589	0.029
363	0.589	0.029
364	0.588	0.028
365	0.586	0.028
366	0.585	0.028
367	0.585	0.028
368	0.581	0.030
369	0.581	0.030
370	0.581	0.030
371	0.579	0.031
372	0.579	0.031
373	0.579	0.031
374	0.579	0.031
375	0.579	0.031
376	0.579	0.031
377	0.579	0.031
378	0.579	0.031
379	0.579	0.031
380	0.579	0.031
381	0.579	0.031
382	0.579	0.031
383	0.579	0.031
384	0.579	0.031
385	0.579	0.031
386	0.579	0.031
387	0.579	0.031
388	0.579	0.031
389	0.579	0.031
390	0.579	0.031
391	0.579	0.031
392	0.579	0.031
393	0.579	0.031
394	0.579	0.031
395	0.576	0.032
396	0.576	0.032
397	0.576	0.032
398	0.576	0.032
399	0.576	0.032
400	0.576	0.032
401	0.576	0.032
402	0.576	0.032
403	0.576	0.031
404	0.576	0.031
405	0.576	0.031
406	0.576	0.031
407	0.571	0.031
408	0.571	0.031
409	0.571	0.031
410	0.571	0.031
411	0.571	0.031
412	0.571	0.031
413	0.571	0.031
414	0.571	0.031
415	0.571	0.031
416	0.570	0.031
417	0.570	0.031
418	0.570	0.031
419	0.570	0.031
420	0.570	0.031
421	0.570	0.031
422	0.570	0.031
423	0.570	0.031
424	0.570	0.031
425	0.570	0.031
426	0.570	0.031
427	0.570	0.031
428	0.570	0.031
429	0.570	0.031
430	0.570	0.031
431	0.570	0.031
432	0.570	0.031
433	0.570	0.031
434	0.570	0.031
435	0.570	0.031
436	0.570	0.031
437	0.570	0.031
438	0.570	0.031
439	0.570	0.031
440	0.570	0.031
441	0.570	0.031
442	0.570	0.030
443	0.570	0.030
444	0.570	0.030
445	0.570	0.030
446	0.570	0.030
447	0.570	0.030
448	0.570	0.030
449	0.570	0.030
450	0.570	0.030
451	0.570	0.030
452	0.570	0.030
453	0.570	0.030
454	0.569	0.031
455	0.568	0.031
456	0.568	0.031
457	0.568	0.031
458	0.568	0.031
459	0.568	0.031
460	0.568	0.031
461	0.568	0.030
462	0.568	0.030
463	0.568	0.030
464	0.568	0.030
465	0.568	0.030
466	0.568	0.030
467	0.568	0.030
468	0.568	0.030
469	0.568	0.030
470	0.567	0.031
471	0.567	0.031
472	0.567	0.031
473	0.567	0.031
474	0.567	0.031
475	0.567	0.031
476	0.567	0.031
477	0.563	0.033
478	0.563	0.032
479	0.563	0.032
480	0.563	0.032
481	0.563	0.032
482	0.563	0.032
483	0.563	0.032
484	0.563	0.032
485	0.563	0.032
486	0.563	0.032
487	0.563	0.032
488	0.563	0.032
489	0.563	0.032
490	0.563	0.032
491	0.563	0.032
492	0.563	0.031
493	0.563	0.031
494	0.563	0.031
495	0.563	0.031
496	0.563	0.031
497	0.563	0.031
498	0.563	0.031
499	0.563	0.031
500	0.563	0.031
501	0.563	0.031
502	0.562	0.031
503	0.562	0.031
504	0.562	0.030
505	0.562	0.030
506	0.562	0.030
507	0.562	0.030
508	0.562	0.030
509	0.562	0.030
510	0.562	0.030
511	0.562	0.029
512	0.562	0.029
513	0.562	0.029
514	0.562	0.029
515	0.562	0.029
516	0.562	0.029
517	0.562	0.029
518	0.562	0.029
519	0.562	0.029
520	0.561	0.028
521	0.561	0.028
522	0.561	0.028
523	0.560	0.026
524	0.560	0.026
525	0.560	0.026
526	0.559	0.025
527	0.559	0.025
528	0.559	0.025
529	0.559	0.025
530	0.559	0.025
531	0.559	0.025
532	0.559	0.025
533	0.559	0.025
534	0.559	0.025
535	0.559	0.025
536	0.559	0.025
537	0.559	0.025
538	0.559	0.025
539	0.559	0.025
540	0.559	0.025
541	0.559	0.025
542	0.559	0.025
543	0.559	0.025
544	0.558	0.026
545	0.558	0.026
546	0.555	0.027
547	0.555	0.027
548	0.555	0.027
549	0.555	0.027
550	0.555	0.027
551	0.555	0.027
552	0.555	0.027
553	0.555	0.027
554	0.555	0.027
555	0.555	0.027
556	0.555	0.027
557	0.555	0.027
558	0.555	0.027
559	0.555	0.027
560	0.555	0.026
561	0.555	0.026
562	0.555	0.026
563	0.555	0.026
564	0.555	0.026
565	0.555	0.026
566	0.555	0.026
567	0.552	0.025
568	0.552	0.025
569	0.552	0.025
570	0.552	0.025
571	0.552	0.025
572	0.552	0.025
573	0.552	0.025
574	0.552	0.025
575	0.549	0.020
576	0.549	0.020
577	0.549	0.020
578	0.549	0.020
579	0.549	0.020
580	0.549	0.020
581	0.549	0.020
582	0.549	0.020
583	0.549	0.019
584	0.549	0.019
585	0.549	0.019
586	0.549	0.019
587	0.549	0.019
588	0.549	0.019
589	0.549	0.019
590	0.549	0.019
591	0.549	0.019
592	0.549	0.019
593	0.549	0.019
594	0.549	0.019
595	0.549	0.019
596	0.549	0.019
597	0.548	0.019
598	0.548	0.019
599	0.548	0.019
600	0.548	0.019
601	0.548	0.019
602	0.548	0.019
603	0.548	0.019
604	0.548	0.019
605	0.548	0.019
606	0.548	0.019
607	0.548	0.019
608	0.548	0.019
609	0.548	0.019
610	0.548	0.019
611	0.548	0.019
612	0.548	0.019
613	0.548	0.019
614	0.548	0.019
615	0.548	0.019
616	0.548	0.019
617	0.544	0.021
618	0.544	0.021
619	0.544	0.021
620	0.544	0.021
621	0.544	0.021
622	0.544	0.021
623	0.544	0.021
624	0.544	0.021
625	0.544	0.021
626	0.544	0.021
627	0.536	0.025
628	0.536	0.025
629	0.536	0.025
630	0.536	0.025
631	0.536	0.025
632	0.536	0.025
633	0.536	0.025
634	0.536	0.025
635	0.536	0.025
636	0.536	0.025
637	0.532	0.025
638	0.532	0.025
639	0.528	0.027
640	0.528	0.027
641	0.528	0.027
642	0.528	0.027
643	0.528	0.027
644	0.528	0.027
645	0.528	0.026
646	0.528	0.026
647	0.528	0.026
648	0.528	0.026
649	0.528	0.026
650	0.528	0.026
651	0.528	0.026
652	0.528	0.026
653	0.528	0.026
654	0.526	0.027
655	0.526	0.027
656	0.526	0.027
657	0.521	0.030
658	0.521	0.030
659	0.521	0.030
660	0.521	0.030
661	0.521	0.030
662	0.521	0.030
663	0.521	0.030
664	0.521	0.029
665	0.521	0.029
666	0.521	0.029
667	0.520	0.029
668	0.520	0.028
669	0.520	0.028
670	0.520	0.028
671	0.520	0.028
672	0.520	0.028
673	0.520	0.028
674	0.520	0.028
675	0.520	0.028
676	0.519	0.028
677	0.519	0.028
678	0.519	0.028
679	0.519	0.028
680	0.519	0.028
681	0.519	0.027
682	0.518	0.028
683	0.518	0.028
684	0.518	0.028
685	0.518	0.028
686	0.518	0.028
687	0.518	0.028
688	0.518	0.028
689	0.518	0.028
690	0.518	0.028
691	0.518	0.028
692	0.518	0.028
693	0.518	0.028
694	0.518	0.028
695	0.518	0.028
696	0.518	0.028
697	0.518	0.028
698	0.518	0.028
699	0.517	0.026
700	0.517	0.026
701	0.517	0.026
702	0.517	0.026
703	0.517	0.026
704	0.517	0.026
705	0.517	0.026
706	0.517	0.026
707	0.517	0.026
708	0.517	0.026
709	0.517	0.026
710	0.517	0.026
711	0.517	0.026
712	0.517	0.026
713	0.517	0.026
714	0.517	0.026
715	0.517	0.026
716	0.517	0.026
717	0.517	0.026
718	0.517	0.026
719	0.517	0.026
720	0.517	0.026
721	0.517	0.026
722	0.514	0.027
723	0.514	0.027
724	0.514	0.027
725	0.514	0.027
726	0.513	0.027
727	0.513	0.027
728	0.513	0.027
729	0.513	0.027
730	0.513	0.027
731	0.513	0.027
732	0.513	0.027
733	0.513	0.027
734	0.513	0.027
735	0.513	0.027
736	0.513	0.027
737	0.513	0.027
738	0.513	0.027
739	0.513	0.026
740	0.513	0.026
741	0.513	0.026
742	0.513	0.026
743	0.513	0.026
744	0.513	0.026
745	0.513	0.026
746	0.513	0.026
747	0.513	0.026
748	0.512	0.024
749	0.512	0.024
750	0.512	0.024
751	0.512	0.024
752	0.512	0.024
753	0.512	0.024
754	0.512	0.024
755	0.512	0.024
756	0.512	0.024
757	0.512	0.024
758	0.512	0.024
759	0.512	0.024
760	0.512	0.024
761	0.512	0.024
762	0.512	0.024
763	0.512	0.024
764	0.512	0.024
765	0.512	0.024
766	0.512	0.024
767	0.512	0.024
768	0.512	0.024
769	0.512	0.024
770	0.512	0.024
771	0.512	0.024
772	0.512	0.024
773	0.512	0.024
774	0.512	0.024
775	0.512	0.024
776	0.512	0.024
777	0.512	0.024
778	0.512	0.024
779	0.512	0.024
780	0.512	0.023
781	0.512	0.023
782	0.512	0.023
783	0.512	0.023
784	0.512	0.023
785	0.512	0.023
786	0.512	0.023
787	0.512	0.023
788	0.512	0.023
789	0.512	0.023
790	0.512	0.023
791	0.512	0.023
792	0.512	0.023
793	0.512	0.023
794	0.512	0.023
795	0.512	0.023
796	0.512	0.023
797	0.512	0.023
798	0.512	0.023
799	0.512	0.023
800	0.512	0.023
801	0.512	0.023
802	0.512	0.023
803	0.512	0.023
804	0.512	0.023
805	0.512	0.023
806	0.512	0.023
807	0.511	0.022
808	0.511	0.022
809	0.511	0.022
810	0.511	0.022
811	0.511	0.022
812	0.511	0.022
813	0.511	0.021
814	0.507	0.022
815	0.507	0.022
816	0.507	0.022
817	0.507	0.022
818	0.507	0.022
819	0.507	0.022
820	0.507	0.022
821	0.507	0.022
822	0.507	0.022
823	0.507	0.022
824	0.507	0.022
825	0.507	0.022
826	0.507	0.022
827	0.507	0.022
828	0.507	0.022
829	0.507	0.022
830	0.507	0.022
831	0.507	0.022
832	0.507	0.022
833	0.506	0.022
834	0.506	0.022
835	0.506	0.022
836	0.506	0.022
837	0.506	0.022
838	0.506	0.022
839	0.506	0.022
840	0.506	0.022
841	0.505	0.021
842	0.505	0.021
843	0.505	0.021
844	0.505	0.021
845	0.505	0.021
846	0.505	0.021
847	0.505	0.021
848	0.505	0.021
849	0.505	0.021
850	0.505	0.021
851	0.505	0.021
852	0.505	0.020
853	0.505	0.020
854	0.505	0.020
855	0.505	0.020
856	0.505	0.020
857	0.505	0.020
858	0.505	0.020
859	0.505	0.020
860	0.504	0.020
861	0.504	0.020
862	0.504	0.020
863	0.504	0.020
864	0.504	0.020
865	0.504	0.020
866	0.503	0.018
867	0.503	0.018
868	0.503	0.018
869	0.503	0.018
870	0.503	0.018
871	0.503	0.018
872	0.503	0.018
873	0.503	0.018
874	0.503	0.018
875	0.503	0.018
876	0.503	0.018
877	0.503	0.018
878	0.503	0.018
879	0.503	0.018
880	0.503	0.018
881	0.503	0.018
882	0.503	0.018
883	0.503	0.018
884	0.503	0.018
885	0.501	0.019
886	0.501	0.019
887	0.501	0.019
888	0.501	0.019
889	0.501	0.019
890	0.501	0.019
891	0.501	0.019
892	0.501	0.019
893	0.501	0.019
894	0.501	0.019
895	0.501	0.019
896	0.501	0.019
897	0.501	0.019
898	0.501	0.019
899	0.501	0.019
900	0.501	0.019
901	0.501	0.019
902	0.501	0.019
903	0.501	0.019
904	0.501	0.019
905	0.501	0.019
906	0.501	0.019
907	0.501	0.019
908	0.501	0.019
909	0.501	0.019
910	0.501	0.019
911	0.501	0.019
912	0.501	0.019
913	0.501	0.019
914	0.501	0.019
915	0.501	0.019
916	0.501	0.019
917	0.501	0.019
918	0.501	0.019
919	0.501	0.019
920	0.500	0.019
921	0.500	0.019
922	0.500	0.019
923	0.500	0.019
924	0.500	0.019
925	0.500	0.019
926	0.500	0.019
927	0.500	0.019
928	0.500	0.019
929	0.500	0.019
930	0.500	0.019
931	0.500	0.019
932	0.500	0.018
933	0.500	0.018
934	0.500	0.018
935	0.500	0.018
936	0.500	0.018
937	0.500	0.018
938	0.500	0.018
939	0.500	0.018
940	0.500	0.018
941	0.500	0.018
942	0.500	0.018
943	0.500	0.018
944	0.500	0.018
945	0.500	0.018
946	0.500	0.018
947	0.500	0.018
948	0.500	0.018
949	0.500	0.018
950	0.500	0.018
951	0.500	0.018
952	0.500	0.018
953	0.500	0.018
954	0.500	0.018
955	0.500	0.018
956	0.500	0.018
957	0.500	0.018
958	0.500	0.018
959	0.500	0.018
960	0.498	0.018
961	0.498	0.018
962	0.498	0.018
963	0.498	0.018
964	0.498	0.018
965	0.498	0.018
966	0.498	0.018
967	0.498	0.018
968	0.498	0.018
969	0.498	0.018
970	0.498	0.018
971	0.498	0.018
972	0.498	0.018
973	0.498	0.018
974	0.498	0.018
975	0.498	0.018
976	0.498	0.018
977	0.498	0.018
978	0.498	0.018
979	0.498	0.018
980	0.498	0.018
981	0.498	0.018
982	0.498	0.018
983	0.498	0.018
984	0.498	0.018
985	0.498	0.018
986	0.498	0.018
987	0.498	0.018
988	0.498	0.018
989	0.498	0.018
990	0.498	0.018
991	0.498	0.018
992	0.498	0.018
993	0.498	0.018
994	0.498	0.018
995	0.498	0.018
996	0.498	0.018
997	0.498	0.018
998	0.498	0.018
999	0.497	0.018
1000	0.497	0.018
Average	SD	0.024958
