# Supplementary material for: Efficient conformational ensemble generation of protein-bound peptides
Source: J Cheminform. 2017 Nov 22;9:59. doi: 10.1186/s13321-017-0246-7 (PMC5700017; doi:10.1186/s13321-017-0246-7)
Supplement: Supplementary file 1 — Additional file 1. The average accuracies and standard deviations of MODPEP for the peptides of 3–30 amino acids on ten randomly splitted training/test sets. [file 13321_2017_246_MOESM1_ESM.zip › statistics/stat_07.csv]

Rank	Accuracy	SD
1	2.797	0.030
2	2.421	0.004
3	2.240	0.002
4	2.161	0.019
5	2.040	0.006
6	1.980	0.008
7	1.908	0.016
8	1.858	0.006
9	1.845	0.003
10	1.795	0.014
11	1.768	0.004
12	1.746	0.026
13	1.714	0.035
14	1.692	0.034
15	1.672	0.028
16	1.625	0.017
17	1.604	0.033
18	1.587	0.026
19	1.547	0.017
20	1.521	0.020
21	1.507	0.024
22	1.487	0.031
23	1.475	0.028
24	1.462	0.022
25	1.459	0.026
26	1.442	0.022
27	1.421	0.020
28	1.398	0.028
29	1.397	0.028
30	1.375	0.017
31	1.371	0.015
32	1.369	0.015
33	1.366	0.014
34	1.355	0.008
35	1.354	0.010
36	1.352	0.012
37	1.346	0.014
38	1.346	0.014
39	1.339	0.028
40	1.336	0.028
41	1.325	0.027
42	1.317	0.032
43	1.304	0.026
44	1.293	0.023
45	1.283	0.018
46	1.282	0.020
47	1.282	0.020
48	1.274	0.017
49	1.274	0.017
50	1.268	0.014
51	1.262	0.016
52	1.252	0.014
53	1.242	0.010
54	1.236	0.007
55	1.224	0.003
56	1.217	0.008
57	1.216	0.009
58	1.214	0.011
59	1.210	0.014
60	1.203	0.020
61	1.199	0.028
62	1.197	0.030
63	1.196	0.032
64	1.194	0.034
65	1.194	0.034
66	1.192	0.038
67	1.190	0.041
68	1.186	0.039
69	1.183	0.040
70	1.172	0.036
71	1.172	0.036
72	1.170	0.035
73	1.165	0.036
74	1.162	0.034
75	1.160	0.034
76	1.160	0.034
77	1.151	0.031
78	1.151	0.031
79	1.150	0.032
80	1.149	0.032
81	1.148	0.032
82	1.148	0.032
83	1.145	0.034
84	1.145	0.034
85	1.144	0.036
86	1.143	0.038
87	1.143	0.038
88	1.143	0.038
89	1.143	0.038
90	1.142	0.041
91	1.133	0.040
92	1.133	0.041
93	1.132	0.042
94	1.120	0.036
95	1.120	0.036
96	1.116	0.044
97	1.116	0.044
98	1.115	0.043
99	1.111	0.042
100	1.111	0.042
101	1.110	0.044
102	1.108	0.048
103	1.107	0.049
104	1.107	0.049
105	1.107	0.051
106	1.091	0.050
107	1.088	0.048
108	1.088	0.048
109	1.088	0.048
110	1.087	0.050
111	1.085	0.049
112	1.085	0.049
113	1.082	0.048
114	1.082	0.048
115	1.078	0.047
116	1.074	0.045
117	1.074	0.045
118	1.073	0.044
119	1.070	0.045
120	1.068	0.050
121	1.068	0.050
122	1.067	0.049
123	1.065	0.051
124	1.064	0.054
125	1.064	0.054
126	1.063	0.056
127	1.055	0.059
128	1.055	0.059
129	1.051	0.057
130	1.047	0.055
131	1.040	0.052
132	1.040	0.052
133	1.040	0.052
134	1.035	0.049
135	1.034	0.048
136	1.033	0.049
137	1.033	0.049
138	1.027	0.056
139	1.027	0.056
140	1.027	0.056
141	1.026	0.056
142	1.026	0.057
143	1.026	0.057
144	1.025	0.058
145	1.025	0.058
146	1.023	0.062
147	1.023	0.062
148	1.023	0.062
149	1.023	0.062
150	1.023	0.062
151	1.023	0.062
152	1.022	0.064
153	1.020	0.062
154	1.020	0.062
155	1.020	0.062
156	1.019	0.062
157	1.017	0.063
158	1.016	0.064
159	1.015	0.065
160	1.013	0.064
161	1.013	0.064
162	1.013	0.064
163	1.013	0.064
164	1.011	0.063
165	1.009	0.066
166	1.009	0.066
167	1.009	0.066
168	1.009	0.066
169	1.007	0.064
170	1.007	0.064
171	1.007	0.064
172	1.006	0.064
173	1.006	0.064
174	0.996	0.059
175	0.993	0.058
176	0.993	0.058
177	0.993	0.058
178	0.993	0.059
179	0.993	0.059
180	0.993	0.059
181	0.993	0.059
182	0.993	0.059
183	0.993	0.059
184	0.993	0.059
185	0.992	0.058
186	0.992	0.058
187	0.992	0.058
188	0.992	0.058
189	0.992	0.058
190	0.991	0.058
191	0.990	0.058
192	0.990	0.058
193	0.990	0.058
194	0.990	0.058
195	0.990	0.058
196	0.987	0.057
197	0.985	0.056
198	0.985	0.056
199	0.985	0.056
200	0.979	0.053
201	0.978	0.055
202	0.978	0.055
203	0.978	0.055
204	0.978	0.055
205	0.977	0.054
206	0.977	0.054
207	0.977	0.054
208	0.977	0.054
209	0.977	0.054
210	0.977	0.054
211	0.976	0.056
212	0.976	0.056
213	0.976	0.056
214	0.973	0.055
215	0.973	0.055
216	0.973	0.055
217	0.973	0.055
218	0.973	0.055
219	0.973	0.055
220	0.973	0.055
221	0.970	0.056
222	0.970	0.056
223	0.970	0.056
224	0.968	0.054
225	0.968	0.054
226	0.968	0.054
227	0.968	0.054
228	0.968	0.054
229	0.967	0.054
230	0.967	0.054
231	0.967	0.054
232	0.966	0.054
233	0.963	0.052
234	0.963	0.052
235	0.963	0.052
236	0.963	0.052
237	0.963	0.052
238	0.961	0.052
239	0.961	0.052
240	0.961	0.052
241	0.961	0.052
242	0.959	0.050
243	0.959	0.050
244	0.959	0.050
245	0.955	0.048
246	0.953	0.048
247	0.948	0.049
248	0.948	0.049
249	0.948	0.050
250	0.948	0.050
251	0.948	0.050
252	0.948	0.051
253	0.942	0.048
254	0.942	0.048
255	0.942	0.048
256	0.942	0.048
257	0.942	0.048
258	0.937	0.046
259	0.937	0.046
260	0.937	0.046
261	0.937	0.046
262	0.937	0.046
263	0.937	0.046
264	0.937	0.046
265	0.937	0.046
266	0.937	0.046
267	0.937	0.046
268	0.936	0.047
269	0.936	0.047
270	0.936	0.047
271	0.936	0.049
272	0.936	0.049
273	0.936	0.049
274	0.924	0.043
275	0.924	0.043
276	0.924	0.043
277	0.924	0.043
278	0.924	0.043
279	0.924	0.043
280	0.924	0.045
281	0.924	0.045
282	0.924	0.045
283	0.924	0.045
284	0.924	0.045
285	0.923	0.046
286	0.923	0.046
287	0.923	0.046
288	0.923	0.046
289	0.923	0.046
290	0.923	0.046
291	0.922	0.046
292	0.922	0.046
293	0.921	0.046
294	0.921	0.046
295	0.921	0.046
296	0.918	0.044
297	0.918	0.044
298	0.918	0.044
299	0.918	0.044
300	0.914	0.042
301	0.914	0.042
302	0.914	0.042
303	0.910	0.040
304	0.910	0.040
305	0.910	0.040
306	0.910	0.040
307	0.910	0.040
308	0.910	0.040
309	0.906	0.038
310	0.905	0.038
311	0.903	0.037
312	0.903	0.037
313	0.903	0.037
314	0.903	0.037
315	0.903	0.037
316	0.903	0.037
317	0.903	0.037
318	0.903	0.037
319	0.903	0.037
320	0.903	0.039
321	0.903	0.039
322	0.903	0.039
323	0.903	0.039
324	0.903	0.039
325	0.903	0.039
326	0.903	0.039
327	0.903	0.039
328	0.903	0.039
329	0.903	0.039
330	0.903	0.039
331	0.903	0.039
332	0.903	0.039
333	0.903	0.039
334	0.902	0.040
335	0.902	0.040
336	0.902	0.040
337	0.902	0.040
338	0.899	0.039
339	0.899	0.040
340	0.895	0.038
341	0.895	0.038
342	0.894	0.037
343	0.894	0.037
344	0.894	0.037
345	0.893	0.039
346	0.892	0.039
347	0.892	0.039
348	0.892	0.039
349	0.892	0.039
350	0.892	0.039
351	0.890	0.038
352	0.890	0.038
353	0.890	0.038
354	0.890	0.038
355	0.890	0.038
356	0.890	0.038
357	0.890	0.038
358	0.890	0.038
359	0.890	0.038
360	0.889	0.040
361	0.889	0.040
362	0.889	0.040
363	0.889	0.040
364	0.889	0.040
365	0.889	0.040
366	0.889	0.040
367	0.889	0.040
368	0.889	0.040
369	0.889	0.040
370	0.885	0.038
371	0.884	0.037
372	0.884	0.037
373	0.884	0.037
374	0.884	0.037
375	0.884	0.038
376	0.884	0.038
377	0.884	0.038
378	0.884	0.038
379	0.884	0.038
380	0.884	0.038
381	0.884	0.038
382	0.884	0.038
383	0.884	0.038
384	0.884	0.038
385	0.880	0.038
386	0.880	0.038
387	0.879	0.040
388	0.879	0.040
389	0.879	0.040
390	0.878	0.039
391	0.875	0.038
392	0.875	0.038
393	0.875	0.038
394	0.875	0.038
395	0.874	0.039
396	0.874	0.039
397	0.874	0.039
398	0.874	0.039
399	0.874	0.039
400	0.873	0.038
401	0.873	0.038
402	0.873	0.039
403	0.873	0.039
404	0.873	0.039
405	0.873	0.039
406	0.873	0.039
407	0.872	0.041
408	0.872	0.041
409	0.872	0.041
410	0.872	0.041
411	0.872	0.041
412	0.872	0.041
413	0.872	0.041
414	0.872	0.041
415	0.866	0.038
416	0.864	0.037
417	0.864	0.037
418	0.864	0.037
419	0.864	0.037
420	0.861	0.036
421	0.861	0.036
422	0.861	0.037
423	0.861	0.037
424	0.857	0.035
425	0.857	0.035
426	0.856	0.034
427	0.856	0.034
428	0.856	0.034
429	0.856	0.034
430	0.856	0.034
431	0.856	0.034
432	0.856	0.034
433	0.856	0.034
434	0.856	0.034
435	0.856	0.034
436	0.856	0.034
437	0.856	0.034
438	0.849	0.031
439	0.849	0.031
440	0.849	0.031
441	0.849	0.031
442	0.849	0.031
443	0.849	0.031
444	0.849	0.031
445	0.849	0.031
446	0.849	0.031
447	0.849	0.031
448	0.849	0.031
449	0.849	0.031
450	0.849	0.031
451	0.849	0.031
452	0.849	0.031
453	0.849	0.031
454	0.849	0.031
455	0.848	0.031
456	0.848	0.031
457	0.848	0.031
458	0.848	0.031
459	0.848	0.031
460	0.844	0.029
461	0.844	0.029
462	0.844	0.029
463	0.844	0.030
464	0.844	0.030
465	0.840	0.029
466	0.840	0.029
467	0.840	0.029
468	0.840	0.029
469	0.840	0.029
470	0.840	0.030
471	0.840	0.030
472	0.840	0.030
473	0.840	0.030
474	0.840	0.030
475	0.840	0.030
476	0.837	0.028
477	0.837	0.028
478	0.837	0.028
479	0.837	0.028
480	0.837	0.028
481	0.836	0.029
482	0.836	0.029
483	0.834	0.028
484	0.834	0.028
485	0.832	0.032
486	0.832	0.032
487	0.832	0.032
488	0.832	0.032
489	0.832	0.033
490	0.832	0.033
491	0.832	0.033
492	0.832	0.033
493	0.832	0.033
494	0.832	0.033
495	0.832	0.033
496	0.832	0.033
497	0.832	0.033
498	0.832	0.033
499	0.832	0.033
500	0.832	0.033
501	0.832	0.033
502	0.832	0.033
503	0.832	0.033
504	0.832	0.033
505	0.832	0.033
506	0.832	0.033
507	0.832	0.033
508	0.832	0.033
509	0.832	0.033
510	0.832	0.033
511	0.830	0.032
512	0.830	0.032
513	0.830	0.032
514	0.830	0.032
515	0.830	0.032
516	0.830	0.032
517	0.830	0.032
518	0.830	0.032
519	0.830	0.032
520	0.829	0.034
521	0.829	0.034
522	0.826	0.033
523	0.826	0.033
524	0.826	0.033
525	0.826	0.033
526	0.826	0.033
527	0.824	0.032
528	0.824	0.032
529	0.824	0.032
530	0.824	0.032
531	0.824	0.032
532	0.824	0.032
533	0.824	0.032
534	0.824	0.032
535	0.824	0.032
536	0.824	0.032
537	0.824	0.032
538	0.824	0.032
539	0.824	0.032
540	0.824	0.032
541	0.822	0.031
542	0.822	0.031
543	0.822	0.031
544	0.819	0.030
545	0.819	0.030
546	0.819	0.030
547	0.819	0.030
548	0.819	0.030
549	0.819	0.030
550	0.819	0.030
551	0.819	0.030
552	0.819	0.030
553	0.819	0.030
554	0.819	0.030
555	0.819	0.030
556	0.819	0.030
557	0.819	0.030
558	0.819	0.030
559	0.819	0.030
560	0.817	0.029
561	0.817	0.029
562	0.817	0.029
563	0.817	0.029
564	0.817	0.029
565	0.817	0.029
566	0.817	0.029
567	0.817	0.029
568	0.817	0.029
569	0.813	0.027
570	0.813	0.027
571	0.813	0.027
572	0.813	0.027
573	0.813	0.027
574	0.809	0.025
575	0.809	0.025
576	0.809	0.025
577	0.809	0.025
578	0.809	0.025
579	0.809	0.025
580	0.809	0.025
581	0.809	0.025
582	0.809	0.025
583	0.809	0.025
584	0.809	0.025
585	0.809	0.025
586	0.808	0.026
587	0.808	0.027
588	0.807	0.028
589	0.807	0.028
590	0.807	0.028
591	0.807	0.028
592	0.807	0.028
593	0.806	0.030
594	0.806	0.030
595	0.806	0.030
596	0.806	0.030
597	0.805	0.030
598	0.805	0.030
599	0.805	0.030
600	0.805	0.030
601	0.805	0.030
602	0.805	0.030
603	0.799	0.026
604	0.799	0.026
605	0.799	0.026
606	0.796	0.025
607	0.796	0.025
608	0.796	0.025
609	0.796	0.025
610	0.796	0.025
611	0.796	0.025
612	0.795	0.024
613	0.792	0.023
614	0.791	0.026
615	0.791	0.026
616	0.791	0.026
617	0.791	0.027
618	0.788	0.031
619	0.788	0.031
620	0.788	0.031
621	0.788	0.031
622	0.788	0.031
623	0.788	0.033
624	0.788	0.033
625	0.788	0.033
626	0.788	0.033
627	0.788	0.033
628	0.788	0.033
629	0.788	0.033
630	0.787	0.032
631	0.787	0.032
632	0.787	0.032
633	0.787	0.032
634	0.787	0.032
635	0.787	0.032
636	0.787	0.032
637	0.787	0.032
638	0.787	0.032
639	0.785	0.032
640	0.785	0.032
641	0.785	0.032
642	0.785	0.032
643	0.785	0.032
644	0.785	0.032
645	0.785	0.032
646	0.784	0.031
647	0.784	0.031
648	0.784	0.031
649	0.784	0.031
650	0.784	0.031
651	0.784	0.031
652	0.784	0.031
653	0.780	0.029
654	0.780	0.029
655	0.780	0.029
656	0.780	0.029
657	0.780	0.029
658	0.780	0.029
659	0.780	0.029
660	0.780	0.029
661	0.780	0.029
662	0.780	0.029
663	0.780	0.029
664	0.780	0.029
665	0.780	0.029
666	0.780	0.029
667	0.780	0.029
668	0.780	0.029
669	0.780	0.029
670	0.780	0.029
671	0.780	0.029
672	0.780	0.029
673	0.780	0.029
674	0.777	0.028
675	0.777	0.028
676	0.777	0.028
677	0.777	0.028
678	0.776	0.029
679	0.776	0.029
680	0.776	0.029
681	0.776	0.029
682	0.776	0.029
683	0.776	0.029
684	0.776	0.029
685	0.776	0.029
686	0.776	0.029
687	0.776	0.029
688	0.776	0.029
689	0.776	0.029
690	0.776	0.029
691	0.776	0.029
692	0.776	0.029
693	0.776	0.030
694	0.776	0.030
695	0.776	0.030
696	0.776	0.030
697	0.776	0.030
698	0.776	0.030
699	0.776	0.030
700	0.776	0.030
701	0.776	0.030
702	0.776	0.030
703	0.776	0.030
704	0.776	0.030
705	0.770	0.029
706	0.770	0.029
707	0.770	0.029
708	0.770	0.029
709	0.770	0.029
710	0.770	0.029
711	0.770	0.029
712	0.770	0.029
713	0.770	0.029
714	0.770	0.029
715	0.770	0.029
716	0.770	0.029
717	0.770	0.029
718	0.770	0.029
719	0.770	0.029
720	0.770	0.029
721	0.770	0.029
722	0.770	0.029
723	0.770	0.029
724	0.769	0.029
725	0.769	0.029
726	0.769	0.029
727	0.769	0.029
728	0.763	0.026
729	0.763	0.026
730	0.763	0.026
731	0.763	0.026
732	0.763	0.026
733	0.763	0.026
734	0.763	0.026
735	0.763	0.026
736	0.763	0.026
737	0.763	0.026
738	0.763	0.027
739	0.763	0.027
740	0.763	0.027
741	0.763	0.027
742	0.763	0.027
743	0.763	0.027
744	0.763	0.027
745	0.763	0.027
746	0.763	0.027
747	0.763	0.027
748	0.763	0.027
749	0.763	0.027
750	0.763	0.027
751	0.763	0.027
752	0.763	0.027
753	0.763	0.027
754	0.763	0.027
755	0.763	0.027
756	0.763	0.027
757	0.763	0.027
758	0.763	0.027
759	0.763	0.027
760	0.763	0.027
761	0.763	0.027
762	0.763	0.027
763	0.763	0.027
764	0.763	0.027
765	0.763	0.027
766	0.763	0.027
767	0.763	0.027
768	0.763	0.027
769	0.763	0.027
770	0.763	0.027
771	0.763	0.027
772	0.763	0.027
773	0.763	0.027
774	0.763	0.027
775	0.763	0.027
776	0.763	0.027
777	0.763	0.027
778	0.763	0.027
779	0.762	0.026
780	0.762	0.026
781	0.762	0.026
782	0.762	0.026
783	0.762	0.026
784	0.762	0.026
785	0.762	0.026
786	0.762	0.026
787	0.762	0.026
788	0.762	0.026
789	0.762	0.026
790	0.762	0.026
791	0.762	0.026
792	0.762	0.026
793	0.762	0.026
794	0.762	0.026
795	0.762	0.026
796	0.762	0.026
797	0.762	0.026
798	0.762	0.026
799	0.762	0.026
800	0.762	0.026
801	0.762	0.026
802	0.762	0.026
803	0.762	0.026
804	0.762	0.026
805	0.762	0.026
806	0.762	0.026
807	0.762	0.026
808	0.762	0.027
809	0.762	0.027
810	0.762	0.027
811	0.762	0.027
812	0.762	0.027
813	0.762	0.027
814	0.762	0.027
815	0.762	0.027
816	0.762	0.027
817	0.762	0.027
818	0.762	0.027
819	0.762	0.027
820	0.762	0.027
821	0.762	0.027
822	0.760	0.026
823	0.760	0.026
824	0.760	0.026
825	0.760	0.026
826	0.760	0.026
827	0.760	0.026
828	0.760	0.026
829	0.760	0.026
830	0.760	0.026
831	0.760	0.026
832	0.760	0.026
833	0.760	0.026
834	0.760	0.026
835	0.760	0.026
836	0.760	0.026
837	0.760	0.026
838	0.760	0.026
839	0.760	0.026
840	0.760	0.026
841	0.760	0.026
842	0.760	0.026
843	0.760	0.026
844	0.760	0.026
845	0.760	0.026
846	0.760	0.026
847	0.760	0.026
848	0.760	0.026
849	0.760	0.026
850	0.760	0.026
851	0.760	0.026
852	0.760	0.026
853	0.760	0.026
854	0.760	0.026
855	0.760	0.026
856	0.760	0.026
857	0.760	0.026
858	0.760	0.026
859	0.760	0.026
860	0.760	0.026
861	0.760	0.026
862	0.759	0.028
863	0.759	0.028
864	0.759	0.028
865	0.759	0.028
866	0.759	0.028
867	0.759	0.028
868	0.759	0.028
869	0.759	0.028
870	0.759	0.028
871	0.759	0.028
872	0.759	0.029
873	0.759	0.029
874	0.758	0.029
875	0.758	0.029
876	0.758	0.029
877	0.758	0.029
878	0.758	0.029
879	0.758	0.029
880	0.758	0.029
881	0.758	0.029
882	0.758	0.029
883	0.758	0.029
884	0.758	0.029
885	0.758	0.029
886	0.758	0.029
887	0.758	0.029
888	0.758	0.029
889	0.758	0.029
890	0.758	0.029
891	0.758	0.029
892	0.758	0.029
893	0.758	0.029
894	0.758	0.029
895	0.758	0.029
896	0.756	0.028
897	0.755	0.028
898	0.755	0.028
899	0.755	0.028
900	0.754	0.028
901	0.754	0.028
902	0.754	0.028
903	0.754	0.028
904	0.754	0.028
905	0.754	0.028
906	0.754	0.028
907	0.753	0.027
908	0.753	0.028
909	0.753	0.028
910	0.753	0.028
911	0.753	0.028
912	0.753	0.028
913	0.753	0.028
914	0.753	0.028
915	0.753	0.028
916	0.753	0.028
917	0.753	0.028
918	0.753	0.028
919	0.753	0.028
920	0.753	0.028
921	0.753	0.028
922	0.753	0.028
923	0.753	0.028
924	0.753	0.028
925	0.753	0.028
926	0.753	0.028
927	0.753	0.028
928	0.753	0.028
929	0.751	0.027
930	0.751	0.027
931	0.751	0.027
932	0.751	0.027
933	0.751	0.027
934	0.751	0.027
935	0.751	0.027
936	0.751	0.027
937	0.751	0.027
938	0.750	0.029
939	0.750	0.029
940	0.750	0.029
941	0.750	0.029
942	0.750	0.029
943	0.750	0.029
944	0.750	0.029
945	0.750	0.029
946	0.750	0.029
947	0.750	0.029
948	0.750	0.029
949	0.750	0.029
950	0.750	0.029
951	0.750	0.029
952	0.750	0.029
953	0.750	0.029
954	0.750	0.029
955	0.750	0.029
956	0.750	0.029
957	0.750	0.029
958	0.750	0.029
959	0.750	0.029
960	0.750	0.029
961	0.750	0.029
962	0.750	0.029
963	0.750	0.029
964	0.750	0.029
965	0.750	0.029
966	0.750	0.029
967	0.750	0.029
968	0.750	0.029
969	0.750	0.029
970	0.750	0.029
971	0.750	0.029
972	0.750	0.029
973	0.750	0.029
974	0.750	0.029
975	0.750	0.029
976	0.750	0.029
977	0.750	0.029
978	0.750	0.029
979	0.750	0.029
980	0.750	0.029
981	0.750	0.029
982	0.750	0.029
983	0.750	0.029
984	0.750	0.029
985	0.750	0.029
986	0.750	0.029
987	0.750	0.029
988	0.750	0.029
989	0.750	0.029
990	0.750	0.029
991	0.750	0.029
992	0.750	0.029
993	0.750	0.029
994	0.750	0.029
995	0.750	0.029
996	0.750	0.029
997	0.750	0.029
998	0.749	0.030
999	0.749	0.030
1000	0.749	0.030
Average	SD	0.0345255
