# Supplementary material for: Efficient conformational ensemble generation of protein-bound peptides
Source: J Cheminform. 2017 Nov 22;9:59. doi: 10.1186/s13321-017-0246-7 (PMC5700017; doi:10.1186/s13321-017-0246-7)
Supplement: Supplementary file 1 — Additional file 1. The average accuracies and standard deviations of MODPEP for the peptides of 3–30 amino acids on ten randomly splitted training/test sets. [file 13321_2017_246_MOESM1_ESM.zip › statistics/stat_08.csv]

Rank	Accuracy	SD
1	3.387	0.002
2	2.770	0.028
3	2.558	0.008
4	2.476	0.030
5	2.396	0.028
6	2.349	0.040
7	2.306	0.055
8	2.260	0.060
9	2.158	0.042
10	2.137	0.034
11	2.115	0.042
12	2.084	0.034
13	2.059	0.037
14	2.025	0.034
15	1.998	0.036
16	1.983	0.033
17	1.966	0.040
18	1.934	0.036
19	1.910	0.032
20	1.889	0.057
21	1.862	0.047
22	1.856	0.052
23	1.849	0.061
24	1.817	0.048
25	1.812	0.050
26	1.800	0.062
27	1.798	0.064
28	1.793	0.064
29	1.786	0.068
30	1.773	0.068
31	1.754	0.060
32	1.751	0.059
33	1.746	0.063
34	1.738	0.065
35	1.725	0.073
36	1.723	0.072
37	1.722	0.074
38	1.715	0.075
39	1.699	0.080
40	1.694	0.083
41	1.689	0.083
42	1.677	0.077
43	1.665	0.074
44	1.662	0.074
45	1.655	0.079
46	1.638	0.083
47	1.626	0.078
48	1.618	0.074
49	1.611	0.071
50	1.611	0.071
51	1.605	0.075
52	1.597	0.071
53	1.596	0.071
54	1.596	0.071
55	1.586	0.067
56	1.585	0.066
57	1.580	0.064
58	1.578	0.063
59	1.574	0.061
60	1.568	0.060
61	1.564	0.058
62	1.564	0.058
63	1.562	0.059
64	1.557	0.062
65	1.548	0.058
66	1.542	0.069
67	1.535	0.071
68	1.535	0.071
69	1.534	0.072
70	1.534	0.072
71	1.534	0.072
72	1.534	0.072
73	1.530	0.070
74	1.525	0.068
75	1.516	0.064
76	1.516	0.064
77	1.513	0.066
78	1.504	0.065
79	1.502	0.070
80	1.491	0.065
81	1.490	0.064
82	1.489	0.067
83	1.489	0.067
84	1.486	0.072
85	1.486	0.072
86	1.480	0.074
87	1.479	0.073
88	1.474	0.075
89	1.474	0.075
90	1.468	0.072
91	1.467	0.072
92	1.466	0.073
93	1.457	0.069
94	1.457	0.069
95	1.456	0.070
96	1.456	0.070
97	1.456	0.070
98	1.447	0.067
99	1.447	0.067
100	1.441	0.064
101	1.437	0.062
102	1.428	0.060
103	1.428	0.060
104	1.428	0.060
105	1.428	0.061
106	1.427	0.060
107	1.423	0.058
108	1.415	0.054
109	1.414	0.055
110	1.408	0.052
111	1.408	0.052
112	1.405	0.050
113	1.404	0.051
114	1.400	0.051
115	1.400	0.051
116	1.397	0.050
117	1.394	0.048
118	1.393	0.048
119	1.393	0.048
120	1.392	0.048
121	1.392	0.048
122	1.392	0.048
123	1.392	0.048
124	1.390	0.052
125	1.390	0.052
126	1.390	0.052
127	1.390	0.052
128	1.383	0.054
129	1.383	0.054
130	1.382	0.054
131	1.369	0.047
132	1.362	0.045
133	1.362	0.045
134	1.360	0.044
135	1.357	0.050
136	1.353	0.048
137	1.350	0.046
138	1.348	0.050
139	1.348	0.050
140	1.338	0.046
141	1.338	0.046
142	1.337	0.046
143	1.337	0.046
144	1.337	0.046
145	1.337	0.046
146	1.337	0.046
147	1.336	0.048
148	1.332	0.047
149	1.332	0.047
150	1.332	0.047
151	1.332	0.047
152	1.332	0.047
153	1.331	0.046
154	1.329	0.046
155	1.327	0.044
156	1.326	0.047
157	1.326	0.047
158	1.314	0.041
159	1.314	0.041
160	1.314	0.041
161	1.314	0.041
162	1.309	0.038
163	1.304	0.041
164	1.300	0.039
165	1.299	0.038
166	1.299	0.038
167	1.299	0.038
168	1.293	0.036
169	1.292	0.035
170	1.291	0.036
171	1.291	0.036
172	1.288	0.036
173	1.288	0.036
174	1.285	0.034
175	1.279	0.031
176	1.275	0.032
177	1.274	0.031
178	1.271	0.030
179	1.271	0.030
180	1.271	0.030
181	1.271	0.030
182	1.267	0.028
183	1.258	0.023
184	1.258	0.023
185	1.258	0.023
186	1.256	0.022
187	1.255	0.023
188	1.254	0.022
189	1.254	0.023
190	1.252	0.027
191	1.248	0.025
192	1.247	0.025
193	1.247	0.026
194	1.246	0.027
195	1.246	0.027
196	1.246	0.027
197	1.246	0.027
198	1.243	0.032
199	1.243	0.032
200	1.243	0.032
201	1.243	0.032
202	1.243	0.032
203	1.243	0.032
204	1.243	0.032
205	1.242	0.034
206	1.242	0.034
207	1.242	0.034
208	1.239	0.032
209	1.239	0.032
210	1.239	0.032
211	1.239	0.032
212	1.239	0.032
213	1.238	0.034
214	1.238	0.034
215	1.236	0.034
216	1.236	0.034
217	1.235	0.035
218	1.232	0.036
219	1.231	0.037
220	1.231	0.037
221	1.226	0.035
222	1.226	0.035
223	1.226	0.035
224	1.224	0.037
225	1.224	0.037
226	1.224	0.037
227	1.224	0.037
228	1.224	0.037
229	1.224	0.037
230	1.220	0.035
231	1.220	0.035
232	1.220	0.035
233	1.220	0.035
234	1.214	0.032
235	1.214	0.032
236	1.214	0.032
237	1.214	0.033
238	1.213	0.033
239	1.213	0.034
240	1.213	0.034
241	1.213	0.034
242	1.213	0.034
243	1.213	0.034
244	1.213	0.034
245	1.213	0.034
246	1.213	0.034
247	1.213	0.035
248	1.213	0.035
249	1.213	0.035
250	1.213	0.035
251	1.213	0.035
252	1.213	0.035
253	1.209	0.035
254	1.205	0.033
255	1.205	0.033
256	1.205	0.033
257	1.200	0.030
258	1.200	0.030
259	1.200	0.030
260	1.200	0.030
261	1.200	0.030
262	1.200	0.030
263	1.200	0.030
264	1.200	0.030
265	1.198	0.030
266	1.198	0.030
267	1.198	0.030
268	1.198	0.030
269	1.198	0.030
270	1.198	0.030
271	1.198	0.030
272	1.198	0.030
273	1.198	0.030
274	1.198	0.030
275	1.196	0.029
276	1.195	0.029
277	1.195	0.029
278	1.195	0.030
279	1.195	0.030
280	1.195	0.030
281	1.195	0.030
282	1.195	0.030
283	1.195	0.030
284	1.195	0.030
285	1.195	0.030
286	1.195	0.030
287	1.195	0.030
288	1.195	0.030
289	1.191	0.028
290	1.188	0.027
291	1.188	0.027
292	1.188	0.027
293	1.186	0.030
294	1.185	0.032
295	1.184	0.034
296	1.184	0.034
297	1.184	0.034
298	1.181	0.033
299	1.181	0.033
300	1.181	0.033
301	1.181	0.033
302	1.178	0.032
303	1.178	0.032
304	1.177	0.033
305	1.177	0.034
306	1.176	0.035
307	1.176	0.035
308	1.176	0.035
309	1.176	0.035
310	1.176	0.036
311	1.175	0.037
312	1.175	0.038
313	1.175	0.038
314	1.175	0.038
315	1.175	0.038
316	1.174	0.037
317	1.174	0.037
318	1.172	0.038
319	1.172	0.038
320	1.172	0.038
321	1.171	0.039
322	1.171	0.039
323	1.171	0.039
324	1.171	0.039
325	1.169	0.038
326	1.169	0.039
327	1.169	0.039
328	1.169	0.039
329	1.169	0.039
330	1.168	0.038
331	1.168	0.038
332	1.168	0.038
333	1.168	0.038
334	1.168	0.038
335	1.168	0.038
336	1.168	0.038
337	1.168	0.038
338	1.168	0.038
339	1.168	0.038
340	1.168	0.038
341	1.165	0.039
342	1.164	0.038
343	1.164	0.038
344	1.162	0.039
345	1.162	0.039
346	1.162	0.039
347	1.162	0.039
348	1.162	0.039
349	1.162	0.039
350	1.162	0.039
351	1.161	0.039
352	1.161	0.039
353	1.161	0.039
354	1.161	0.039
355	1.161	0.039
356	1.161	0.039
357	1.161	0.040
358	1.161	0.040
359	1.161	0.040
360	1.161	0.040
361	1.161	0.040
362	1.161	0.040
363	1.161	0.040
364	1.161	0.040
365	1.161	0.040
366	1.161	0.040
367	1.161	0.040
368	1.161	0.040
369	1.160	0.039
370	1.160	0.039
371	1.160	0.039
372	1.157	0.038
373	1.157	0.038
374	1.157	0.038
375	1.157	0.038
376	1.157	0.038
377	1.157	0.038
378	1.156	0.037
379	1.156	0.037
380	1.156	0.037
381	1.153	0.036
382	1.153	0.036
383	1.153	0.036
384	1.153	0.036
385	1.152	0.035
386	1.152	0.035
387	1.152	0.035
388	1.152	0.035
389	1.152	0.035
390	1.152	0.035
391	1.152	0.035
392	1.152	0.035
393	1.152	0.035
394	1.152	0.035
395	1.151	0.036
396	1.151	0.036
397	1.151	0.036
398	1.151	0.036
399	1.151	0.036
400	1.151	0.036
401	1.151	0.036
402	1.151	0.036
403	1.151	0.036
404	1.151	0.036
405	1.151	0.037
406	1.151	0.037
407	1.150	0.036
408	1.150	0.036
409	1.150	0.036
410	1.150	0.036
411	1.145	0.034
412	1.143	0.034
413	1.140	0.033
414	1.140	0.033
415	1.137	0.032
416	1.137	0.032
417	1.137	0.032
418	1.137	0.032
419	1.137	0.032
420	1.134	0.030
421	1.134	0.030
422	1.134	0.030
423	1.134	0.030
424	1.130	0.029
425	1.130	0.029
426	1.130	0.029
427	1.124	0.026
428	1.124	0.026
429	1.123	0.028
430	1.122	0.030
431	1.122	0.030
432	1.122	0.031
433	1.121	0.031
434	1.121	0.031
435	1.121	0.031
436	1.121	0.031
437	1.121	0.031
438	1.121	0.031
439	1.121	0.032
440	1.121	0.032
441	1.120	0.034
442	1.120	0.034
443	1.120	0.034
444	1.116	0.034
445	1.116	0.034
446	1.115	0.034
447	1.115	0.034
448	1.114	0.036
449	1.114	0.036
450	1.112	0.035
451	1.112	0.035
452	1.112	0.035
453	1.112	0.035
454	1.112	0.035
455	1.112	0.035
456	1.112	0.035
457	1.112	0.035
458	1.112	0.035
459	1.112	0.035
460	1.112	0.035
461	1.112	0.035
462	1.112	0.035
463	1.111	0.034
464	1.111	0.034
465	1.111	0.034
466	1.111	0.034
467	1.111	0.034
468	1.108	0.033
469	1.108	0.033
470	1.108	0.033
471	1.108	0.033
472	1.108	0.033
473	1.108	0.033
474	1.108	0.034
475	1.108	0.034
476	1.107	0.034
477	1.107	0.034
478	1.107	0.034
479	1.107	0.034
480	1.107	0.034
481	1.107	0.034
482	1.106	0.035
483	1.106	0.035
484	1.105	0.037
485	1.105	0.037
486	1.105	0.037
487	1.105	0.037
488	1.105	0.037
489	1.105	0.037
490	1.104	0.037
491	1.099	0.036
492	1.099	0.036
493	1.099	0.036
494	1.099	0.036
495	1.099	0.036
496	1.099	0.036
497	1.099	0.036
498	1.099	0.036
499	1.098	0.038
500	1.098	0.039
501	1.098	0.039
502	1.096	0.038
503	1.095	0.038
504	1.095	0.038
505	1.089	0.034
506	1.089	0.034
507	1.089	0.034
508	1.089	0.034
509	1.089	0.034
510	1.089	0.034
511	1.086	0.033
512	1.086	0.033
513	1.086	0.033
514	1.086	0.033
515	1.086	0.033
516	1.086	0.033
517	1.086	0.034
518	1.086	0.034
519	1.086	0.034
520	1.086	0.034
521	1.086	0.034
522	1.086	0.035
523	1.086	0.035
524	1.086	0.035
525	1.086	0.035
526	1.086	0.035
527	1.086	0.035
528	1.086	0.035
529	1.086	0.035
530	1.086	0.035
531	1.086	0.035
532	1.086	0.035
533	1.085	0.034
534	1.085	0.034
535	1.078	0.031
536	1.078	0.031
537	1.078	0.031
538	1.078	0.031
539	1.078	0.031
540	1.076	0.030
541	1.076	0.030
542	1.076	0.030
543	1.075	0.032
544	1.075	0.032
545	1.075	0.032
546	1.075	0.032
547	1.070	0.032
548	1.070	0.032
549	1.069	0.032
550	1.069	0.032
551	1.069	0.033
552	1.069	0.033
553	1.069	0.033
554	1.069	0.033
555	1.069	0.033
556	1.068	0.034
557	1.068	0.034
558	1.067	0.033
559	1.067	0.033
560	1.067	0.033
561	1.067	0.033
562	1.067	0.033
563	1.067	0.033
564	1.067	0.033
565	1.065	0.033
566	1.065	0.033
567	1.065	0.033
568	1.062	0.032
569	1.062	0.032
570	1.061	0.031
571	1.061	0.031
572	1.061	0.031
573	1.061	0.031
574	1.061	0.031
575	1.061	0.031
576	1.061	0.031
577	1.061	0.031
578	1.061	0.031
579	1.061	0.031
580	1.061	0.031
581	1.061	0.031
582	1.061	0.031
583	1.061	0.031
584	1.061	0.031
585	1.061	0.031
586	1.058	0.030
587	1.058	0.030
588	1.058	0.031
589	1.058	0.031
590	1.058	0.031
591	1.058	0.031
592	1.058	0.031
593	1.058	0.031
594	1.058	0.031
595	1.058	0.031
596	1.057	0.031
597	1.057	0.031
598	1.057	0.031
599	1.057	0.032
600	1.057	0.032
601	1.057	0.032
602	1.057	0.032
603	1.057	0.032
604	1.057	0.032
605	1.054	0.031
606	1.053	0.031
607	1.053	0.031
608	1.053	0.031
609	1.053	0.031
610	1.053	0.031
611	1.053	0.031
612	1.053	0.031
613	1.053	0.032
614	1.053	0.032
615	1.053	0.032
616	1.053	0.032
617	1.053	0.032
618	1.053	0.032
619	1.052	0.031
620	1.052	0.032
621	1.050	0.031
622	1.050	0.031
623	1.050	0.031
624	1.050	0.031
625	1.050	0.032
626	1.050	0.032
627	1.050	0.032
628	1.050	0.032
629	1.050	0.032
630	1.050	0.032
631	1.050	0.032
632	1.050	0.032
633	1.050	0.032
634	1.050	0.032
635	1.050	0.032
636	1.050	0.032
637	1.050	0.032
638	1.050	0.032
639	1.050	0.032
640	1.048	0.032
641	1.048	0.032
642	1.048	0.032
643	1.048	0.032
644	1.048	0.032
645	1.048	0.032
646	1.048	0.032
647	1.048	0.032
648	1.048	0.032
649	1.047	0.031
650	1.047	0.031
651	1.047	0.031
652	1.047	0.031
653	1.047	0.031
654	1.047	0.031
655	1.047	0.031
656	1.047	0.031
657	1.047	0.031
658	1.047	0.031
659	1.047	0.031
660	1.047	0.031
661	1.047	0.031
662	1.047	0.031
663	1.047	0.031
664	1.047	0.031
665	1.047	0.031
666	1.047	0.031
667	1.047	0.031
668	1.047	0.031
669	1.045	0.030
670	1.045	0.030
671	1.045	0.030
672	1.045	0.030
673	1.045	0.030
674	1.045	0.030
675	1.045	0.030
676	1.045	0.030
677	1.045	0.030
678	1.045	0.030
679	1.045	0.030
680	1.045	0.031
681	1.045	0.031
682	1.045	0.031
683	1.045	0.031
684	1.045	0.031
685	1.045	0.031
686	1.045	0.031
687	1.045	0.031
688	1.044	0.031
689	1.044	0.031
690	1.041	0.030
691	1.041	0.030
692	1.039	0.028
693	1.039	0.028
694	1.039	0.028
695	1.039	0.028
696	1.039	0.028
697	1.039	0.028
698	1.039	0.028
699	1.039	0.028
700	1.039	0.028
701	1.038	0.030
702	1.038	0.030
703	1.038	0.030
704	1.038	0.030
705	1.038	0.030
706	1.038	0.030
707	1.038	0.030
708	1.038	0.030
709	1.038	0.030
710	1.038	0.030
711	1.038	0.030
712	1.038	0.030
713	1.038	0.030
714	1.038	0.030
715	1.038	0.030
716	1.038	0.030
717	1.038	0.030
718	1.038	0.030
719	1.038	0.030
720	1.038	0.030
721	1.038	0.030
722	1.038	0.030
723	1.037	0.029
724	1.037	0.029
725	1.037	0.029
726	1.037	0.029
727	1.037	0.029
728	1.037	0.029
729	1.037	0.029
730	1.037	0.029
731	1.037	0.029
732	1.037	0.029
733	1.037	0.029
734	1.037	0.029
735	1.037	0.029
736	1.035	0.028
737	1.033	0.027
738	1.033	0.027
739	1.033	0.027
740	1.033	0.027
741	1.033	0.027
742	1.033	0.027
743	1.033	0.027
744	1.033	0.027
745	1.033	0.027
746	1.033	0.027
747	1.033	0.027
748	1.033	0.028
749	1.033	0.028
750	1.033	0.028
751	1.033	0.028
752	1.032	0.027
753	1.032	0.027
754	1.032	0.027
755	1.032	0.027
756	1.032	0.027
757	1.032	0.027
758	1.032	0.027
759	1.032	0.027
760	1.032	0.027
761	1.032	0.027
762	1.032	0.027
763	1.032	0.027
764	1.032	0.027
765	1.032	0.027
766	1.029	0.026
767	1.029	0.026
768	1.029	0.026
769	1.029	0.026
770	1.028	0.025
771	1.027	0.029
772	1.027	0.029
773	1.027	0.029
774	1.027	0.029
775	1.027	0.029
776	1.023	0.027
777	1.023	0.027
778	1.023	0.027
779	1.023	0.027
780	1.022	0.030
781	1.022	0.030
782	1.022	0.030
783	1.022	0.030
784	1.022	0.030
785	1.022	0.030
786	1.022	0.030
787	1.022	0.030
788	1.021	0.029
789	1.021	0.029
790	1.021	0.029
791	1.021	0.029
792	1.021	0.029
793	1.021	0.029
794	1.021	0.029
795	1.021	0.029
796	1.021	0.029
797	1.021	0.029
798	1.021	0.029
799	1.021	0.029
800	1.021	0.029
801	1.021	0.029
802	1.021	0.029
803	1.021	0.029
804	1.021	0.029
805	1.019	0.028
806	1.017	0.027
807	1.017	0.027
808	1.017	0.027
809	1.017	0.027
810	1.017	0.027
811	1.017	0.027
812	1.016	0.027
813	1.016	0.027
814	1.016	0.027
815	1.016	0.027
816	1.016	0.027
817	1.016	0.027
818	1.016	0.027
819	1.016	0.027
820	1.016	0.027
821	1.016	0.027
822	1.016	0.027
823	1.016	0.027
824	1.016	0.027
825	1.016	0.027
826	1.016	0.027
827	1.016	0.027
828	1.015	0.028
829	1.015	0.028
830	1.015	0.028
831	1.015	0.028
832	1.015	0.028
833	1.015	0.028
834	1.015	0.028
835	1.015	0.028
836	1.015	0.028
837	1.015	0.028
838	1.015	0.028
839	1.015	0.028
840	1.014	0.028
841	1.014	0.028
842	1.014	0.028
843	1.014	0.028
844	1.014	0.028
845	1.014	0.029
846	1.014	0.029
847	1.014	0.029
848	1.014	0.029
849	1.014	0.029
850	1.014	0.029
851	1.014	0.029
852	1.014	0.029
853	1.014	0.029
854	1.014	0.029
855	1.013	0.028
856	1.013	0.028
857	1.013	0.028
858	1.013	0.028
859	1.013	0.028
860	1.013	0.028
861	1.013	0.028
862	1.013	0.028
863	1.013	0.028
864	1.012	0.030
865	1.011	0.030
866	1.011	0.030
867	1.011	0.030
868	1.011	0.030
869	1.011	0.030
870	1.011	0.030
871	1.010	0.031
872	1.010	0.031
873	1.010	0.031
874	1.010	0.031
875	1.010	0.031
876	1.010	0.031
877	1.010	0.031
878	1.010	0.031
879	1.010	0.031
880	1.010	0.032
881	1.010	0.032
882	1.010	0.032
883	1.010	0.032
884	1.010	0.032
885	1.010	0.032
886	1.009	0.032
887	1.009	0.032
888	1.009	0.032
889	1.009	0.032
890	1.009	0.032
891	1.009	0.032
892	1.009	0.032
893	1.009	0.032
894	1.009	0.032
895	1.009	0.032
896	1.009	0.032
897	1.009	0.032
898	1.009	0.032
899	1.009	0.032
900	1.007	0.031
901	1.006	0.033
902	1.006	0.033
903	1.006	0.033
904	1.005	0.032
905	1.005	0.032
906	1.005	0.032
907	1.005	0.032
908	1.005	0.032
909	1.005	0.032
910	1.005	0.032
911	1.005	0.032
912	1.005	0.032
913	1.005	0.032
914	1.004	0.033
915	1.004	0.033
916	1.004	0.033
917	1.004	0.033
918	1.004	0.033
919	1.004	0.033
920	1.004	0.033
921	1.004	0.033
922	1.004	0.033
923	1.004	0.033
924	1.004	0.033
925	1.004	0.033
926	1.004	0.033
927	1.004	0.033
928	1.004	0.033
929	1.004	0.033
930	1.004	0.033
931	1.004	0.033
932	1.004	0.034
933	1.004	0.034
934	1.004	0.034
935	1.004	0.034
936	1.004	0.034
937	1.004	0.034
938	1.004	0.034
939	1.004	0.034
940	1.004	0.034
941	1.004	0.034
942	1.004	0.034
943	1.004	0.034
944	1.004	0.034
945	1.004	0.034
946	1.004	0.034
947	1.003	0.034
948	1.003	0.034
949	1.003	0.034
950	1.003	0.034
951	1.003	0.034
952	1.003	0.035
953	1.003	0.035
954	0.999	0.033
955	0.999	0.033
956	0.999	0.033
957	0.999	0.033
958	0.999	0.033
959	0.999	0.033
960	0.999	0.033
961	0.999	0.033
962	0.999	0.033
963	0.999	0.033
964	0.999	0.033
965	0.999	0.033
966	0.999	0.033
967	0.999	0.033
968	0.999	0.033
969	0.999	0.033
970	0.999	0.033
971	0.999	0.035
972	0.999	0.035
973	0.999	0.035
974	0.999	0.035
975	0.999	0.035
976	0.999	0.035
977	0.999	0.035
978	0.999	0.035
979	0.999	0.035
980	0.999	0.035
981	0.999	0.035
982	0.996	0.034
983	0.994	0.032
984	0.994	0.032
985	0.994	0.032
986	0.994	0.032
987	0.994	0.032
988	0.994	0.032
989	0.994	0.032
990	0.994	0.032
991	0.994	0.032
992	0.994	0.032
993	0.994	0.032
994	0.994	0.032
995	0.994	0.032
996	0.994	0.032
997	0.994	0.033
998	0.994	0.033
999	0.992	0.032
1000	0.992	0.032
Average	SD	0.0361578
