# Supplementary material for: Efficient conformational ensemble generation of protein-bound peptides
Source: J Cheminform. 2017 Nov 22;9:59. doi: 10.1186/s13321-017-0246-7 (PMC5700017; doi:10.1186/s13321-017-0246-7)
Supplement: Supplementary file 1 — Additional file 1. The average accuracies and standard deviations of MODPEP for the peptides of 3–30 amino acids on ten randomly splitted training/test sets. [file 13321_2017_246_MOESM1_ESM.zip › statistics/stat_09.csv]

Rank	Accuracy	SD
1	3.678	0.017
2	3.134	0.007
3	2.921	0.021
4	2.709	0.007
5	2.644	0.004
6	2.573	0.018
7	2.524	0.021
8	2.478	0.025
9	2.433	0.058
10	2.400	0.057
11	2.354	0.047
12	2.333	0.050
13	2.294	0.053
14	2.257	0.039
15	2.226	0.038
16	2.218	0.042
17	2.199	0.044
18	2.192	0.046
19	2.164	0.035
20	2.149	0.031
21	2.136	0.034
22	2.126	0.030
23	2.120	0.030
24	2.116	0.032
25	2.102	0.038
26	2.092	0.036
27	2.083	0.036
28	2.080	0.039
29	2.063	0.035
30	2.060	0.038
31	2.050	0.038
32	2.035	0.037
33	2.030	0.039
34	2.012	0.035
35	2.000	0.032
36	1.993	0.035
37	1.984	0.038
38	1.973	0.037
39	1.957	0.041
40	1.946	0.038
41	1.938	0.039
42	1.930	0.038
43	1.926	0.040
44	1.923	0.040
45	1.919	0.038
46	1.915	0.040
47	1.905	0.037
48	1.904	0.038
49	1.900	0.037
50	1.899	0.038
51	1.895	0.037
52	1.893	0.036
53	1.875	0.029
54	1.866	0.027
55	1.859	0.028
56	1.854	0.028
57	1.850	0.028
58	1.848	0.030
59	1.843	0.028
60	1.840	0.028
61	1.839	0.029
62	1.835	0.027
63	1.833	0.028
64	1.826	0.028
65	1.819	0.030
66	1.812	0.026
67	1.807	0.030
68	1.805	0.032
69	1.805	0.033
70	1.804	0.033
71	1.801	0.033
72	1.799	0.035
73	1.797	0.038
74	1.796	0.039
75	1.792	0.038
76	1.790	0.036
77	1.788	0.038
78	1.784	0.039
79	1.779	0.037
80	1.779	0.038
81	1.779	0.038
82	1.778	0.041
83	1.778	0.041
84	1.772	0.039
85	1.768	0.038
86	1.763	0.036
87	1.755	0.035
88	1.755	0.035
89	1.753	0.035
90	1.753	0.036
91	1.738	0.030
92	1.736	0.032
93	1.736	0.032
94	1.736	0.033
95	1.734	0.036
96	1.734	0.036
97	1.734	0.036
98	1.731	0.036
99	1.727	0.034
100	1.722	0.032
101	1.722	0.033
102	1.720	0.032
103	1.720	0.032
104	1.717	0.031
105	1.714	0.030
106	1.710	0.032
107	1.710	0.032
108	1.708	0.032
109	1.706	0.031
110	1.705	0.032
111	1.704	0.034
112	1.702	0.034
113	1.700	0.033
114	1.695	0.032
115	1.692	0.033
116	1.684	0.030
117	1.683	0.029
118	1.683	0.029
119	1.681	0.029
120	1.676	0.028
121	1.674	0.027
122	1.673	0.028
123	1.671	0.029
124	1.671	0.029
125	1.669	0.028
126	1.668	0.029
127	1.667	0.028
128	1.666	0.029
129	1.666	0.029
130	1.665	0.030
131	1.661	0.028
132	1.661	0.029
133	1.660	0.030
134	1.659	0.032
135	1.657	0.032
136	1.657	0.032
137	1.656	0.032
138	1.655	0.034
139	1.651	0.033
140	1.651	0.034
141	1.651	0.034
142	1.649	0.034
143	1.648	0.036
144	1.640	0.035
145	1.640	0.037
146	1.637	0.037
147	1.636	0.037
148	1.635	0.037
149	1.635	0.038
150	1.635	0.038
151	1.632	0.037
152	1.632	0.037
153	1.631	0.038
154	1.630	0.037
155	1.628	0.040
156	1.628	0.041
157	1.625	0.040
158	1.624	0.039
159	1.624	0.040
160	1.624	0.040
161	1.624	0.040
162	1.623	0.041
163	1.622	0.042
164	1.619	0.041
165	1.619	0.041
166	1.619	0.041
167	1.616	0.040
168	1.616	0.040
169	1.615	0.041
170	1.615	0.041
171	1.613	0.040
172	1.612	0.041
173	1.610	0.040
174	1.610	0.040
175	1.607	0.039
176	1.607	0.039
177	1.606	0.039
178	1.606	0.039
179	1.603	0.040
180	1.603	0.040
181	1.602	0.040
182	1.601	0.042
183	1.594	0.039
184	1.593	0.038
185	1.591	0.039
186	1.591	0.039
187	1.590	0.038
188	1.589	0.040
189	1.589	0.040
190	1.588	0.040
191	1.588	0.040
192	1.585	0.038
193	1.585	0.038
194	1.585	0.038
195	1.585	0.038
196	1.584	0.038
197	1.583	0.039
198	1.582	0.038
199	1.582	0.038
200	1.581	0.040
201	1.580	0.041
202	1.580	0.042
203	1.580	0.042
204	1.580	0.043
205	1.580	0.043
206	1.579	0.042
207	1.579	0.042
208	1.579	0.042
209	1.579	0.042
210	1.576	0.041
211	1.573	0.040
212	1.573	0.040
213	1.573	0.040
214	1.573	0.040
215	1.573	0.040
216	1.573	0.041
217	1.571	0.040
218	1.571	0.040
219	1.562	0.036
220	1.562	0.037
221	1.561	0.037
222	1.560	0.037
223	1.559	0.038
224	1.559	0.038
225	1.558	0.037
226	1.558	0.037
227	1.558	0.037
228	1.557	0.038
229	1.556	0.038
230	1.556	0.038
231	1.550	0.035
232	1.549	0.034
233	1.549	0.034
234	1.549	0.034
235	1.549	0.035
236	1.546	0.034
237	1.546	0.034
238	1.546	0.034
239	1.541	0.031
240	1.541	0.031
241	1.538	0.031
242	1.537	0.031
243	1.537	0.032
244	1.533	0.031
245	1.533	0.031
246	1.533	0.031
247	1.533	0.031
248	1.533	0.031
249	1.533	0.031
250	1.533	0.031
251	1.533	0.031
252	1.532	0.034
253	1.532	0.034
254	1.532	0.034
255	1.528	0.034
256	1.528	0.035
257	1.528	0.035
258	1.526	0.035
259	1.524	0.034
260	1.524	0.034
261	1.524	0.034
262	1.521	0.033
263	1.521	0.033
264	1.521	0.033
265	1.521	0.034
266	1.521	0.034
267	1.521	0.034
268	1.521	0.034
269	1.521	0.034
270	1.521	0.034
271	1.517	0.033
272	1.517	0.033
273	1.515	0.032
274	1.515	0.032
275	1.515	0.032
276	1.511	0.030
277	1.508	0.029
278	1.508	0.029
279	1.508	0.030
280	1.508	0.030
281	1.508	0.030
282	1.508	0.030
283	1.508	0.031
284	1.508	0.031
285	1.508	0.031
286	1.505	0.031
287	1.505	0.031
288	1.505	0.031
289	1.504	0.031
290	1.503	0.032
291	1.503	0.032
292	1.502	0.032
293	1.500	0.032
294	1.500	0.032
295	1.499	0.034
296	1.499	0.034
297	1.499	0.034
298	1.494	0.032
299	1.492	0.032
300	1.492	0.032
301	1.492	0.032
302	1.492	0.032
303	1.489	0.033
304	1.488	0.034
305	1.488	0.034
306	1.488	0.034
307	1.488	0.034
308	1.487	0.035
309	1.487	0.036
310	1.487	0.036
311	1.487	0.036
312	1.487	0.036
313	1.487	0.036
314	1.487	0.036
315	1.487	0.037
316	1.486	0.037
317	1.486	0.038
318	1.485	0.037
319	1.485	0.037
320	1.485	0.038
321	1.485	0.038
322	1.485	0.038
323	1.485	0.038
324	1.481	0.037
325	1.481	0.037
326	1.480	0.036
327	1.480	0.036
328	1.478	0.036
329	1.478	0.036
330	1.478	0.036
331	1.478	0.036
332	1.477	0.035
333	1.477	0.035
334	1.477	0.035
335	1.477	0.035
336	1.477	0.035
337	1.477	0.036
338	1.477	0.037
339	1.477	0.037
340	1.477	0.037
341	1.476	0.036
342	1.475	0.038
343	1.475	0.038
344	1.475	0.038
345	1.475	0.039
346	1.475	0.039
347	1.475	0.039
348	1.475	0.039
349	1.474	0.039
350	1.474	0.039
351	1.473	0.040
352	1.471	0.039
353	1.471	0.039
354	1.469	0.038
355	1.469	0.038
356	1.469	0.038
357	1.469	0.038
358	1.469	0.038
359	1.469	0.038
360	1.469	0.038
361	1.469	0.038
362	1.469	0.038
363	1.469	0.038
364	1.468	0.038
365	1.468	0.038
366	1.467	0.038
367	1.467	0.038
368	1.467	0.038
369	1.465	0.038
370	1.462	0.037
371	1.462	0.037
372	1.462	0.037
373	1.462	0.037
374	1.462	0.037
375	1.457	0.035
376	1.456	0.036
377	1.456	0.036
378	1.454	0.034
379	1.452	0.034
380	1.452	0.034
381	1.452	0.034
382	1.452	0.034
383	1.452	0.034
384	1.452	0.034
385	1.452	0.034
386	1.448	0.032
387	1.448	0.032
388	1.448	0.032
389	1.447	0.032
390	1.447	0.032
391	1.446	0.034
392	1.446	0.034
393	1.445	0.036
394	1.444	0.036
395	1.444	0.036
396	1.440	0.036
397	1.440	0.036
398	1.440	0.036
399	1.440	0.036
400	1.440	0.036
401	1.440	0.036
402	1.439	0.038
403	1.439	0.038
404	1.439	0.038
405	1.439	0.038
406	1.434	0.037
407	1.434	0.037
408	1.434	0.037
409	1.434	0.037
410	1.434	0.037
411	1.434	0.037
412	1.430	0.035
413	1.430	0.035
414	1.425	0.034
415	1.425	0.034
416	1.425	0.034
417	1.425	0.034
418	1.424	0.036
419	1.424	0.036
420	1.422	0.036
421	1.421	0.035
422	1.417	0.033
423	1.417	0.033
424	1.417	0.033
425	1.417	0.034
426	1.417	0.035
427	1.416	0.035
428	1.416	0.035
429	1.416	0.035
430	1.416	0.035
431	1.416	0.035
432	1.416	0.035
433	1.415	0.034
434	1.415	0.034
435	1.415	0.034
436	1.414	0.036
437	1.414	0.036
438	1.414	0.037
439	1.414	0.037
440	1.413	0.037
441	1.413	0.037
442	1.413	0.038
443	1.413	0.038
444	1.413	0.038
445	1.413	0.038
446	1.413	0.038
447	1.413	0.038
448	1.413	0.039
449	1.413	0.039
450	1.412	0.039
451	1.412	0.039
452	1.412	0.039
453	1.412	0.039
454	1.406	0.036
455	1.406	0.036
456	1.405	0.036
457	1.405	0.036
458	1.405	0.036
459	1.405	0.036
460	1.405	0.036
461	1.405	0.036
462	1.405	0.036
463	1.405	0.036
464	1.405	0.037
465	1.405	0.037
466	1.402	0.036
467	1.402	0.036
468	1.402	0.036
469	1.402	0.036
470	1.401	0.038
471	1.401	0.038
472	1.401	0.038
473	1.400	0.039
474	1.400	0.039
475	1.400	0.039
476	1.400	0.039
477	1.400	0.039
478	1.400	0.039
479	1.398	0.038
480	1.397	0.039
481	1.397	0.039
482	1.397	0.039
483	1.397	0.039
484	1.397	0.039
485	1.397	0.039
486	1.396	0.038
487	1.389	0.036
488	1.389	0.036
489	1.389	0.036
490	1.389	0.036
491	1.389	0.036
492	1.389	0.036
493	1.389	0.036
494	1.389	0.036
495	1.389	0.036
496	1.387	0.036
497	1.387	0.036
498	1.387	0.036
499	1.387	0.036
500	1.387	0.036
501	1.385	0.035
502	1.385	0.036
503	1.385	0.036
504	1.382	0.035
505	1.382	0.035
506	1.381	0.035
507	1.381	0.035
508	1.381	0.035
509	1.381	0.035
510	1.379	0.038
511	1.379	0.038
512	1.379	0.038
513	1.379	0.038
514	1.376	0.037
515	1.376	0.037
516	1.376	0.038
517	1.376	0.038
518	1.376	0.038
519	1.376	0.038
520	1.376	0.038
521	1.376	0.038
522	1.376	0.038
523	1.376	0.038
524	1.376	0.038
525	1.376	0.038
526	1.376	0.038
527	1.376	0.038
528	1.376	0.038
529	1.374	0.037
530	1.369	0.034
531	1.368	0.036
532	1.368	0.036
533	1.368	0.036
534	1.368	0.036
535	1.368	0.036
536	1.368	0.036
537	1.368	0.036
538	1.368	0.036
539	1.368	0.036
540	1.368	0.037
541	1.368	0.037
542	1.368	0.037
543	1.368	0.037
544	1.368	0.037
545	1.368	0.037
546	1.368	0.037
547	1.368	0.037
548	1.367	0.037
549	1.367	0.037
550	1.367	0.037
551	1.367	0.037
552	1.367	0.038
553	1.367	0.038
554	1.367	0.038
555	1.367	0.038
556	1.367	0.038
557	1.367	0.038
558	1.367	0.038
559	1.367	0.038
560	1.365	0.038
561	1.363	0.037
562	1.363	0.037
563	1.362	0.038
564	1.362	0.038
565	1.361	0.037
566	1.361	0.037
567	1.361	0.037
568	1.361	0.037
569	1.361	0.037
570	1.361	0.038
571	1.361	0.038
572	1.360	0.038
573	1.359	0.039
574	1.359	0.039
575	1.359	0.039
576	1.359	0.039
577	1.359	0.039
578	1.359	0.040
579	1.359	0.040
580	1.359	0.041
581	1.359	0.041
582	1.359	0.041
583	1.359	0.041
584	1.359	0.041
585	1.359	0.041
586	1.359	0.041
587	1.359	0.041
588	1.359	0.041
589	1.358	0.042
590	1.358	0.042
591	1.358	0.042
592	1.358	0.042
593	1.358	0.042
594	1.356	0.042
595	1.356	0.042
596	1.356	0.042
597	1.356	0.042
598	1.356	0.042
599	1.356	0.042
600	1.356	0.042
601	1.356	0.042
602	1.356	0.042
603	1.356	0.042
604	1.356	0.042
605	1.356	0.042
606	1.356	0.042
607	1.356	0.042
608	1.356	0.042
609	1.356	0.042
610	1.356	0.042
611	1.356	0.042
612	1.356	0.043
613	1.356	0.043
614	1.356	0.043
615	1.356	0.043
616	1.356	0.043
617	1.356	0.043
618	1.356	0.043
619	1.356	0.043
620	1.356	0.043
621	1.356	0.043
622	1.356	0.043
623	1.356	0.043
624	1.356	0.043
625	1.355	0.042
626	1.355	0.042
627	1.355	0.042
628	1.355	0.042
629	1.355	0.043
630	1.355	0.043
631	1.355	0.043
632	1.355	0.043
633	1.355	0.043
634	1.355	0.043
635	1.354	0.044
636	1.353	0.043
637	1.353	0.043
638	1.353	0.043
639	1.353	0.043
640	1.353	0.043
641	1.353	0.043
642	1.353	0.043
643	1.353	0.043
644	1.353	0.043
645	1.353	0.043
646	1.353	0.043
647	1.353	0.043
648	1.353	0.043
649	1.352	0.042
650	1.352	0.042
651	1.349	0.041
652	1.349	0.041
653	1.349	0.041
654	1.349	0.041
655	1.349	0.041
656	1.349	0.041
657	1.349	0.041
658	1.349	0.041
659	1.349	0.041
660	1.349	0.041
661	1.349	0.041
662	1.349	0.041
663	1.349	0.041
664	1.349	0.043
665	1.349	0.043
666	1.349	0.043
667	1.349	0.043
668	1.349	0.043
669	1.349	0.043
670	1.349	0.043
671	1.349	0.043
672	1.349	0.043
673	1.349	0.043
674	1.348	0.043
675	1.348	0.043
676	1.348	0.043
677	1.348	0.043
678	1.348	0.043
679	1.348	0.043
680	1.348	0.043
681	1.348	0.043
682	1.348	0.043
683	1.348	0.043
684	1.348	0.043
685	1.347	0.042
686	1.345	0.042
687	1.345	0.042
688	1.345	0.042
689	1.345	0.042
690	1.345	0.042
691	1.345	0.042
692	1.345	0.042
693	1.345	0.042
694	1.345	0.042
695	1.345	0.042
696	1.345	0.042
697	1.345	0.042
698	1.345	0.042
699	1.345	0.042
700	1.345	0.042
701	1.345	0.042
702	1.345	0.042
703	1.345	0.042
704	1.345	0.042
705	1.345	0.042
706	1.345	0.042
707	1.345	0.042
708	1.345	0.042
709	1.345	0.042
710	1.344	0.042
711	1.344	0.042
712	1.344	0.042
713	1.344	0.042
714	1.343	0.041
715	1.343	0.041
716	1.343	0.041
717	1.343	0.041
718	1.343	0.041
719	1.343	0.041
720	1.342	0.040
721	1.342	0.040
722	1.342	0.040
723	1.341	0.040
724	1.341	0.040
725	1.341	0.040
726	1.341	0.040
727	1.341	0.040
728	1.341	0.040
729	1.341	0.040
730	1.341	0.040
731	1.341	0.040
732	1.341	0.040
733	1.341	0.040
734	1.341	0.040
735	1.341	0.040
736	1.341	0.040
737	1.341	0.040
738	1.341	0.040
739	1.341	0.040
740	1.341	0.040
741	1.341	0.040
742	1.341	0.040
743	1.341	0.040
744	1.338	0.038
745	1.337	0.038
746	1.334	0.036
747	1.334	0.036
748	1.334	0.036
749	1.334	0.036
750	1.334	0.036
751	1.333	0.038
752	1.333	0.038
753	1.333	0.038
754	1.333	0.038
755	1.333	0.038
756	1.333	0.038
757	1.333	0.038
758	1.333	0.038
759	1.333	0.038
760	1.333	0.038
761	1.333	0.038
762	1.333	0.039
763	1.333	0.039
764	1.333	0.039
765	1.333	0.039
766	1.333	0.039
767	1.333	0.039
768	1.333	0.039
769	1.333	0.039
770	1.333	0.039
771	1.331	0.038
772	1.331	0.038
773	1.331	0.038
774	1.331	0.038
775	1.331	0.038
776	1.331	0.038
777	1.331	0.038
778	1.331	0.038
779	1.329	0.038
780	1.324	0.035
781	1.324	0.035
782	1.324	0.035
783	1.324	0.035
784	1.324	0.035
785	1.324	0.035
786	1.324	0.035
787	1.324	0.035
788	1.324	0.035
789	1.324	0.035
790	1.324	0.036
791	1.324	0.036
792	1.324	0.036
793	1.324	0.036
794	1.324	0.036
795	1.324	0.036
796	1.323	0.035
797	1.323	0.035
798	1.323	0.035
799	1.323	0.035
800	1.323	0.035
801	1.323	0.035
802	1.323	0.036
803	1.323	0.036
804	1.322	0.037
805	1.322	0.037
806	1.322	0.037
807	1.322	0.037
808	1.322	0.037
809	1.322	0.037
810	1.322	0.037
811	1.322	0.037
812	1.322	0.037
813	1.322	0.037
814	1.322	0.037
815	1.322	0.037
816	1.321	0.036
817	1.320	0.038
818	1.320	0.038
819	1.320	0.038
820	1.320	0.038
821	1.320	0.038
822	1.320	0.038
823	1.320	0.038
824	1.320	0.038
825	1.320	0.039
826	1.320	0.039
827	1.320	0.039
828	1.320	0.039
829	1.318	0.038
830	1.318	0.038
831	1.318	0.038
832	1.318	0.038
833	1.318	0.038
834	1.318	0.038
835	1.318	0.038
836	1.318	0.038
837	1.318	0.038
838	1.318	0.038
839	1.318	0.038
840	1.318	0.038
841	1.318	0.038
842	1.318	0.038
843	1.318	0.038
844	1.318	0.038
845	1.318	0.038
846	1.318	0.038
847	1.318	0.038
848	1.318	0.038
849	1.317	0.038
850	1.317	0.038
851	1.317	0.038
852	1.317	0.038
853	1.317	0.038
854	1.317	0.038
855	1.317	0.038
856	1.317	0.038
857	1.317	0.038
858	1.317	0.038
859	1.317	0.038
860	1.317	0.038
861	1.312	0.036
862	1.312	0.036
863	1.312	0.036
864	1.312	0.036
865	1.312	0.036
866	1.312	0.036
867	1.311	0.035
868	1.311	0.035
869	1.311	0.036
870	1.311	0.036
871	1.311	0.036
872	1.311	0.036
873	1.311	0.036
874	1.309	0.035
875	1.309	0.035
876	1.306	0.034
877	1.306	0.034
878	1.306	0.034
879	1.306	0.034
880	1.306	0.034
881	1.306	0.035
882	1.305	0.036
883	1.305	0.036
884	1.305	0.036
885	1.305	0.036
886	1.305	0.036
887	1.305	0.036
888	1.305	0.036
889	1.305	0.036
890	1.305	0.036
891	1.305	0.036
892	1.305	0.036
893	1.305	0.036
894	1.305	0.036
895	1.304	0.038
896	1.303	0.039
897	1.300	0.038
898	1.300	0.038
899	1.300	0.038
900	1.300	0.038
901	1.300	0.038
902	1.300	0.038
903	1.300	0.038
904	1.300	0.038
905	1.300	0.038
906	1.300	0.038
907	1.300	0.038
908	1.300	0.038
909	1.300	0.038
910	1.300	0.038
911	1.300	0.038
912	1.300	0.038
913	1.300	0.039
914	1.300	0.039
915	1.299	0.038
916	1.299	0.038
917	1.299	0.038
918	1.299	0.038
919	1.299	0.038
920	1.299	0.038
921	1.299	0.038
922	1.299	0.038
923	1.299	0.038
924	1.299	0.038
925	1.299	0.038
926	1.299	0.038
927	1.299	0.038
928	1.299	0.038
929	1.299	0.038
930	1.299	0.038
931	1.299	0.039
932	1.299	0.039
933	1.299	0.039
934	1.299	0.039
935	1.299	0.039
936	1.298	0.038
937	1.298	0.038
938	1.298	0.038
939	1.298	0.038
940	1.298	0.039
941	1.298	0.039
942	1.297	0.038
943	1.297	0.038
944	1.297	0.038
945	1.297	0.038
946	1.297	0.038
947	1.297	0.038
948	1.297	0.038
949	1.297	0.038
950	1.297	0.038
951	1.297	0.038
952	1.297	0.038
953	1.297	0.038
954	1.297	0.038
955	1.297	0.038
956	1.297	0.038
957	1.296	0.039
958	1.296	0.039
959	1.296	0.039
960	1.296	0.039
961	1.296	0.039
962	1.296	0.039
963	1.296	0.039
964	1.296	0.039
965	1.295	0.039
966	1.295	0.039
967	1.295	0.039
968	1.295	0.040
969	1.295	0.040
970	1.295	0.040
971	1.295	0.040
972	1.295	0.040
973	1.295	0.040
974	1.295	0.040
975	1.295	0.040
976	1.295	0.040
977	1.295	0.040
978	1.295	0.040
979	1.295	0.040
980	1.295	0.040
981	1.295	0.040
982	1.295	0.040
983	1.295	0.040
984	1.295	0.040
985	1.295	0.040
986	1.292	0.039
987	1.290	0.038
988	1.290	0.038
989	1.290	0.038
990	1.289	0.038
991	1.289	0.038
992	1.289	0.038
993	1.289	0.038
994	1.288	0.037
995	1.288	0.038
996	1.287	0.039
997	1.287	0.039
998	1.286	0.038
999	1.286	0.038
1000	1.286	0.038
Average	SD	0.0371888
