# Supplementary material for: Efficient conformational ensemble generation of protein-bound peptides
Source: J Cheminform. 2017 Nov 22;9:59. doi: 10.1186/s13321-017-0246-7 (PMC5700017; doi:10.1186/s13321-017-0246-7)
Supplement: Supplementary file 1 — Additional file 1. The average accuracies and standard deviations of MODPEP for the peptides of 3–30 amino acids on ten randomly splitted training/test sets. [file 13321_2017_246_MOESM1_ESM.zip › statistics/stat_10.csv]

Rank	Accuracy	SD
1	3.828	0.052
2	3.366	0.040
3	3.084	0.001
4	2.953	0.042
5	2.798	0.035
6	2.720	0.059
7	2.678	0.054
8	2.641	0.058
9	2.600	0.108
10	2.583	0.118
11	2.556	0.115
12	2.534	0.110
13	2.514	0.103
14	2.486	0.110
15	2.457	0.102
16	2.435	0.096
17	2.389	0.091
18	2.372	0.091
19	2.358	0.091
20	2.333	0.099
21	2.277	0.072
22	2.262	0.070
23	2.237	0.069
24	2.212	0.066
25	2.199	0.060
26	2.180	0.055
27	2.142	0.036
28	2.132	0.037
29	2.118	0.048
30	2.118	0.048
31	2.111	0.044
32	2.091	0.044
33	2.077	0.038
34	2.063	0.030
35	2.055	0.032
36	2.049	0.032
37	2.039	0.035
38	2.035	0.033
39	2.035	0.033
40	2.029	0.047
41	2.015	0.042
42	2.013	0.045
43	2.011	0.045
44	2.007	0.043
45	2.005	0.044
46	1.998	0.040
47	1.989	0.042
48	1.989	0.043
49	1.984	0.040
50	1.969	0.033
51	1.965	0.033
52	1.961	0.034
53	1.946	0.029
54	1.944	0.032
55	1.937	0.037
56	1.931	0.037
57	1.924	0.034
58	1.921	0.033
59	1.912	0.030
60	1.906	0.028
61	1.898	0.027
62	1.896	0.030
63	1.891	0.027
64	1.884	0.028
65	1.877	0.027
66	1.875	0.029
67	1.873	0.029
68	1.873	0.029
69	1.868	0.026
70	1.867	0.029
71	1.866	0.030
72	1.866	0.030
73	1.857	0.038
74	1.857	0.038
75	1.857	0.038
76	1.855	0.038
77	1.855	0.038
78	1.855	0.038
79	1.855	0.038
80	1.854	0.041
81	1.854	0.041
82	1.854	0.041
83	1.848	0.040
84	1.845	0.041
85	1.845	0.041
86	1.845	0.041
87	1.844	0.040
88	1.839	0.038
89	1.834	0.038
90	1.834	0.038
91	1.834	0.038
92	1.829	0.039
93	1.829	0.039
94	1.829	0.039
95	1.824	0.038
96	1.824	0.038
97	1.822	0.038
98	1.822	0.038
99	1.822	0.038
100	1.813	0.042
101	1.813	0.042
102	1.813	0.042
103	1.803	0.044
104	1.803	0.044
105	1.798	0.042
106	1.798	0.042
107	1.798	0.042
108	1.797	0.042
109	1.786	0.036
110	1.786	0.037
111	1.786	0.037
112	1.783	0.036
113	1.780	0.039
114	1.775	0.038
115	1.774	0.037
116	1.774	0.037
117	1.763	0.032
118	1.761	0.030
119	1.761	0.031
120	1.760	0.031
121	1.759	0.034
122	1.759	0.034
123	1.759	0.034
124	1.759	0.034
125	1.758	0.036
126	1.758	0.036
127	1.758	0.036
128	1.758	0.036
129	1.758	0.036
130	1.758	0.036
131	1.758	0.036
132	1.758	0.036
133	1.758	0.036
134	1.756	0.037
135	1.756	0.037
136	1.756	0.037
137	1.756	0.037
138	1.756	0.037
139	1.756	0.037
140	1.745	0.032
141	1.745	0.032
142	1.745	0.032
143	1.744	0.033
144	1.739	0.030
145	1.739	0.030
146	1.739	0.030
147	1.739	0.030
148	1.738	0.030
149	1.738	0.031
150	1.738	0.031
151	1.738	0.031
152	1.737	0.031
153	1.737	0.031
154	1.734	0.030
155	1.734	0.030
156	1.720	0.023
157	1.719	0.022
158	1.719	0.022
159	1.719	0.022
160	1.691	0.010
161	1.691	0.010
162	1.689	0.009
163	1.686	0.008
164	1.686	0.008
165	1.676	0.003
166	1.676	0.003
167	1.675	0.002
168	1.674	0.004
169	1.674	0.004
170	1.674	0.004
171	1.672	0.007
172	1.672	0.009
173	1.672	0.009
174	1.672	0.009
175	1.672	0.009
176	1.672	0.009
177	1.672	0.009
178	1.672	0.009
179	1.672	0.009
180	1.672	0.009
181	1.667	0.006
182	1.667	0.006
183	1.666	0.008
184	1.666	0.008
185	1.666	0.009
186	1.665	0.009
187	1.665	0.009
188	1.652	0.002
189	1.651	0.003
190	1.651	0.003
191	1.651	0.003
192	1.650	0.005
193	1.650	0.005
194	1.650	0.005
195	1.650	0.005
196	1.650	0.005
197	1.650	0.005
198	1.649	0.009
199	1.645	0.007
200	1.640	0.006
201	1.640	0.006
202	1.639	0.007
203	1.639	0.007
204	1.638	0.010
205	1.635	0.010
206	1.635	0.010
207	1.635	0.010
208	1.633	0.014
209	1.633	0.014
210	1.633	0.014
211	1.633	0.014
212	1.625	0.010
213	1.624	0.010
214	1.624	0.010
215	1.624	0.010
216	1.624	0.010
217	1.623	0.009
218	1.623	0.009
219	1.623	0.009
220	1.623	0.009
221	1.618	0.006
222	1.618	0.006
223	1.618	0.006
224	1.618	0.006
225	1.618	0.006
226	1.618	0.006
227	1.615	0.005
228	1.615	0.006
229	1.615	0.006
230	1.614	0.006
231	1.614	0.006
232	1.614	0.006
233	1.614	0.006
234	1.614	0.006
235	1.614	0.006
236	1.614	0.006
237	1.614	0.006
238	1.607	0.008
239	1.605	0.007
240	1.605	0.007
241	1.603	0.006
242	1.603	0.006
243	1.599	0.005
244	1.599	0.005
245	1.599	0.005
246	1.597	0.004
247	1.597	0.004
248	1.593	0.002
249	1.593	0.002
250	1.593	0.002
251	1.592	0.002
252	1.592	0.002
253	1.590	0.000
254	1.590	0.000
255	1.590	0.000
256	1.588	0.003
257	1.588	0.004
258	1.580	0.004
259	1.578	0.003
260	1.578	0.003
261	1.577	0.004
262	1.577	0.004
263	1.577	0.004
264	1.577	0.004
265	1.575	0.004
266	1.575	0.005
267	1.575	0.005
268	1.575	0.005
269	1.575	0.005
270	1.573	0.004
271	1.573	0.004
272	1.573	0.004
273	1.573	0.004
274	1.573	0.004
275	1.571	0.007
276	1.571	0.007
277	1.571	0.007
278	1.571	0.007
279	1.571	0.007
280	1.571	0.008
281	1.571	0.008
282	1.571	0.008
283	1.570	0.009
284	1.570	0.009
285	1.569	0.008
286	1.569	0.008
287	1.569	0.008
288	1.568	0.009
289	1.568	0.009
290	1.568	0.009
291	1.556	0.003
292	1.555	0.002
293	1.552	0.001
294	1.545	0.002
295	1.545	0.002
296	1.545	0.002
297	1.543	0.004
298	1.543	0.004
299	1.543	0.004
300	1.543	0.004
301	1.543	0.004
302	1.542	0.001
303	1.542	0.001
304	1.540	0.002
305	1.540	0.002
306	1.540	0.002
307	1.540	0.002
308	1.540	0.002
309	1.532	0.006
310	1.532	0.006
311	1.532	0.006
312	1.532	0.006
313	1.532	0.006
314	1.532	0.006
315	1.532	0.006
316	1.531	0.006
317	1.531	0.006
318	1.531	0.006
319	1.531	0.006
320	1.523	0.003
321	1.523	0.003
322	1.523	0.003
323	1.523	0.003
324	1.523	0.003
325	1.523	0.003
326	1.523	0.003
327	1.523	0.003
328	1.523	0.003
329	1.523	0.003
330	1.523	0.003
331	1.521	0.000
332	1.521	0.000
333	1.521	0.000
334	1.521	0.000
335	1.520	0.001
336	1.520	0.001
337	1.520	0.001
338	1.519	0.001
339	1.519	0.001
340	1.519	0.001
341	1.519	0.001
342	1.519	0.001
343	1.519	0.001
344	1.519	0.001
345	1.519	0.001
346	1.519	0.001
347	1.518	0.000
348	1.513	0.000
349	1.513	0.000
350	1.513	0.000
351	1.511	0.001
352	1.509	0.003
353	1.509	0.003
354	1.509	0.003
355	1.509	0.003
356	1.508	0.005
357	1.508	0.005
358	1.508	0.005
359	1.508	0.005
360	1.508	0.005
361	1.508	0.005
362	1.508	0.007
363	1.508	0.007
364	1.508	0.007
365	1.508	0.007
366	1.508	0.007
367	1.508	0.007
368	1.508	0.007
369	1.508	0.007
370	1.508	0.007
371	1.508	0.007
372	1.508	0.007
373	1.508	0.007
374	1.508	0.007
375	1.508	0.007
376	1.508	0.007
377	1.508	0.007
378	1.507	0.006
379	1.507	0.006
380	1.507	0.006
381	1.507	0.006
382	1.507	0.006
383	1.507	0.006
384	1.507	0.006
385	1.507	0.006
386	1.507	0.006
387	1.507	0.006
388	1.507	0.006
389	1.507	0.007
390	1.507	0.007
391	1.507	0.007
392	1.507	0.007
393	1.507	0.007
394	1.502	0.004
395	1.502	0.004
396	1.502	0.004
397	1.502	0.004
398	1.502	0.004
399	1.502	0.004
400	1.502	0.004
401	1.502	0.004
402	1.501	0.004
403	1.500	0.004
404	1.500	0.004
405	1.500	0.004
406	1.499	0.005
407	1.499	0.005
408	1.499	0.005
409	1.499	0.005
410	1.499	0.005
411	1.499	0.005
412	1.499	0.005
413	1.497	0.008
414	1.496	0.009
415	1.496	0.009
416	1.496	0.009
417	1.496	0.009
418	1.496	0.009
419	1.495	0.012
420	1.495	0.012
421	1.495	0.012
422	1.494	0.011
423	1.494	0.011
424	1.490	0.009
425	1.490	0.011
426	1.490	0.011
427	1.486	0.012
428	1.486	0.012
429	1.485	0.013
430	1.485	0.013
431	1.485	0.013
432	1.485	0.013
433	1.485	0.013
434	1.485	0.013
435	1.485	0.013
436	1.485	0.013
437	1.485	0.013
438	1.485	0.013
439	1.484	0.012
440	1.484	0.012
441	1.484	0.012
442	1.484	0.012
443	1.484	0.012
444	1.484	0.012
445	1.484	0.012
446	1.484	0.012
447	1.484	0.012
448	1.484	0.012
449	1.484	0.012
450	1.484	0.012
451	1.484	0.012
452	1.483	0.013
453	1.483	0.013
454	1.483	0.013
455	1.483	0.013
456	1.482	0.015
457	1.482	0.015
458	1.480	0.019
459	1.480	0.020
460	1.480	0.020
461	1.480	0.020
462	1.480	0.020
463	1.479	0.019
464	1.475	0.017
465	1.475	0.017
466	1.475	0.017
467	1.475	0.017
468	1.475	0.017
469	1.473	0.022
470	1.473	0.022
471	1.473	0.022
472	1.469	0.022
473	1.469	0.022
474	1.469	0.022
475	1.468	0.025
476	1.468	0.025
477	1.468	0.025
478	1.468	0.025
479	1.468	0.025
480	1.468	0.025
481	1.466	0.024
482	1.466	0.024
483	1.466	0.024
484	1.466	0.024
485	1.466	0.024
486	1.465	0.024
487	1.464	0.025
488	1.463	0.027
489	1.463	0.027
490	1.463	0.027
491	1.458	0.024
492	1.458	0.024
493	1.458	0.024
494	1.458	0.024
495	1.458	0.024
496	1.458	0.024
497	1.455	0.023
498	1.455	0.023
499	1.455	0.023
500	1.455	0.023
501	1.455	0.023
502	1.455	0.023
503	1.455	0.023
504	1.455	0.023
505	1.455	0.023
506	1.455	0.023
507	1.455	0.023
508	1.455	0.023
509	1.455	0.023
510	1.455	0.023
511	1.455	0.023
512	1.455	0.023
513	1.455	0.023
514	1.455	0.023
515	1.455	0.023
516	1.455	0.023
517	1.454	0.023
518	1.454	0.023
519	1.454	0.023
520	1.454	0.024
521	1.454	0.024
522	1.454	0.024
523	1.454	0.024
524	1.454	0.024
525	1.451	0.023
526	1.451	0.023
527	1.451	0.023
528	1.451	0.024
529	1.451	0.024
530	1.451	0.024
531	1.449	0.022
532	1.448	0.023
533	1.448	0.023
534	1.448	0.023
535	1.448	0.023
536	1.448	0.023
537	1.448	0.023
538	1.448	0.023
539	1.448	0.023
540	1.448	0.024
541	1.448	0.024
542	1.448	0.024
543	1.448	0.024
544	1.448	0.024
545	1.442	0.021
546	1.442	0.021
547	1.442	0.021
548	1.442	0.021
549	1.442	0.021
550	1.442	0.021
551	1.441	0.020
552	1.441	0.020
553	1.441	0.020
554	1.441	0.020
555	1.441	0.020
556	1.441	0.020
557	1.441	0.020
558	1.441	0.020
559	1.441	0.020
560	1.437	0.018
561	1.437	0.018
562	1.437	0.018
563	1.437	0.018
564	1.437	0.018
565	1.437	0.018
566	1.437	0.018
567	1.437	0.018
568	1.437	0.018
569	1.437	0.018
570	1.437	0.018
571	1.437	0.018
572	1.437	0.018
573	1.437	0.018
574	1.437	0.018
575	1.437	0.018
576	1.437	0.018
577	1.435	0.018
578	1.435	0.018
579	1.435	0.018
580	1.434	0.017
581	1.434	0.017
582	1.434	0.018
583	1.434	0.018
584	1.431	0.017
585	1.431	0.017
586	1.431	0.017
587	1.431	0.017
588	1.431	0.017
589	1.431	0.017
590	1.431	0.017
591	1.431	0.017
592	1.430	0.016
593	1.430	0.016
594	1.430	0.016
595	1.430	0.016
596	1.430	0.016
597	1.430	0.016
598	1.430	0.016
599	1.430	0.016
600	1.430	0.016
601	1.430	0.016
602	1.430	0.016
603	1.430	0.016
604	1.430	0.016
605	1.430	0.016
606	1.430	0.016
607	1.430	0.016
608	1.430	0.016
609	1.430	0.016
610	1.430	0.016
611	1.430	0.016
612	1.430	0.016
613	1.430	0.017
614	1.430	0.017
615	1.430	0.017
616	1.430	0.017
617	1.430	0.017
618	1.430	0.017
619	1.430	0.017
620	1.430	0.017
621	1.429	0.016
622	1.429	0.016
623	1.429	0.016
624	1.429	0.016
625	1.429	0.016
626	1.429	0.016
627	1.426	0.015
628	1.426	0.015
629	1.426	0.015
630	1.426	0.015
631	1.426	0.015
632	1.426	0.015
633	1.426	0.015
634	1.426	0.015
635	1.426	0.015
636	1.426	0.015
637	1.426	0.015
638	1.426	0.015
639	1.426	0.015
640	1.426	0.015
641	1.426	0.015
642	1.426	0.015
643	1.426	0.015
644	1.426	0.015
645	1.426	0.015
646	1.425	0.014
647	1.425	0.014
648	1.425	0.014
649	1.425	0.014
650	1.425	0.014
651	1.425	0.014
652	1.425	0.014
653	1.425	0.014
654	1.425	0.014
655	1.425	0.014
656	1.425	0.014
657	1.425	0.014
658	1.424	0.016
659	1.424	0.016
660	1.424	0.016
661	1.419	0.014
662	1.419	0.014
663	1.419	0.014
664	1.419	0.014
665	1.419	0.014
666	1.419	0.014
667	1.419	0.014
668	1.419	0.014
669	1.419	0.014
670	1.419	0.014
671	1.419	0.014
672	1.419	0.014
673	1.419	0.014
674	1.419	0.015
675	1.411	0.011
676	1.411	0.011
677	1.411	0.011
678	1.411	0.011
679	1.411	0.011
680	1.407	0.009
681	1.407	0.009
682	1.407	0.009
683	1.407	0.009
684	1.407	0.009
685	1.407	0.009
686	1.407	0.009
687	1.407	0.009
688	1.407	0.009
689	1.403	0.007
690	1.403	0.007
691	1.403	0.007
692	1.403	0.007
693	1.403	0.007
694	1.403	0.007
695	1.400	0.006
696	1.400	0.006
697	1.400	0.006
698	1.399	0.005
699	1.399	0.005
700	1.399	0.005
701	1.399	0.005
702	1.399	0.005
703	1.399	0.005
704	1.399	0.005
705	1.399	0.005
706	1.399	0.005
707	1.399	0.005
708	1.399	0.005
709	1.399	0.005
710	1.399	0.005
711	1.399	0.005
712	1.399	0.005
713	1.399	0.005
714	1.398	0.004
715	1.398	0.004
716	1.398	0.004
717	1.397	0.004
718	1.397	0.004
719	1.397	0.004
720	1.397	0.004
721	1.397	0.004
722	1.397	0.004
723	1.397	0.004
724	1.397	0.004
725	1.397	0.004
726	1.397	0.004
727	1.397	0.004
728	1.397	0.004
729	1.397	0.004
730	1.397	0.004
731	1.397	0.004
732	1.397	0.004
733	1.397	0.004
734	1.397	0.004
735	1.396	0.006
736	1.395	0.008
737	1.395	0.008
738	1.395	0.008
739	1.395	0.008
740	1.395	0.008
741	1.395	0.008
742	1.395	0.008
743	1.395	0.008
744	1.395	0.008
745	1.395	0.008
746	1.395	0.008
747	1.395	0.008
748	1.395	0.008
749	1.395	0.008
750	1.395	0.008
751	1.395	0.008
752	1.392	0.006
753	1.392	0.006
754	1.392	0.006
755	1.392	0.006
756	1.392	0.006
757	1.392	0.006
758	1.392	0.006
759	1.392	0.006
760	1.392	0.006
761	1.392	0.006
762	1.392	0.006
763	1.392	0.006
764	1.391	0.009
765	1.391	0.009
766	1.391	0.009
767	1.391	0.009
768	1.391	0.009
769	1.391	0.009
770	1.390	0.010
771	1.390	0.010
772	1.390	0.010
773	1.390	0.010
774	1.389	0.012
775	1.389	0.012
776	1.389	0.012
777	1.389	0.012
778	1.389	0.012
779	1.389	0.012
780	1.389	0.012
781	1.389	0.012
782	1.387	0.017
783	1.387	0.017
784	1.387	0.017
785	1.385	0.021
786	1.385	0.021
787	1.385	0.021
788	1.385	0.021
789	1.383	0.020
790	1.383	0.020
791	1.383	0.020
792	1.382	0.022
793	1.382	0.022
794	1.382	0.022
795	1.382	0.022
796	1.382	0.022
797	1.382	0.022
798	1.382	0.022
799	1.382	0.022
800	1.382	0.022
801	1.382	0.022
802	1.382	0.022
803	1.382	0.022
804	1.382	0.022
805	1.382	0.022
806	1.382	0.022
807	1.382	0.022
808	1.381	0.024
809	1.381	0.024
810	1.381	0.024
811	1.381	0.024
812	1.380	0.023
813	1.378	0.026
814	1.378	0.026
815	1.376	0.030
816	1.376	0.030
817	1.376	0.030
818	1.376	0.030
819	1.376	0.030
820	1.376	0.030
821	1.376	0.030
822	1.376	0.030
823	1.376	0.030
824	1.376	0.030
825	1.376	0.030
826	1.376	0.030
827	1.376	0.030
828	1.376	0.030
829	1.375	0.031
830	1.375	0.031
831	1.375	0.031
832	1.375	0.031
833	1.375	0.031
834	1.375	0.031
835	1.375	0.031
836	1.375	0.031
837	1.375	0.031
838	1.375	0.031
839	1.375	0.031
840	1.375	0.031
841	1.375	0.031
842	1.375	0.031
843	1.375	0.031
844	1.375	0.031
845	1.375	0.031
846	1.375	0.031
847	1.375	0.031
848	1.375	0.031
849	1.375	0.031
850	1.375	0.031
851	1.375	0.031
852	1.375	0.031
853	1.375	0.031
854	1.375	0.031
855	1.375	0.031
856	1.375	0.031
857	1.375	0.031
858	1.375	0.031
859	1.375	0.031
860	1.375	0.031
861	1.375	0.031
862	1.375	0.031
863	1.375	0.032
864	1.375	0.032
865	1.375	0.032
866	1.375	0.032
867	1.375	0.032
868	1.375	0.032
869	1.375	0.032
870	1.375	0.032
871	1.375	0.032
872	1.375	0.032
873	1.375	0.032
874	1.375	0.032
875	1.375	0.032
876	1.375	0.032
877	1.375	0.032
878	1.368	0.028
879	1.367	0.030
880	1.367	0.030
881	1.367	0.030
882	1.367	0.030
883	1.367	0.030
884	1.367	0.030
885	1.367	0.030
886	1.367	0.030
887	1.367	0.030
888	1.367	0.030
889	1.367	0.030
890	1.367	0.030
891	1.367	0.030
892	1.367	0.030
893	1.367	0.030
894	1.367	0.030
895	1.367	0.030
896	1.367	0.030
897	1.367	0.030
898	1.367	0.030
899	1.367	0.030
900	1.367	0.030
901	1.367	0.030
902	1.367	0.030
903	1.367	0.030
904	1.367	0.030
905	1.367	0.030
906	1.367	0.030
907	1.367	0.030
908	1.367	0.030
909	1.367	0.030
910	1.367	0.030
911	1.367	0.030
912	1.367	0.030
913	1.367	0.030
914	1.367	0.030
915	1.366	0.030
916	1.366	0.030
917	1.366	0.030
918	1.366	0.030
919	1.366	0.030
920	1.366	0.030
921	1.366	0.030
922	1.366	0.030
923	1.366	0.030
924	1.366	0.030
925	1.366	0.030
926	1.366	0.030
927	1.366	0.030
928	1.366	0.030
929	1.366	0.030
930	1.366	0.030
931	1.366	0.030
932	1.366	0.030
933	1.366	0.030
934	1.366	0.030
935	1.359	0.027
936	1.359	0.027
937	1.359	0.028
938	1.359	0.028
939	1.359	0.028
940	1.359	0.028
941	1.359	0.028
942	1.359	0.028
943	1.359	0.028
944	1.359	0.028
945	1.359	0.028
946	1.359	0.028
947	1.359	0.028
948	1.359	0.028
949	1.359	0.028
950	1.359	0.028
951	1.359	0.028
952	1.359	0.028
953	1.359	0.028
954	1.359	0.028
955	1.359	0.028
956	1.359	0.028
957	1.359	0.028
958	1.359	0.028
959	1.359	0.028
960	1.359	0.028
961	1.359	0.028
962	1.359	0.028
963	1.359	0.028
964	1.359	0.028
965	1.359	0.028
966	1.359	0.028
967	1.359	0.028
968	1.359	0.028
969	1.359	0.028
970	1.359	0.028
971	1.359	0.028
972	1.359	0.028
973	1.358	0.027
974	1.358	0.027
975	1.358	0.027
976	1.358	0.027
977	1.358	0.027
978	1.358	0.027
979	1.358	0.027
980	1.358	0.027
981	1.357	0.026
982	1.357	0.026
983	1.356	0.029
984	1.356	0.029
985	1.356	0.029
986	1.356	0.029
987	1.356	0.029
988	1.356	0.029
989	1.356	0.029
990	1.356	0.029
991	1.356	0.029
992	1.356	0.029
993	1.356	0.029
994	1.355	0.031
995	1.355	0.031
996	1.355	0.031
997	1.355	0.031
998	1.355	0.031
999	1.354	0.030
1000	1.354	0.030
Average	SD	0.0196953
