# Supplementary material for: Efficient conformational ensemble generation of protein-bound peptides
Source: J Cheminform. 2017 Nov 22;9:59. doi: 10.1186/s13321-017-0246-7 (PMC5700017; doi:10.1186/s13321-017-0246-7)
Supplement: Supplementary file 1 — Additional file 1. The average accuracies and standard deviations of MODPEP for the peptides of 3–30 amino acids on ten randomly splitted training/test sets. [file 13321_2017_246_MOESM1_ESM.zip › statistics/stat_11.csv]

Rank	Accuracy	SD
1	4.151	0.145
2	3.710	0.136
3	3.461	0.106
4	3.292	0.093
5	3.173	0.089
6	3.111	0.075
7	3.035	0.057
8	3.009	0.064
9	2.959	0.063
10	2.907	0.063
11	2.848	0.052
12	2.828	0.059
13	2.771	0.072
14	2.748	0.086
15	2.727	0.097
16	2.702	0.094
17	2.683	0.095
18	2.674	0.104
19	2.636	0.097
20	2.609	0.112
21	2.568	0.101
22	2.535	0.090
23	2.506	0.081
24	2.503	0.085
25	2.494	0.088
26	2.486	0.089
27	2.481	0.086
28	2.477	0.086
29	2.471	0.084
30	2.451	0.080
31	2.451	0.080
32	2.450	0.082
33	2.436	0.090
34	2.429	0.104
35	2.400	0.101
36	2.389	0.104
37	2.385	0.102
38	2.378	0.098
39	2.378	0.098
40	2.365	0.094
41	2.357	0.102
42	2.345	0.104
43	2.340	0.107
44	2.337	0.112
45	2.327	0.108
46	2.320	0.105
47	2.312	0.113
48	2.300	0.109
49	2.297	0.108
50	2.274	0.103
51	2.269	0.102
52	2.265	0.101
53	2.256	0.110
54	2.251	0.107
55	2.250	0.110
56	2.237	0.104
57	2.237	0.104
58	2.234	0.110
59	2.233	0.109
60	2.232	0.113
61	2.228	0.120
62	2.225	0.121
63	2.225	0.121
64	2.225	0.121
65	2.225	0.121
66	2.225	0.121
67	2.224	0.121
68	2.213	0.116
69	2.213	0.116
70	2.206	0.114
71	2.199	0.110
72	2.197	0.109
73	2.197	0.109
74	2.197	0.110
75	2.196	0.109
76	2.196	0.109
77	2.194	0.113
78	2.192	0.112
79	2.178	0.105
80	2.178	0.105
81	2.171	0.102
82	2.171	0.102
83	2.161	0.098
84	2.160	0.099
85	2.160	0.099
86	2.160	0.099
87	2.158	0.102
88	2.158	0.102
89	2.158	0.102
90	2.143	0.096
91	2.143	0.096
92	2.140	0.094
93	2.140	0.094
94	2.139	0.097
95	2.139	0.097
96	2.130	0.094
97	2.129	0.096
98	2.129	0.096
99	2.125	0.094
100	2.125	0.095
101	2.125	0.095
102	2.125	0.095
103	2.115	0.090
104	2.114	0.091
105	2.114	0.091
106	2.114	0.091
107	2.114	0.091
108	2.112	0.095
109	2.112	0.095
110	2.101	0.091
111	2.101	0.091
112	2.093	0.087
113	2.092	0.089
114	2.091	0.090
115	2.090	0.092
116	2.090	0.092
117	2.089	0.094
118	2.085	0.092
119	2.085	0.092
120	2.085	0.092
121	2.085	0.092
122	2.085	0.092
123	2.085	0.092
124	2.085	0.092
125	2.085	0.092
126	2.083	0.095
127	2.072	0.093
128	2.072	0.095
129	2.072	0.095
130	2.067	0.092
131	2.067	0.092
132	2.066	0.094
133	2.066	0.095
134	2.066	0.095
135	2.065	0.095
136	2.063	0.094
137	2.063	0.094
138	2.063	0.094
139	2.063	0.094
140	2.063	0.094
141	2.063	0.094
142	2.062	0.094
143	2.062	0.094
144	2.062	0.094
145	2.062	0.094
146	2.061	0.096
147	2.061	0.096
148	2.060	0.099
149	2.059	0.100
150	2.059	0.100
151	2.058	0.102
152	2.058	0.102
153	2.058	0.102
154	2.058	0.102
155	2.055	0.108
156	2.055	0.108
157	2.054	0.109
158	2.054	0.109
159	2.030	0.097
160	2.028	0.100
161	2.022	0.097
162	2.022	0.097
163	2.022	0.097
164	2.021	0.096
165	2.021	0.096
166	2.018	0.100
167	2.016	0.099
168	2.015	0.101
169	2.015	0.102
170	2.002	0.096
171	1.998	0.094
172	1.998	0.094
173	1.998	0.094
174	1.998	0.094
175	1.997	0.094
176	1.996	0.095
177	1.996	0.095
178	1.996	0.095
179	1.991	0.092
180	1.982	0.088
181	1.982	0.088
182	1.976	0.085
183	1.975	0.086
184	1.973	0.086
185	1.973	0.086
186	1.973	0.086
187	1.971	0.084
188	1.971	0.084
189	1.971	0.084
190	1.960	0.079
191	1.959	0.080
192	1.959	0.080
193	1.958	0.079
194	1.958	0.079
195	1.958	0.079
196	1.958	0.081
197	1.956	0.084
198	1.956	0.084
199	1.956	0.084
200	1.955	0.087
201	1.954	0.087
202	1.954	0.088
203	1.954	0.088
204	1.953	0.088
205	1.953	0.088
206	1.953	0.088
207	1.953	0.088
208	1.953	0.088
209	1.953	0.088
210	1.953	0.088
211	1.953	0.088
212	1.953	0.088
213	1.953	0.088
214	1.950	0.087
215	1.947	0.086
216	1.947	0.086
217	1.947	0.086
218	1.946	0.089
219	1.943	0.095
220	1.943	0.095
221	1.943	0.095
222	1.943	0.095
223	1.940	0.094
224	1.940	0.094
225	1.940	0.094
226	1.940	0.094
227	1.939	0.096
228	1.939	0.096
229	1.939	0.096
230	1.937	0.100
231	1.937	0.100
232	1.937	0.100
233	1.937	0.100
234	1.936	0.102
235	1.936	0.102
236	1.934	0.101
237	1.933	0.104
238	1.933	0.104
239	1.933	0.104
240	1.933	0.104
241	1.933	0.104
242	1.932	0.106
243	1.932	0.106
244	1.931	0.108
245	1.931	0.108
246	1.931	0.108
247	1.931	0.108
248	1.931	0.108
249	1.923	0.104
250	1.923	0.104
251	1.923	0.104
252	1.923	0.104
253	1.923	0.104
254	1.913	0.099
255	1.913	0.099
256	1.913	0.099
257	1.913	0.099
258	1.912	0.103
259	1.912	0.103
260	1.912	0.103
261	1.912	0.103
262	1.912	0.103
263	1.912	0.103
264	1.912	0.103
265	1.912	0.103
266	1.912	0.103
267	1.912	0.103
268	1.912	0.103
269	1.912	0.103
270	1.912	0.103
271	1.912	0.103
272	1.912	0.103
273	1.912	0.103
274	1.911	0.102
275	1.911	0.102
276	1.911	0.102
277	1.910	0.102
278	1.910	0.102
279	1.910	0.102
280	1.910	0.102
281	1.910	0.102
282	1.909	0.103
283	1.909	0.104
284	1.903	0.100
285	1.903	0.100
286	1.902	0.101
287	1.902	0.102
288	1.902	0.102
289	1.902	0.102
290	1.902	0.102
291	1.902	0.102
292	1.902	0.103
293	1.902	0.103
294	1.902	0.103
295	1.902	0.103
296	1.898	0.101
297	1.898	0.102
298	1.894	0.100
299	1.894	0.100
300	1.885	0.096
301	1.885	0.096
302	1.885	0.096
303	1.885	0.096
304	1.885	0.096
305	1.884	0.097
306	1.881	0.104
307	1.881	0.104
308	1.881	0.104
309	1.881	0.104
310	1.879	0.108
311	1.879	0.108
312	1.879	0.108
313	1.868	0.104
314	1.868	0.104
315	1.868	0.104
316	1.868	0.104
317	1.868	0.104
318	1.867	0.104
319	1.867	0.104
320	1.867	0.104
321	1.867	0.104
322	1.867	0.104
323	1.867	0.104
324	1.867	0.104
325	1.867	0.104
326	1.867	0.104
327	1.867	0.104
328	1.867	0.104
329	1.866	0.105
330	1.866	0.105
331	1.866	0.105
332	1.866	0.105
333	1.866	0.105
334	1.866	0.105
335	1.866	0.105
336	1.866	0.105
337	1.866	0.106
338	1.866	0.106
339	1.866	0.106
340	1.866	0.106
341	1.866	0.106
342	1.866	0.106
343	1.866	0.106
344	1.866	0.106
345	1.866	0.106
346	1.866	0.106
347	1.866	0.106
348	1.866	0.106
349	1.866	0.106
350	1.866	0.106
351	1.866	0.106
352	1.866	0.106
353	1.866	0.106
354	1.866	0.106
355	1.866	0.106
356	1.866	0.106
357	1.866	0.106
358	1.866	0.107
359	1.858	0.103
360	1.855	0.102
361	1.855	0.102
362	1.855	0.102
363	1.855	0.102
364	1.855	0.102
365	1.850	0.099
366	1.850	0.099
367	1.850	0.099
368	1.846	0.097
369	1.846	0.097
370	1.846	0.097
371	1.846	0.097
372	1.846	0.097
373	1.846	0.097
374	1.846	0.097
375	1.846	0.097
376	1.846	0.097
377	1.846	0.097
378	1.846	0.097
379	1.846	0.097
380	1.840	0.094
381	1.840	0.094
382	1.840	0.094
383	1.840	0.094
384	1.838	0.095
385	1.838	0.095
386	1.837	0.096
387	1.837	0.096
388	1.837	0.096
389	1.836	0.099
390	1.836	0.099
391	1.836	0.099
392	1.836	0.099
393	1.836	0.099
394	1.835	0.098
395	1.834	0.099
396	1.830	0.097
397	1.830	0.097
398	1.830	0.097
399	1.830	0.097
400	1.830	0.097
401	1.830	0.097
402	1.829	0.100
403	1.827	0.100
404	1.827	0.100
405	1.827	0.100
406	1.827	0.100
407	1.825	0.104
408	1.825	0.104
409	1.825	0.104
410	1.825	0.104
411	1.825	0.104
412	1.825	0.104
413	1.817	0.100
414	1.817	0.100
415	1.817	0.100
416	1.817	0.100
417	1.817	0.100
418	1.817	0.101
419	1.817	0.101
420	1.817	0.101
421	1.817	0.101
422	1.817	0.101
423	1.817	0.101
424	1.817	0.101
425	1.817	0.101
426	1.817	0.101
427	1.813	0.099
428	1.813	0.099
429	1.813	0.099
430	1.813	0.099
431	1.813	0.099
432	1.813	0.099
433	1.813	0.099
434	1.813	0.099
435	1.813	0.099
436	1.813	0.099
437	1.813	0.099
438	1.813	0.099
439	1.813	0.099
440	1.813	0.099
441	1.813	0.099
442	1.813	0.099
443	1.811	0.098
444	1.811	0.098
445	1.811	0.098
446	1.809	0.102
447	1.809	0.102
448	1.808	0.105
449	1.808	0.105
450	1.808	0.105
451	1.808	0.105
452	1.806	0.107
453	1.806	0.107
454	1.806	0.107
455	1.806	0.107
456	1.806	0.107
457	1.806	0.107
458	1.806	0.107
459	1.806	0.107
460	1.806	0.107
461	1.806	0.107
462	1.806	0.107
463	1.806	0.107
464	1.806	0.107
465	1.806	0.107
466	1.806	0.107
467	1.806	0.108
468	1.806	0.108
469	1.806	0.109
470	1.806	0.109
471	1.789	0.100
472	1.789	0.100
473	1.789	0.100
474	1.784	0.099
475	1.784	0.099
476	1.784	0.099
477	1.784	0.099
478	1.784	0.099
479	1.784	0.099
480	1.784	0.099
481	1.784	0.099
482	1.784	0.099
483	1.784	0.099
484	1.784	0.099
485	1.784	0.099
486	1.784	0.099
487	1.784	0.099
488	1.780	0.097
489	1.780	0.097
490	1.780	0.097
491	1.780	0.097
492	1.780	0.097
493	1.780	0.097
494	1.780	0.097
495	1.780	0.097
496	1.779	0.098
497	1.779	0.098
498	1.779	0.098
499	1.779	0.098
500	1.779	0.098
501	1.779	0.098
502	1.779	0.098
503	1.779	0.098
504	1.779	0.098
505	1.779	0.098
506	1.779	0.098
507	1.779	0.098
508	1.778	0.098
509	1.776	0.097
510	1.776	0.098
511	1.776	0.098
512	1.776	0.098
513	1.776	0.098
514	1.776	0.098
515	1.776	0.098
516	1.776	0.098
517	1.776	0.098
518	1.776	0.098
519	1.776	0.098
520	1.776	0.098
521	1.773	0.097
522	1.773	0.097
523	1.773	0.097
524	1.773	0.097
525	1.773	0.097
526	1.773	0.097
527	1.773	0.097
528	1.773	0.097
529	1.773	0.097
530	1.773	0.097
531	1.773	0.097
532	1.773	0.097
533	1.773	0.097
534	1.773	0.097
535	1.773	0.097
536	1.773	0.097
537	1.773	0.097
538	1.773	0.097
539	1.773	0.097
540	1.773	0.097
541	1.773	0.097
542	1.773	0.097
543	1.773	0.097
544	1.773	0.097
545	1.773	0.097
546	1.773	0.097
547	1.773	0.097
548	1.773	0.097
549	1.773	0.097
550	1.773	0.099
551	1.771	0.098
552	1.771	0.098
553	1.771	0.098
554	1.771	0.098
555	1.769	0.097
556	1.769	0.097
557	1.769	0.097
558	1.769	0.097
559	1.767	0.096
560	1.767	0.096
561	1.767	0.096
562	1.767	0.096
563	1.765	0.095
564	1.765	0.095
565	1.765	0.095
566	1.765	0.095
567	1.765	0.095
568	1.765	0.095
569	1.762	0.094
570	1.762	0.094
571	1.762	0.094
572	1.762	0.094
573	1.762	0.094
574	1.762	0.094
575	1.762	0.094
576	1.758	0.092
577	1.758	0.092
578	1.758	0.092
579	1.758	0.092
580	1.758	0.092
581	1.758	0.092
582	1.758	0.092
583	1.758	0.092
584	1.758	0.092
585	1.758	0.092
586	1.758	0.092
587	1.758	0.092
588	1.758	0.092
589	1.757	0.093
590	1.757	0.093
591	1.757	0.093
592	1.757	0.093
593	1.757	0.093
594	1.757	0.093
595	1.757	0.093
596	1.757	0.093
597	1.757	0.093
598	1.757	0.093
599	1.757	0.093
600	1.757	0.093
601	1.757	0.093
602	1.757	0.093
603	1.757	0.093
604	1.757	0.093
605	1.757	0.093
606	1.757	0.093
607	1.757	0.093
608	1.757	0.093
609	1.757	0.093
610	1.757	0.093
611	1.756	0.092
612	1.756	0.092
613	1.756	0.092
614	1.756	0.092
615	1.756	0.092
616	1.756	0.092
617	1.756	0.092
618	1.756	0.092
619	1.756	0.092
620	1.756	0.092
621	1.756	0.092
622	1.754	0.096
623	1.754	0.096
624	1.753	0.098
625	1.753	0.098
626	1.753	0.098
627	1.752	0.097
628	1.752	0.097
629	1.752	0.097
630	1.752	0.098
631	1.752	0.098
632	1.752	0.098
633	1.752	0.098
634	1.752	0.098
635	1.752	0.098
636	1.752	0.098
637	1.752	0.098
638	1.752	0.098
639	1.752	0.098
640	1.752	0.098
641	1.752	0.098
642	1.752	0.098
643	1.752	0.098
644	1.752	0.098
645	1.752	0.098
646	1.752	0.098
647	1.752	0.098
648	1.752	0.098
649	1.752	0.098
650	1.752	0.098
651	1.752	0.098
652	1.752	0.098
653	1.752	0.098
654	1.751	0.098
655	1.751	0.098
656	1.751	0.098
657	1.751	0.098
658	1.751	0.098
659	1.751	0.098
660	1.745	0.096
661	1.745	0.096
662	1.745	0.096
663	1.745	0.096
664	1.745	0.096
665	1.745	0.096
666	1.745	0.096
667	1.745	0.096
668	1.745	0.096
669	1.745	0.096
670	1.745	0.096
671	1.745	0.096
672	1.745	0.096
673	1.745	0.096
674	1.745	0.096
675	1.745	0.096
676	1.745	0.096
677	1.745	0.096
678	1.745	0.096
679	1.745	0.096
680	1.745	0.096
681	1.745	0.096
682	1.745	0.096
683	1.745	0.096
684	1.745	0.096
685	1.745	0.096
686	1.745	0.096
687	1.745	0.096
688	1.745	0.096
689	1.745	0.096
690	1.745	0.096
691	1.745	0.096
692	1.745	0.096
693	1.745	0.096
694	1.745	0.096
695	1.745	0.096
696	1.745	0.096
697	1.745	0.096
698	1.745	0.096
699	1.745	0.096
700	1.745	0.096
701	1.745	0.096
702	1.736	0.091
703	1.735	0.091
704	1.735	0.091
705	1.735	0.091
706	1.735	0.091
707	1.735	0.091
708	1.735	0.091
709	1.735	0.091
710	1.735	0.091
711	1.735	0.091
712	1.735	0.091
713	1.735	0.091
714	1.735	0.091
715	1.735	0.091
716	1.735	0.091
717	1.735	0.091
718	1.735	0.091
719	1.730	0.088
720	1.730	0.088
721	1.730	0.088
722	1.730	0.088
723	1.730	0.088
724	1.730	0.088
725	1.730	0.088
726	1.727	0.087
727	1.723	0.085
728	1.723	0.085
729	1.723	0.085
730	1.723	0.085
731	1.723	0.085
732	1.720	0.084
733	1.720	0.084
734	1.720	0.084
735	1.720	0.084
736	1.720	0.084
737	1.717	0.082
738	1.717	0.082
739	1.717	0.082
740	1.716	0.084
741	1.716	0.084
742	1.716	0.084
743	1.716	0.085
744	1.716	0.085
745	1.716	0.085
746	1.716	0.085
747	1.715	0.086
748	1.715	0.086
749	1.715	0.086
750	1.713	0.084
751	1.708	0.082
752	1.707	0.082
753	1.707	0.082
754	1.707	0.082
755	1.707	0.082
756	1.707	0.082
757	1.707	0.082
758	1.707	0.082
759	1.707	0.082
760	1.707	0.082
761	1.707	0.082
762	1.707	0.082
763	1.707	0.082
764	1.707	0.082
765	1.707	0.082
766	1.705	0.082
767	1.705	0.082
768	1.705	0.082
769	1.705	0.082
770	1.705	0.082
771	1.702	0.088
772	1.702	0.088
773	1.702	0.088
774	1.702	0.088
775	1.702	0.088
776	1.702	0.088
777	1.702	0.088
778	1.702	0.088
779	1.702	0.088
780	1.702	0.088
781	1.699	0.086
782	1.699	0.086
783	1.699	0.086
784	1.699	0.086
785	1.699	0.086
786	1.699	0.086
787	1.699	0.086
788	1.699	0.086
789	1.699	0.086
790	1.699	0.086
791	1.699	0.086
792	1.699	0.086
793	1.699	0.086
794	1.699	0.086
795	1.699	0.086
796	1.699	0.086
797	1.699	0.086
798	1.699	0.086
799	1.699	0.086
800	1.699	0.086
801	1.699	0.086
802	1.699	0.086
803	1.699	0.086
804	1.699	0.086
805	1.699	0.086
806	1.699	0.086
807	1.699	0.086
808	1.699	0.086
809	1.699	0.086
810	1.699	0.086
811	1.699	0.086
812	1.699	0.086
813	1.699	0.086
814	1.699	0.086
815	1.698	0.087
816	1.698	0.087
817	1.698	0.087
818	1.698	0.087
819	1.698	0.087
820	1.698	0.087
821	1.698	0.087
822	1.698	0.087
823	1.698	0.087
824	1.698	0.087
825	1.698	0.088
826	1.698	0.088
827	1.698	0.088
828	1.698	0.088
829	1.698	0.088
830	1.698	0.088
831	1.698	0.088
832	1.698	0.088
833	1.698	0.088
834	1.696	0.087
835	1.696	0.087
836	1.695	0.088
837	1.695	0.088
838	1.695	0.088
839	1.695	0.088
840	1.695	0.088
841	1.695	0.088
842	1.695	0.088
843	1.695	0.088
844	1.695	0.088
845	1.695	0.088
846	1.695	0.088
847	1.695	0.088
848	1.695	0.088
849	1.695	0.088
850	1.695	0.088
851	1.695	0.088
852	1.694	0.091
853	1.694	0.091
854	1.694	0.091
855	1.694	0.091
856	1.694	0.091
857	1.694	0.091
858	1.694	0.091
859	1.690	0.089
860	1.690	0.089
861	1.690	0.089
862	1.690	0.089
863	1.689	0.091
864	1.689	0.091
865	1.689	0.091
866	1.689	0.091
867	1.685	0.089
868	1.685	0.090
869	1.685	0.090
870	1.685	0.090
871	1.685	0.090
872	1.685	0.090
873	1.685	0.090
874	1.685	0.090
875	1.685	0.090
876	1.685	0.090
877	1.685	0.090
878	1.685	0.090
879	1.685	0.090
880	1.685	0.090
881	1.685	0.090
882	1.685	0.090
883	1.685	0.090
884	1.685	0.090
885	1.685	0.090
886	1.685	0.090
887	1.685	0.090
888	1.685	0.090
889	1.685	0.090
890	1.685	0.090
891	1.685	0.090
892	1.685	0.090
893	1.685	0.090
894	1.685	0.090
895	1.685	0.090
896	1.685	0.090
897	1.685	0.090
898	1.685	0.090
899	1.685	0.090
900	1.685	0.090
901	1.685	0.090
902	1.685	0.090
903	1.685	0.090
904	1.685	0.090
905	1.685	0.090
906	1.685	0.090
907	1.684	0.092
908	1.684	0.092
909	1.684	0.092
910	1.684	0.092
911	1.684	0.092
912	1.684	0.092
913	1.684	0.092
914	1.684	0.092
915	1.684	0.092
916	1.684	0.092
917	1.684	0.092
918	1.684	0.092
919	1.684	0.092
920	1.684	0.092
921	1.684	0.092
922	1.684	0.092
923	1.684	0.092
924	1.677	0.088
925	1.677	0.088
926	1.677	0.088
927	1.677	0.088
928	1.677	0.088
929	1.677	0.088
930	1.677	0.088
931	1.677	0.088
932	1.677	0.088
933	1.677	0.088
934	1.677	0.088
935	1.677	0.088
936	1.677	0.088
937	1.677	0.088
938	1.677	0.088
939	1.677	0.088
940	1.677	0.088
941	1.677	0.088
942	1.677	0.088
943	1.677	0.088
944	1.677	0.088
945	1.677	0.088
946	1.677	0.088
947	1.677	0.089
948	1.677	0.089
949	1.677	0.089
950	1.677	0.089
951	1.677	0.089
952	1.677	0.089
953	1.677	0.089
954	1.677	0.089
955	1.677	0.089
956	1.677	0.089
957	1.677	0.089
958	1.677	0.089
959	1.677	0.089
960	1.677	0.089
961	1.677	0.089
962	1.677	0.089
963	1.677	0.089
964	1.677	0.089
965	1.677	0.089
966	1.677	0.089
967	1.677	0.089
968	1.677	0.089
969	1.677	0.089
970	1.677	0.089
971	1.677	0.089
972	1.677	0.089
973	1.676	0.088
974	1.676	0.088
975	1.673	0.087
976	1.673	0.087
977	1.673	0.087
978	1.673	0.087
979	1.673	0.087
980	1.673	0.087
981	1.673	0.087
982	1.673	0.087
983	1.673	0.087
984	1.673	0.087
985	1.672	0.088
986	1.672	0.088
987	1.672	0.088
988	1.672	0.088
989	1.672	0.088
990	1.672	0.088
991	1.672	0.088
992	1.672	0.088
993	1.672	0.088
994	1.672	0.088
995	1.672	0.088
996	1.672	0.088
997	1.672	0.088
998	1.672	0.088
999	1.672	0.088
1000	1.672	0.088
Average	SD	0.0948871
