# Supplementary material for: Efficient conformational ensemble generation of protein-bound peptides
Source: J Cheminform. 2017 Nov 22;9:59. doi: 10.1186/s13321-017-0246-7 (PMC5700017; doi:10.1186/s13321-017-0246-7)
Supplement: Supplementary file 1 — Additional file 1. The average accuracies and standard deviations of MODPEP for the peptides of 3–30 amino acids on ten randomly splitted training/test sets. [file 13321_2017_246_MOESM1_ESM.zip › statistics/stat_12.csv]

Rank	Accuracy	SD
1	4.222	0.017
2	3.616	0.107
3	3.432	0.057
4	3.303	0.076
5	3.261	0.051
6	3.151	0.090
7	3.072	0.074
8	3.064	0.068
9	3.005	0.075
10	2.955	0.070
11	2.926	0.067
12	2.877	0.084
13	2.865	0.078
14	2.816	0.090
15	2.792	0.084
16	2.790	0.080
17	2.756	0.061
18	2.743	0.055
19	2.723	0.063
20	2.693	0.075
21	2.687	0.064
22	2.670	0.048
23	2.661	0.047
24	2.649	0.053
25	2.617	0.065
26	2.613	0.067
27	2.600	0.060
28	2.592	0.047
29	2.583	0.028
30	2.544	0.035
31	2.525	0.044
32	2.523	0.042
33	2.515	0.042
34	2.510	0.045
35	2.510	0.044
36	2.506	0.036
37	2.479	0.046
38	2.479	0.046
39	2.473	0.035
40	2.452	0.039
41	2.452	0.039
42	2.441	0.038
43	2.438	0.036
44	2.425	0.038
45	2.417	0.034
46	2.409	0.038
47	2.386	0.048
48	2.386	0.047
49	2.386	0.047
50	2.382	0.040
51	2.372	0.041
52	2.364	0.038
53	2.358	0.034
54	2.357	0.031
55	2.344	0.023
56	2.321	0.032
57	2.311	0.036
58	2.311	0.036
59	2.311	0.035
60	2.311	0.035
61	2.311	0.035
62	2.309	0.033
63	2.298	0.038
64	2.298	0.038
65	2.292	0.037
66	2.292	0.037
67	2.288	0.028
68	2.288	0.028
69	2.278	0.033
70	2.278	0.033
71	2.270	0.037
72	2.265	0.027
73	2.249	0.035
74	2.229	0.044
75	2.210	0.052
76	2.210	0.052
77	2.210	0.052
78	2.210	0.052
79	2.208	0.048
80	2.208	0.048
81	2.208	0.048
82	2.206	0.049
83	2.206	0.049
84	2.193	0.056
85	2.185	0.060
86	2.183	0.057
87	2.183	0.055
88	2.183	0.055
89	2.179	0.057
90	2.179	0.057
91	2.171	0.061
92	2.171	0.060
93	2.170	0.058
94	2.168	0.054
95	2.168	0.054
96	2.167	0.052
97	2.166	0.050
98	2.166	0.050
99	2.165	0.047
100	2.165	0.047
101	2.161	0.049
102	2.161	0.049
103	2.161	0.049
104	2.161	0.049
105	2.161	0.049
106	2.161	0.049
107	2.161	0.049
108	2.161	0.049
109	2.161	0.049
110	2.159	0.046
111	2.159	0.046
112	2.156	0.048
113	2.156	0.048
114	2.156	0.048
115	2.146	0.053
116	2.133	0.060
117	2.133	0.060
118	2.133	0.060
119	2.133	0.060
120	2.129	0.062
121	2.129	0.062
122	2.129	0.062
123	2.124	0.057
124	2.124	0.057
125	2.124	0.057
126	2.117	0.060
127	2.113	0.054
128	2.113	0.054
129	2.113	0.054
130	2.112	0.055
131	2.108	0.046
132	2.108	0.046
133	2.108	0.046
134	2.106	0.046
135	2.106	0.046
136	2.105	0.044
137	2.104	0.045
138	2.104	0.044
139	2.104	0.044
140	2.104	0.044
141	2.104	0.044
142	2.104	0.044
143	2.101	0.038
144	2.097	0.031
145	2.095	0.032
146	2.095	0.032
147	2.094	0.030
148	2.093	0.030
149	2.093	0.030
150	2.093	0.030
151	2.093	0.030
152	2.093	0.030
153	2.092	0.028
154	2.092	0.028
155	2.092	0.028
156	2.091	0.028
157	2.087	0.021
158	2.086	0.022
159	2.085	0.022
160	2.085	0.022
161	2.085	0.022
162	2.085	0.022
163	2.085	0.022
164	2.085	0.022
165	2.085	0.022
166	2.080	0.017
167	2.080	0.017
168	2.080	0.017
169	2.076	0.014
170	2.076	0.014
171	2.074	0.015
172	2.074	0.015
173	2.074	0.015
174	2.074	0.015
175	2.071	0.016
176	2.066	0.007
177	2.066	0.007
178	2.066	0.007
179	2.061	0.010
180	2.061	0.010
181	2.057	0.010
182	2.055	0.010
183	2.055	0.010
184	2.055	0.010
185	2.055	0.010
186	2.055	0.009
187	2.055	0.009
188	2.049	0.002
189	2.049	0.002
190	2.048	0.003
191	2.048	0.004
192	2.047	0.004
193	2.044	0.002
194	2.043	0.004
195	2.043	0.004
196	2.043	0.004
197	2.043	0.004
198	2.043	0.005
199	2.043	0.005
200	2.035	0.007
201	2.035	0.007
202	2.035	0.008
203	2.034	0.009
204	2.034	0.009
205	2.034	0.009
206	2.033	0.011
207	2.033	0.011
208	2.030	0.010
209	2.030	0.010
210	2.027	0.008
211	2.027	0.008
212	2.026	0.009
213	2.020	0.006
214	2.020	0.006
215	2.020	0.006
216	2.017	0.004
217	2.017	0.004
218	2.017	0.004
219	2.015	0.004
220	2.015	0.004
221	2.015	0.004
222	2.015	0.004
223	2.008	0.000
224	2.008	0.000
225	1.994	0.007
226	1.994	0.007
227	1.990	0.009
228	1.990	0.009
229	1.989	0.010
230	1.989	0.010
231	1.988	0.009
232	1.988	0.009
233	1.988	0.009
234	1.988	0.009
235	1.988	0.009
236	1.988	0.009
237	1.988	0.009
238	1.988	0.009
239	1.988	0.009
240	1.988	0.009
241	1.986	0.006
242	1.986	0.006
243	1.986	0.006
244	1.980	0.004
245	1.980	0.004
246	1.980	0.004
247	1.977	0.002
248	1.977	0.002
249	1.977	0.002
250	1.977	0.002
251	1.977	0.002
252	1.977	0.002
253	1.977	0.002
254	1.977	0.002
255	1.976	0.004
256	1.976	0.004
257	1.976	0.004
258	1.976	0.004
259	1.976	0.004
260	1.976	0.004
261	1.973	0.002
262	1.973	0.002
263	1.973	0.002
264	1.973	0.002
265	1.969	0.000
266	1.967	0.000
267	1.967	0.000
268	1.967	0.000
269	1.967	0.000
270	1.965	0.002
271	1.965	0.002
272	1.945	0.012
273	1.945	0.012
274	1.945	0.012
275	1.945	0.011
276	1.945	0.011
277	1.945	0.011
278	1.945	0.011
279	1.944	0.010
280	1.944	0.010
281	1.944	0.010
282	1.944	0.010
283	1.944	0.010
284	1.936	0.014
285	1.936	0.014
286	1.936	0.014
287	1.931	0.016
288	1.931	0.016
289	1.931	0.016
290	1.931	0.016
291	1.931	0.016
292	1.931	0.016
293	1.931	0.016
294	1.931	0.016
295	1.931	0.016
296	1.924	0.020
297	1.924	0.020
298	1.923	0.019
299	1.923	0.019
300	1.923	0.019
301	1.922	0.019
302	1.922	0.019
303	1.922	0.017
304	1.922	0.017
305	1.922	0.017
306	1.922	0.017
307	1.922	0.017
308	1.918	0.011
309	1.915	0.012
310	1.915	0.012
311	1.915	0.011
312	1.915	0.011
313	1.913	0.012
314	1.913	0.012
315	1.913	0.012
316	1.913	0.012
317	1.913	0.012
318	1.913	0.012
319	1.913	0.012
320	1.913	0.012
321	1.910	0.014
322	1.908	0.010
323	1.906	0.007
324	1.906	0.007
325	1.906	0.007
326	1.906	0.007
327	1.906	0.007
328	1.906	0.007
329	1.906	0.007
330	1.906	0.007
331	1.906	0.007
332	1.906	0.007
333	1.906	0.007
334	1.905	0.008
335	1.904	0.008
336	1.904	0.008
337	1.904	0.008
338	1.904	0.008
339	1.904	0.008
340	1.904	0.008
341	1.902	0.009
342	1.902	0.009
343	1.902	0.009
344	1.902	0.009
345	1.902	0.009
346	1.902	0.009
347	1.902	0.009
348	1.902	0.009
349	1.902	0.009
350	1.902	0.009
351	1.902	0.009
352	1.902	0.009
353	1.902	0.009
354	1.902	0.009
355	1.902	0.009
356	1.890	0.015
357	1.890	0.015
358	1.890	0.015
359	1.889	0.012
360	1.889	0.012
361	1.889	0.012
362	1.889	0.012
363	1.889	0.012
364	1.889	0.012
365	1.889	0.012
366	1.889	0.012
367	1.889	0.012
368	1.889	0.012
369	1.889	0.012
370	1.889	0.012
371	1.889	0.012
372	1.889	0.012
373	1.889	0.012
374	1.889	0.012
375	1.889	0.012
376	1.889	0.012
377	1.889	0.012
378	1.888	0.011
379	1.885	0.012
380	1.885	0.012
381	1.885	0.011
382	1.885	0.011
383	1.885	0.011
384	1.885	0.011
385	1.885	0.011
386	1.885	0.011
387	1.885	0.011
388	1.885	0.011
389	1.885	0.011
390	1.885	0.011
391	1.885	0.011
392	1.883	0.008
393	1.883	0.008
394	1.883	0.008
395	1.883	0.008
396	1.883	0.008
397	1.881	0.009
398	1.881	0.009
399	1.881	0.009
400	1.881	0.009
401	1.881	0.009
402	1.881	0.009
403	1.881	0.009
404	1.880	0.008
405	1.880	0.008
406	1.880	0.008
407	1.880	0.008
408	1.880	0.008
409	1.880	0.008
410	1.880	0.008
411	1.880	0.008
412	1.880	0.008
413	1.880	0.007
414	1.879	0.008
415	1.879	0.008
416	1.879	0.008
417	1.879	0.008
418	1.879	0.008
419	1.879	0.008
420	1.879	0.008
421	1.879	0.008
422	1.879	0.008
423	1.879	0.008
424	1.879	0.008
425	1.873	0.010
426	1.873	0.010
427	1.873	0.010
428	1.873	0.010
429	1.873	0.010
430	1.871	0.012
431	1.871	0.012
432	1.871	0.012
433	1.871	0.012
434	1.871	0.012
435	1.871	0.012
436	1.871	0.012
437	1.869	0.008
438	1.868	0.006
439	1.868	0.006
440	1.858	0.011
441	1.858	0.011
442	1.858	0.011
443	1.858	0.011
444	1.858	0.011
445	1.858	0.011
446	1.858	0.011
447	1.858	0.011
448	1.858	0.011
449	1.858	0.011
450	1.858	0.011
451	1.858	0.011
452	1.853	0.003
453	1.853	0.003
454	1.853	0.003
455	1.853	0.003
456	1.853	0.003
457	1.853	0.003
458	1.853	0.003
459	1.853	0.003
460	1.852	0.004
461	1.852	0.004
462	1.852	0.004
463	1.852	0.004
464	1.852	0.004
465	1.852	0.004
466	1.852	0.004
467	1.851	0.004
468	1.851	0.004
469	1.850	0.002
470	1.850	0.002
471	1.850	0.002
472	1.850	0.002
473	1.850	0.002
474	1.850	0.002
475	1.850	0.002
476	1.850	0.002
477	1.850	0.002
478	1.850	0.002
479	1.850	0.002
480	1.850	0.002
481	1.850	0.002
482	1.850	0.002
483	1.850	0.002
484	1.840	0.008
485	1.840	0.008
486	1.836	0.010
487	1.828	0.014
488	1.822	0.016
489	1.822	0.016
490	1.822	0.016
491	1.822	0.016
492	1.822	0.016
493	1.822	0.016
494	1.821	0.017
495	1.821	0.017
496	1.821	0.017
497	1.821	0.017
498	1.821	0.017
499	1.821	0.017
500	1.821	0.017
501	1.821	0.016
502	1.821	0.016
503	1.821	0.016
504	1.821	0.016
505	1.821	0.016
506	1.821	0.016
507	1.820	0.017
508	1.820	0.017
509	1.820	0.017
510	1.820	0.017
511	1.820	0.017
512	1.820	0.017
513	1.820	0.016
514	1.819	0.014
515	1.819	0.014
516	1.817	0.015
517	1.817	0.015
518	1.817	0.015
519	1.817	0.015
520	1.817	0.015
521	1.817	0.015
522	1.816	0.016
523	1.816	0.016
524	1.816	0.016
525	1.816	0.016
526	1.816	0.016
527	1.816	0.016
528	1.816	0.016
529	1.816	0.016
530	1.816	0.016
531	1.816	0.016
532	1.816	0.016
533	1.816	0.016
534	1.816	0.016
535	1.816	0.016
536	1.816	0.016
537	1.816	0.016
538	1.816	0.016
539	1.816	0.016
540	1.816	0.016
541	1.816	0.016
542	1.816	0.016
543	1.816	0.016
544	1.816	0.016
545	1.816	0.016
546	1.816	0.016
547	1.816	0.016
548	1.816	0.016
549	1.815	0.014
550	1.815	0.014
551	1.815	0.014
552	1.815	0.014
553	1.815	0.014
554	1.815	0.014
555	1.815	0.014
556	1.815	0.014
557	1.815	0.014
558	1.815	0.014
559	1.815	0.014
560	1.815	0.014
561	1.815	0.014
562	1.815	0.014
563	1.815	0.014
564	1.815	0.014
565	1.815	0.014
566	1.815	0.014
567	1.815	0.014
568	1.810	0.016
569	1.810	0.016
570	1.810	0.016
571	1.810	0.016
572	1.810	0.016
573	1.810	0.016
574	1.810	0.016
575	1.809	0.017
576	1.809	0.017
577	1.809	0.017
578	1.809	0.017
579	1.809	0.017
580	1.809	0.017
581	1.809	0.017
582	1.809	0.017
583	1.809	0.017
584	1.809	0.017
585	1.809	0.017
586	1.809	0.017
587	1.809	0.017
588	1.809	0.017
589	1.809	0.017
590	1.809	0.017
591	1.809	0.017
592	1.809	0.017
593	1.808	0.016
594	1.806	0.018
595	1.806	0.018
596	1.806	0.018
597	1.806	0.018
598	1.806	0.018
599	1.803	0.019
600	1.803	0.019
601	1.803	0.019
602	1.803	0.019
603	1.803	0.019
604	1.803	0.019
605	1.803	0.019
606	1.803	0.019
607	1.803	0.019
608	1.803	0.019
609	1.803	0.019
610	1.803	0.019
611	1.803	0.019
612	1.802	0.017
613	1.802	0.017
614	1.802	0.017
615	1.802	0.017
616	1.802	0.017
617	1.802	0.017
618	1.802	0.017
619	1.802	0.017
620	1.802	0.017
621	1.802	0.017
622	1.802	0.017
623	1.802	0.017
624	1.802	0.017
625	1.802	0.017
626	1.802	0.017
627	1.802	0.017
628	1.802	0.017
629	1.801	0.016
630	1.801	0.016
631	1.801	0.016
632	1.801	0.016
633	1.801	0.016
634	1.801	0.016
635	1.801	0.016
636	1.801	0.016
637	1.801	0.016
638	1.800	0.017
639	1.800	0.017
640	1.800	0.017
641	1.793	0.020
642	1.793	0.020
643	1.793	0.020
644	1.793	0.020
645	1.793	0.020
646	1.793	0.020
647	1.793	0.020
648	1.793	0.020
649	1.793	0.020
650	1.793	0.020
651	1.793	0.020
652	1.793	0.020
653	1.793	0.020
654	1.793	0.020
655	1.793	0.020
656	1.793	0.020
657	1.793	0.020
658	1.792	0.019
659	1.792	0.017
660	1.792	0.017
661	1.792	0.017
662	1.792	0.017
663	1.792	0.017
664	1.788	0.019
665	1.788	0.019
666	1.788	0.019
667	1.785	0.015
668	1.785	0.015
669	1.785	0.015
670	1.785	0.015
671	1.785	0.015
672	1.785	0.014
673	1.785	0.014
674	1.785	0.014
675	1.785	0.014
676	1.765	0.024
677	1.765	0.024
678	1.765	0.024
679	1.765	0.024
680	1.765	0.024
681	1.765	0.024
682	1.765	0.024
683	1.760	0.024
684	1.760	0.024
685	1.760	0.024
686	1.760	0.024
687	1.760	0.024
688	1.760	0.024
689	1.760	0.024
690	1.760	0.024
691	1.760	0.024
692	1.760	0.024
693	1.760	0.024
694	1.760	0.024
695	1.760	0.024
696	1.760	0.024
697	1.760	0.024
698	1.760	0.024
699	1.760	0.024
700	1.760	0.024
701	1.760	0.024
702	1.760	0.024
703	1.760	0.024
704	1.760	0.024
705	1.760	0.024
706	1.760	0.024
707	1.760	0.024
708	1.760	0.024
709	1.760	0.024
710	1.760	0.024
711	1.760	0.024
712	1.760	0.024
713	1.760	0.024
714	1.760	0.024
715	1.760	0.024
716	1.760	0.024
717	1.760	0.024
718	1.760	0.024
719	1.760	0.024
720	1.760	0.024
721	1.752	0.028
722	1.752	0.028
723	1.752	0.028
724	1.752	0.028
725	1.752	0.028
726	1.752	0.028
727	1.752	0.028
728	1.752	0.028
729	1.752	0.028
730	1.752	0.028
731	1.752	0.028
732	1.752	0.028
733	1.752	0.028
734	1.751	0.028
735	1.751	0.028
736	1.751	0.028
737	1.751	0.028
738	1.751	0.028
739	1.751	0.028
740	1.751	0.028
741	1.751	0.028
742	1.751	0.028
743	1.751	0.028
744	1.750	0.027
745	1.750	0.027
746	1.750	0.027
747	1.750	0.027
748	1.750	0.027
749	1.750	0.027
750	1.750	0.027
751	1.750	0.027
752	1.750	0.027
753	1.741	0.032
754	1.741	0.032
755	1.741	0.032
756	1.741	0.032
757	1.741	0.032
758	1.741	0.032
759	1.741	0.032
760	1.741	0.032
761	1.741	0.032
762	1.741	0.032
763	1.741	0.032
764	1.741	0.032
765	1.741	0.032
766	1.741	0.032
767	1.741	0.032
768	1.741	0.032
769	1.740	0.029
770	1.740	0.029
771	1.740	0.029
772	1.739	0.028
773	1.739	0.028
774	1.739	0.028
775	1.739	0.028
776	1.739	0.028
777	1.739	0.028
778	1.739	0.028
779	1.739	0.028
780	1.739	0.028
781	1.739	0.028
782	1.739	0.028
783	1.739	0.028
784	1.739	0.028
785	1.739	0.028
786	1.739	0.028
787	1.739	0.028
788	1.739	0.028
789	1.739	0.028
790	1.739	0.028
791	1.739	0.028
792	1.739	0.028
793	1.739	0.028
794	1.739	0.028
795	1.737	0.024
796	1.737	0.024
797	1.737	0.024
798	1.737	0.024
799	1.737	0.024
800	1.737	0.024
801	1.737	0.024
802	1.737	0.024
803	1.737	0.024
804	1.737	0.024
805	1.737	0.024
806	1.737	0.024
807	1.737	0.024
808	1.737	0.024
809	1.737	0.024
810	1.737	0.024
811	1.737	0.024
812	1.737	0.024
813	1.737	0.024
814	1.737	0.024
815	1.737	0.024
816	1.737	0.024
817	1.737	0.024
818	1.737	0.024
819	1.737	0.024
820	1.737	0.024
821	1.737	0.024
822	1.737	0.024
823	1.737	0.024
824	1.737	0.024
825	1.737	0.024
826	1.737	0.024
827	1.737	0.024
828	1.737	0.024
829	1.737	0.024
830	1.737	0.024
831	1.736	0.023
832	1.736	0.023
833	1.736	0.023
834	1.736	0.023
835	1.736	0.023
836	1.736	0.023
837	1.736	0.023
838	1.736	0.023
839	1.736	0.023
840	1.736	0.023
841	1.736	0.023
842	1.736	0.023
843	1.736	0.023
844	1.736	0.023
845	1.733	0.024
846	1.733	0.024
847	1.733	0.024
848	1.733	0.024
849	1.733	0.024
850	1.733	0.024
851	1.733	0.024
852	1.733	0.024
853	1.733	0.024
854	1.733	0.024
855	1.733	0.024
856	1.733	0.024
857	1.733	0.024
858	1.733	0.024
859	1.733	0.024
860	1.733	0.024
861	1.733	0.024
862	1.733	0.024
863	1.733	0.024
864	1.733	0.024
865	1.733	0.024
866	1.733	0.024
867	1.733	0.024
868	1.732	0.023
869	1.732	0.023
870	1.732	0.023
871	1.732	0.022
872	1.732	0.022
873	1.732	0.022
874	1.732	0.022
875	1.732	0.022
876	1.732	0.022
877	1.732	0.022
878	1.732	0.022
879	1.732	0.022
880	1.732	0.022
881	1.732	0.022
882	1.732	0.022
883	1.732	0.022
884	1.732	0.022
885	1.731	0.022
886	1.731	0.022
887	1.731	0.022
888	1.731	0.022
889	1.731	0.022
890	1.731	0.022
891	1.731	0.022
892	1.731	0.022
893	1.731	0.022
894	1.731	0.022
895	1.730	0.022
896	1.730	0.022
897	1.730	0.022
898	1.730	0.022
899	1.730	0.022
900	1.730	0.022
901	1.730	0.022
902	1.730	0.022
903	1.730	0.022
904	1.730	0.022
905	1.730	0.022
906	1.730	0.022
907	1.730	0.022
908	1.730	0.022
909	1.730	0.022
910	1.730	0.022
911	1.730	0.022
912	1.730	0.022
913	1.729	0.023
914	1.729	0.023
915	1.729	0.023
916	1.729	0.023
917	1.729	0.023
918	1.728	0.023
919	1.728	0.023
920	1.725	0.024
921	1.725	0.024
922	1.725	0.024
923	1.725	0.024
924	1.725	0.024
925	1.725	0.024
926	1.725	0.024
927	1.725	0.024
928	1.725	0.024
929	1.725	0.024
930	1.725	0.024
931	1.723	0.020
932	1.723	0.020
933	1.723	0.020
934	1.723	0.020
935	1.723	0.020
936	1.723	0.020
937	1.723	0.020
938	1.723	0.020
939	1.723	0.020
940	1.723	0.020
941	1.723	0.020
942	1.723	0.020
943	1.723	0.020
944	1.723	0.020
945	1.723	0.020
946	1.723	0.020
947	1.723	0.020
948	1.723	0.020
949	1.723	0.020
950	1.723	0.020
951	1.723	0.020
952	1.723	0.020
953	1.723	0.020
954	1.723	0.020
955	1.723	0.020
956	1.723	0.020
957	1.723	0.020
958	1.723	0.020
959	1.722	0.020
960	1.722	0.020
961	1.722	0.020
962	1.722	0.020
963	1.722	0.020
964	1.722	0.020
965	1.722	0.020
966	1.722	0.020
967	1.722	0.020
968	1.722	0.020
969	1.722	0.020
970	1.722	0.020
971	1.722	0.020
972	1.722	0.020
973	1.722	0.020
974	1.715	0.024
975	1.715	0.024
976	1.715	0.024
977	1.715	0.024
978	1.715	0.024
979	1.715	0.024
980	1.715	0.024
981	1.713	0.021
982	1.713	0.021
983	1.713	0.021
984	1.713	0.021
985	1.713	0.021
986	1.713	0.021
987	1.713	0.021
988	1.713	0.021
989	1.713	0.021
990	1.713	0.021
991	1.713	0.021
992	1.713	0.021
993	1.713	0.021
994	1.713	0.021
995	1.713	0.021
996	1.711	0.017
997	1.711	0.017
998	1.711	0.017
999	1.711	0.017
1000	1.711	0.017
Average	SD	0.0214226
