# Supplementary material for: Efficient conformational ensemble generation of protein-bound peptides
Source: J Cheminform. 2017 Nov 22;9:59. doi: 10.1186/s13321-017-0246-7 (PMC5700017; doi:10.1186/s13321-017-0246-7)
Supplement: Supplementary file 1 — Additional file 1. The average accuracies and standard deviations of MODPEP for the peptides of 3–30 amino acids on ten randomly splitted training/test sets. [file 13321_2017_246_MOESM1_ESM.zip › statistics/stat_13.csv]

Rank	Accuracy	SD
1	4.035	0.201
2	3.571	0.292
3	3.422	0.178
4	3.299	0.136
5	3.217	0.098
6	3.129	0.103
7	3.060	0.101
8	3.039	0.098
9	2.988	0.104
10	2.921	0.105
11	2.883	0.101
12	2.857	0.074
13	2.823	0.072
14	2.804	0.072
15	2.800	0.070
16	2.793	0.067
17	2.790	0.065
18	2.788	0.065
19	2.754	0.069
20	2.750	0.071
21	2.722	0.057
22	2.715	0.043
23	2.704	0.046
24	2.686	0.029
25	2.659	0.040
26	2.657	0.039
27	2.657	0.039
28	2.649	0.040
29	2.633	0.044
30	2.626	0.044
31	2.617	0.037
32	2.615	0.038
33	2.611	0.040
34	2.593	0.048
35	2.587	0.048
36	2.573	0.031
37	2.569	0.033
38	2.560	0.036
39	2.558	0.031
40	2.553	0.021
41	2.549	0.021
42	2.548	0.019
43	2.546	0.016
44	2.546	0.016
45	2.546	0.015
46	2.541	0.016
47	2.541	0.016
48	2.540	0.016
49	2.535	0.015
50	2.527	0.019
51	2.521	0.022
52	2.519	0.023
53	2.513	0.026
54	2.513	0.026
55	2.495	0.034
56	2.495	0.034
57	2.494	0.035
58	2.483	0.040
59	2.482	0.040
60	2.482	0.040
61	2.478	0.040
62	2.461	0.044
63	2.454	0.034
64	2.454	0.034
65	2.452	0.030
66	2.443	0.022
67	2.441	0.020
68	2.441	0.020
69	2.439	0.021
70	2.438	0.019
71	2.438	0.019
72	2.438	0.019
73	2.432	0.022
74	2.432	0.022
75	2.431	0.020
76	2.431	0.020
77	2.427	0.022
78	2.427	0.022
79	2.425	0.018
80	2.425	0.018
81	2.425	0.018
82	2.423	0.019
83	2.423	0.019
84	2.422	0.017
85	2.422	0.017
86	2.422	0.017
87	2.422	0.017
88	2.420	0.018
89	2.420	0.017
90	2.420	0.017
91	2.420	0.017
92	2.419	0.017
93	2.417	0.017
94	2.415	0.018
95	2.415	0.018
96	2.413	0.019
97	2.413	0.019
98	2.413	0.019
99	2.411	0.020
100	2.411	0.020
101	2.411	0.020
102	2.403	0.019
103	2.403	0.019
104	2.403	0.019
105	2.397	0.022
106	2.396	0.019
107	2.393	0.020
108	2.391	0.022
109	2.391	0.022
110	2.386	0.015
111	2.386	0.015
112	2.382	0.017
113	2.381	0.014
114	2.378	0.015
115	2.374	0.017
116	2.374	0.017
117	2.373	0.018
118	2.370	0.014
119	2.370	0.014
120	2.366	0.016
121	2.366	0.016
122	2.365	0.017
123	2.365	0.017
124	2.364	0.018
125	2.364	0.018
126	2.364	0.018
127	2.361	0.019
128	2.360	0.020
129	2.359	0.020
130	2.352	0.023
131	2.352	0.023
132	2.347	0.025
133	2.347	0.025
134	2.347	0.025
135	2.344	0.017
136	2.343	0.016
137	2.343	0.016
138	2.341	0.012
139	2.339	0.009
140	2.339	0.009
141	2.339	0.009
142	2.339	0.009
143	2.326	0.010
144	2.324	0.011
145	2.324	0.011
146	2.324	0.011
147	2.324	0.011
148	2.324	0.011
149	2.322	0.008
150	2.322	0.008
151	2.322	0.008
152	2.322	0.008
153	2.319	0.009
154	2.319	0.009
155	2.319	0.009
156	2.319	0.009
157	2.319	0.009
158	2.301	0.018
159	2.301	0.018
160	2.301	0.018
161	2.301	0.018
162	2.291	0.023
163	2.291	0.022
164	2.291	0.022
165	2.291	0.022
166	2.291	0.022
167	2.291	0.022
168	2.289	0.022
169	2.289	0.022
170	2.289	0.022
171	2.289	0.022
172	2.289	0.022
173	2.289	0.022
174	2.287	0.024
175	2.287	0.024
176	2.287	0.024
177	2.287	0.024
178	2.287	0.024
179	2.273	0.027
180	2.273	0.027
181	2.273	0.027
182	2.273	0.027
183	2.273	0.027
184	2.271	0.024
185	2.271	0.024
186	2.271	0.024
187	2.271	0.024
188	2.260	0.030
189	2.256	0.022
190	2.256	0.022
191	2.256	0.022
192	2.256	0.022
193	2.256	0.022
194	2.256	0.022
195	2.256	0.022
196	2.256	0.022
197	2.256	0.022
198	2.256	0.022
199	2.256	0.022
200	2.254	0.017
201	2.248	0.020
202	2.248	0.020
203	2.248	0.020
204	2.248	0.020
205	2.248	0.020
206	2.238	0.025
207	2.238	0.025
208	2.238	0.024
209	2.238	0.024
210	2.238	0.024
211	2.238	0.024
212	2.238	0.024
213	2.235	0.020
214	2.232	0.022
215	2.230	0.023
216	2.228	0.022
217	2.228	0.022
218	2.228	0.022
219	2.228	0.022
220	2.228	0.022
221	2.228	0.022
222	2.228	0.022
223	2.228	0.022
224	2.228	0.022
225	2.228	0.022
226	2.223	0.024
227	2.221	0.025
228	2.221	0.025
229	2.220	0.022
230	2.220	0.022
231	2.220	0.022
232	2.220	0.022
233	2.220	0.022
234	2.220	0.022
235	2.220	0.022
236	2.220	0.022
237	2.220	0.022
238	2.206	0.029
239	2.203	0.023
240	2.203	0.023
241	2.203	0.023
242	2.203	0.023
243	2.203	0.023
244	2.203	0.023
245	2.203	0.023
246	2.203	0.023
247	2.203	0.023
248	2.203	0.023
249	2.203	0.023
250	2.193	0.028
251	2.193	0.028
252	2.192	0.028
253	2.192	0.028
254	2.191	0.029
255	2.187	0.031
256	2.187	0.031
257	2.186	0.032
258	2.185	0.030
259	2.180	0.032
260	2.180	0.032
261	2.180	0.032
262	2.180	0.032
263	2.180	0.032
264	2.180	0.031
265	2.180	0.031
266	2.180	0.031
267	2.180	0.031
268	2.180	0.031
269	2.180	0.031
270	2.178	0.032
271	2.178	0.032
272	2.177	0.032
273	2.177	0.032
274	2.172	0.035
275	2.172	0.035
276	2.172	0.035
277	2.172	0.035
278	2.172	0.035
279	2.172	0.035
280	2.172	0.035
281	2.172	0.035
282	2.172	0.035
283	2.167	0.030
284	2.167	0.030
285	2.167	0.030
286	2.167	0.030
287	2.167	0.030
288	2.167	0.030
289	2.167	0.030
290	2.167	0.030
291	2.167	0.030
292	2.167	0.030
293	2.166	0.031
294	2.165	0.030
295	2.165	0.030
296	2.165	0.030
297	2.165	0.030
298	2.164	0.028
299	2.164	0.028
300	2.164	0.028
301	2.164	0.028
302	2.162	0.024
303	2.162	0.024
304	2.160	0.024
305	2.159	0.025
306	2.159	0.025
307	2.159	0.025
308	2.159	0.025
309	2.159	0.025
310	2.159	0.025
311	2.158	0.025
312	2.158	0.025
313	2.158	0.025
314	2.158	0.025
315	2.158	0.025
316	2.158	0.025
317	2.154	0.018
318	2.153	0.018
319	2.153	0.018
320	2.153	0.018
321	2.153	0.018
322	2.150	0.020
323	2.149	0.020
324	2.149	0.020
325	2.149	0.020
326	2.149	0.020
327	2.149	0.020
328	2.149	0.020
329	2.149	0.020
330	2.149	0.020
331	2.149	0.020
332	2.149	0.020
333	2.144	0.022
334	2.144	0.022
335	2.144	0.022
336	2.144	0.022
337	2.144	0.022
338	2.144	0.022
339	2.144	0.022
340	2.144	0.022
341	2.144	0.022
342	2.144	0.022
343	2.144	0.022
344	2.144	0.022
345	2.142	0.024
346	2.142	0.024
347	2.142	0.024
348	2.142	0.024
349	2.138	0.026
350	2.138	0.026
351	2.135	0.027
352	2.135	0.027
353	2.135	0.027
354	2.135	0.027
355	2.133	0.028
356	2.133	0.028
357	2.133	0.028
358	2.133	0.028
359	2.132	0.028
360	2.132	0.028
361	2.132	0.028
362	2.132	0.028
363	2.132	0.028
364	2.132	0.028
365	2.132	0.028
366	2.132	0.028
367	2.131	0.029
368	2.131	0.029
369	2.131	0.029
370	2.131	0.029
371	2.131	0.029
372	2.131	0.029
373	2.131	0.029
374	2.131	0.029
375	2.131	0.029
376	2.130	0.026
377	2.130	0.026
378	2.130	0.026
379	2.125	0.028
380	2.124	0.027
381	2.122	0.028
382	2.120	0.029
383	2.112	0.033
384	2.112	0.033
385	2.112	0.033
386	2.109	0.034
387	2.109	0.034
388	2.109	0.034
389	2.109	0.034
390	2.109	0.034
391	2.108	0.031
392	2.108	0.031
393	2.108	0.031
394	2.108	0.031
395	2.108	0.031
396	2.108	0.031
397	2.108	0.031
398	2.106	0.032
399	2.106	0.032
400	2.106	0.032
401	2.106	0.032
402	2.106	0.032
403	2.106	0.032
404	2.106	0.032
405	2.106	0.032
406	2.106	0.032
407	2.106	0.032
408	2.104	0.032
409	2.104	0.032
410	2.104	0.032
411	2.104	0.032
412	2.104	0.032
413	2.104	0.032
414	2.104	0.032
415	2.104	0.032
416	2.104	0.032
417	2.104	0.032
418	2.104	0.032
419	2.103	0.033
420	2.103	0.033
421	2.103	0.033
422	2.103	0.033
423	2.103	0.033
424	2.101	0.031
425	2.101	0.031
426	2.098	0.032
427	2.098	0.032
428	2.098	0.032
429	2.098	0.032
430	2.098	0.032
431	2.098	0.032
432	2.098	0.032
433	2.098	0.032
434	2.098	0.032
435	2.098	0.032
436	2.098	0.032
437	2.098	0.032
438	2.097	0.030
439	2.097	0.030
440	2.097	0.030
441	2.097	0.030
442	2.091	0.032
443	2.091	0.032
444	2.091	0.032
445	2.091	0.032
446	2.091	0.032
447	2.091	0.032
448	2.091	0.032
449	2.091	0.032
450	2.091	0.032
451	2.091	0.032
452	2.091	0.032
453	2.091	0.032
454	2.091	0.032
455	2.091	0.032
456	2.091	0.032
457	2.090	0.033
458	2.090	0.033
459	2.090	0.033
460	2.090	0.033
461	2.090	0.033
462	2.090	0.033
463	2.090	0.033
464	2.090	0.033
465	2.090	0.033
466	2.089	0.031
467	2.088	0.030
468	2.087	0.028
469	2.087	0.028
470	2.087	0.028
471	2.084	0.022
472	2.084	0.022
473	2.084	0.022
474	2.084	0.022
475	2.084	0.022
476	2.084	0.022
477	2.075	0.026
478	2.075	0.026
479	2.070	0.029
480	2.070	0.029
481	2.070	0.029
482	2.070	0.029
483	2.070	0.029
484	2.069	0.026
485	2.069	0.026
486	2.066	0.020
487	2.066	0.020
488	2.066	0.020
489	2.066	0.020
490	2.062	0.022
491	2.062	0.022
492	2.062	0.022
493	2.060	0.023
494	2.060	0.023
495	2.060	0.023
496	2.060	0.023
497	2.060	0.023
498	2.059	0.023
499	2.055	0.025
500	2.055	0.025
501	2.055	0.025
502	2.055	0.025
503	2.055	0.025
504	2.055	0.025
505	2.055	0.025
506	2.055	0.023
507	2.042	0.030
508	2.042	0.030
509	2.042	0.030
510	2.042	0.030
511	2.042	0.030
512	2.042	0.030
513	2.042	0.030
514	2.042	0.030
515	2.042	0.030
516	2.042	0.030
517	2.042	0.030
518	2.040	0.030
519	2.040	0.030
520	2.040	0.030
521	2.040	0.030
522	2.039	0.031
523	2.039	0.031
524	2.039	0.031
525	2.039	0.031
526	2.039	0.031
527	2.039	0.031
528	2.039	0.031
529	2.039	0.031
530	2.038	0.031
531	2.038	0.031
532	2.038	0.031
533	2.038	0.031
534	2.038	0.031
535	2.038	0.031
536	2.035	0.032
537	2.035	0.032
538	2.035	0.032
539	2.035	0.032
540	2.035	0.032
541	2.034	0.033
542	2.031	0.034
543	2.031	0.034
544	2.031	0.034
545	2.031	0.034
546	2.031	0.034
547	2.031	0.034
548	2.031	0.034
549	2.031	0.034
550	2.031	0.034
551	2.030	0.035
552	2.030	0.035
553	2.026	0.037
554	2.025	0.036
555	2.025	0.036
556	2.025	0.036
557	2.025	0.036
558	2.025	0.036
559	2.025	0.036
560	2.025	0.036
561	2.025	0.036
562	2.025	0.036
563	2.025	0.036
564	2.025	0.036
565	2.025	0.036
566	2.025	0.036
567	2.025	0.036
568	2.024	0.033
569	2.024	0.033
570	2.022	0.030
571	2.022	0.030
572	2.022	0.030
573	2.022	0.030
574	2.022	0.030
575	2.022	0.030
576	2.022	0.030
577	2.022	0.030
578	2.017	0.033
579	2.017	0.033
580	2.017	0.033
581	2.017	0.033
582	2.017	0.033
583	2.017	0.033
584	2.017	0.033
585	2.017	0.033
586	2.017	0.033
587	2.017	0.033
588	2.017	0.033
589	2.013	0.035
590	2.013	0.035
591	2.013	0.035
592	2.013	0.035
593	2.013	0.035
594	2.013	0.035
595	2.013	0.035
596	2.013	0.035
597	2.013	0.035
598	2.013	0.035
599	2.013	0.035
600	2.013	0.035
601	2.013	0.035
602	2.009	0.037
603	2.009	0.037
604	2.006	0.038
605	2.006	0.038
606	2.004	0.035
607	2.004	0.035
608	2.004	0.035
609	2.002	0.036
610	2.002	0.036
611	2.002	0.036
612	2.002	0.036
613	2.002	0.036
614	2.002	0.036
615	2.001	0.034
616	2.001	0.034
617	2.001	0.034
618	2.001	0.034
619	2.001	0.034
620	2.001	0.034
621	2.001	0.034
622	2.001	0.034
623	2.001	0.034
624	2.001	0.034
625	2.001	0.034
626	2.001	0.034
627	2.001	0.034
628	2.001	0.034
629	2.001	0.034
630	2.001	0.034
631	2.001	0.034
632	2.001	0.034
633	2.001	0.034
634	2.001	0.034
635	2.001	0.034
636	2.001	0.034
637	2.001	0.034
638	2.001	0.034
639	2.001	0.034
640	2.001	0.034
641	2.001	0.034
642	2.001	0.034
643	2.001	0.034
644	2.001	0.034
645	2.001	0.034
646	2.001	0.034
647	2.001	0.034
648	2.001	0.034
649	2.001	0.034
650	1.999	0.035
651	1.999	0.035
652	1.998	0.036
653	1.998	0.036
654	1.998	0.036
655	1.998	0.036
656	1.994	0.028
657	1.994	0.028
658	1.994	0.028
659	1.993	0.028
660	1.993	0.028
661	1.993	0.028
662	1.993	0.028
663	1.993	0.028
664	1.993	0.028
665	1.993	0.028
666	1.993	0.028
667	1.993	0.028
668	1.993	0.028
669	1.993	0.028
670	1.988	0.031
671	1.988	0.031
672	1.988	0.031
673	1.988	0.031
674	1.988	0.031
675	1.988	0.031
676	1.988	0.031
677	1.988	0.031
678	1.987	0.031
679	1.987	0.031
680	1.984	0.032
681	1.982	0.034
682	1.981	0.031
683	1.981	0.031
684	1.981	0.031
685	1.981	0.031
686	1.981	0.031
687	1.981	0.031
688	1.981	0.031
689	1.981	0.031
690	1.981	0.031
691	1.981	0.031
692	1.981	0.031
693	1.979	0.030
694	1.979	0.030
695	1.979	0.030
696	1.979	0.030
697	1.979	0.030
698	1.979	0.030
699	1.973	0.034
700	1.973	0.034
701	1.973	0.034
702	1.973	0.034
703	1.973	0.034
704	1.973	0.034
705	1.973	0.034
706	1.973	0.034
707	1.973	0.034
708	1.973	0.034
709	1.973	0.034
710	1.973	0.034
711	1.973	0.034
712	1.973	0.034
713	1.973	0.034
714	1.973	0.034
715	1.972	0.033
716	1.972	0.033
717	1.972	0.033
718	1.967	0.036
719	1.967	0.036
720	1.967	0.036
721	1.967	0.036
722	1.967	0.036
723	1.967	0.036
724	1.967	0.036
725	1.967	0.036
726	1.967	0.036
727	1.967	0.036
728	1.967	0.036
729	1.967	0.036
730	1.967	0.036
731	1.966	0.033
732	1.966	0.033
733	1.966	0.033
734	1.966	0.033
735	1.966	0.033
736	1.966	0.033
737	1.966	0.033
738	1.966	0.033
739	1.966	0.033
740	1.966	0.033
741	1.964	0.030
742	1.964	0.030
743	1.964	0.030
744	1.964	0.030
745	1.964	0.030
746	1.964	0.030
747	1.964	0.030
748	1.964	0.030
749	1.964	0.030
750	1.964	0.030
751	1.964	0.030
752	1.964	0.030
753	1.964	0.030
754	1.964	0.030
755	1.964	0.030
756	1.964	0.030
757	1.961	0.032
758	1.961	0.032
759	1.961	0.032
760	1.961	0.032
761	1.961	0.032
762	1.956	0.034
763	1.956	0.034
764	1.956	0.034
765	1.955	0.035
766	1.955	0.034
767	1.955	0.034
768	1.955	0.034
769	1.955	0.034
770	1.955	0.034
771	1.955	0.034
772	1.955	0.034
773	1.955	0.034
774	1.955	0.034
775	1.955	0.034
776	1.955	0.034
777	1.954	0.035
778	1.954	0.035
779	1.954	0.035
780	1.954	0.035
781	1.954	0.035
782	1.954	0.035
783	1.954	0.035
784	1.954	0.035
785	1.954	0.035
786	1.954	0.035
787	1.954	0.035
788	1.954	0.035
789	1.954	0.035
790	1.954	0.035
791	1.954	0.035
792	1.954	0.035
793	1.954	0.034
794	1.954	0.034
795	1.954	0.034
796	1.954	0.034
797	1.954	0.034
798	1.954	0.034
799	1.954	0.034
800	1.954	0.034
801	1.954	0.034
802	1.954	0.034
803	1.954	0.034
804	1.954	0.034
805	1.954	0.034
806	1.953	0.034
807	1.953	0.034
808	1.953	0.034
809	1.953	0.034
810	1.953	0.034
811	1.953	0.034
812	1.953	0.034
813	1.953	0.034
814	1.953	0.034
815	1.953	0.034
816	1.953	0.034
817	1.953	0.034
818	1.953	0.034
819	1.953	0.034
820	1.952	0.035
821	1.952	0.035
822	1.952	0.035
823	1.952	0.035
824	1.952	0.035
825	1.952	0.035
826	1.950	0.030
827	1.950	0.030
828	1.950	0.030
829	1.950	0.030
830	1.950	0.030
831	1.950	0.030
832	1.950	0.030
833	1.950	0.030
834	1.950	0.030
835	1.950	0.030
836	1.950	0.030
837	1.950	0.030
838	1.950	0.030
839	1.950	0.030
840	1.950	0.030
841	1.950	0.030
842	1.950	0.030
843	1.950	0.030
844	1.950	0.030
845	1.950	0.030
846	1.950	0.030
847	1.950	0.030
848	1.949	0.030
849	1.949	0.030
850	1.949	0.030
851	1.949	0.030
852	1.949	0.030
853	1.949	0.030
854	1.949	0.030
855	1.948	0.030
856	1.948	0.030
857	1.948	0.030
858	1.948	0.030
859	1.948	0.030
860	1.948	0.030
861	1.948	0.030
862	1.948	0.030
863	1.948	0.030
864	1.948	0.030
865	1.948	0.030
866	1.948	0.030
867	1.948	0.030
868	1.947	0.031
869	1.947	0.031
870	1.947	0.031
871	1.947	0.031
872	1.947	0.031
873	1.947	0.031
874	1.947	0.031
875	1.947	0.031
876	1.947	0.031
877	1.947	0.031
878	1.947	0.031
879	1.947	0.031
880	1.947	0.031
881	1.947	0.031
882	1.947	0.031
883	1.947	0.031
884	1.947	0.031
885	1.947	0.031
886	1.947	0.031
887	1.947	0.031
888	1.947	0.031
889	1.947	0.031
890	1.947	0.031
891	1.947	0.031
892	1.947	0.031
893	1.947	0.031
894	1.947	0.031
895	1.947	0.031
896	1.947	0.031
897	1.947	0.031
898	1.947	0.031
899	1.947	0.031
900	1.947	0.031
901	1.947	0.031
902	1.947	0.031
903	1.945	0.027
904	1.945	0.027
905	1.945	0.027
906	1.945	0.027
907	1.945	0.027
908	1.945	0.027
909	1.945	0.027
910	1.945	0.027
911	1.945	0.027
912	1.945	0.027
913	1.945	0.027
914	1.945	0.027
915	1.945	0.027
916	1.945	0.027
917	1.945	0.027
918	1.945	0.027
919	1.945	0.027
920	1.945	0.027
921	1.945	0.027
922	1.945	0.027
923	1.945	0.027
924	1.945	0.027
925	1.945	0.027
926	1.945	0.027
927	1.945	0.027
928	1.945	0.027
929	1.945	0.027
930	1.945	0.027
931	1.945	0.027
932	1.945	0.027
933	1.944	0.024
934	1.944	0.024
935	1.944	0.024
936	1.944	0.024
937	1.944	0.024
938	1.944	0.024
939	1.944	0.024
940	1.944	0.024
941	1.944	0.024
942	1.944	0.024
943	1.944	0.024
944	1.944	0.024
945	1.944	0.024
946	1.943	0.023
947	1.943	0.023
948	1.943	0.023
949	1.943	0.023
950	1.943	0.023
951	1.943	0.023
952	1.943	0.023
953	1.943	0.023
954	1.943	0.023
955	1.943	0.023
956	1.939	0.022
957	1.939	0.022
958	1.939	0.022
959	1.939	0.022
960	1.939	0.022
961	1.939	0.022
962	1.939	0.022
963	1.938	0.021
964	1.938	0.021
965	1.938	0.021
966	1.938	0.021
967	1.938	0.021
968	1.938	0.021
969	1.938	0.021
970	1.938	0.021
971	1.938	0.021
972	1.938	0.021
973	1.938	0.021
974	1.938	0.021
975	1.938	0.021
976	1.938	0.021
977	1.938	0.021
978	1.938	0.021
979	1.938	0.021
980	1.938	0.021
981	1.938	0.021
982	1.938	0.021
983	1.937	0.022
984	1.937	0.022
985	1.937	0.022
986	1.937	0.022
987	1.936	0.022
988	1.936	0.022
989	1.936	0.022
990	1.936	0.022
991	1.936	0.022
992	1.936	0.022
993	1.936	0.022
994	1.936	0.022
995	1.936	0.022
996	1.936	0.022
997	1.934	0.023
998	1.934	0.023
999	1.934	0.023
1000	1.934	0.023
Average	SD	0.0297073
