# Supplementary material for: Efficient conformational ensemble generation of protein-bound peptides
Source: J Cheminform. 2017 Nov 22;9:59. doi: 10.1186/s13321-017-0246-7 (PMC5700017; doi:10.1186/s13321-017-0246-7)
Supplement: Supplementary file 1 — Additional file 1. The average accuracies and standard deviations of MODPEP for the peptides of 3–30 amino acids on ten randomly splitted training/test sets. [file 13321_2017_246_MOESM1_ESM.zip › statistics/stat_14.csv]

Rank	Accuracy	SD
1	4.702	0.079
2	4.203	0.058
3	3.865	0.072
4	3.657	0.086
5	3.604	0.094
6	3.544	0.082
7	3.524	0.075
8	3.434	0.053
9	3.382	0.053
10	3.298	0.024
11	3.233	0.005
12	3.191	0.017
13	3.145	0.006
14	3.116	0.016
15	3.103	0.010
16	3.090	0.009
17	3.075	0.002
18	3.044	0.006
19	3.035	0.001
20	3.027	0.003
21	3.006	0.001
22	3.003	0.004
23	2.994	0.002
24	2.964	0.012
25	2.951	0.006
26	2.947	0.004
27	2.947	0.004
28	2.931	0.004
29	2.927	0.004
30	2.927	0.004
31	2.919	0.007
32	2.903	0.008
33	2.902	0.009
34	2.902	0.009
35	2.899	0.016
36	2.899	0.016
37	2.887	0.010
38	2.873	0.004
39	2.871	0.006
40	2.871	0.006
41	2.864	0.002
42	2.844	0.008
43	2.826	0.017
44	2.818	0.011
45	2.818	0.011
46	2.817	0.008
47	2.816	0.006
48	2.816	0.006
49	2.815	0.007
50	2.815	0.007
51	2.802	0.009
52	2.799	0.001
53	2.799	0.001
54	2.791	0.014
55	2.791	0.014
56	2.780	0.009
57	2.772	0.006
58	2.767	0.003
59	2.767	0.003
60	2.767	0.003
61	2.756	0.002
62	2.753	0.004
63	2.744	0.001
64	2.732	0.007
65	2.728	0.001
66	2.726	0.004
67	2.713	0.003
68	2.699	0.010
69	2.699	0.010
70	2.696	0.009
71	2.696	0.009
72	2.689	0.002
73	2.689	0.002
74	2.689	0.002
75	2.688	0.003
76	2.684	0.005
77	2.683	0.003
78	2.681	-0.0
79	2.681	-0.0
80	2.681	-0.0
81	2.671	0.001
82	2.670	0.002
83	2.653	0.010
84	2.653	0.010
85	2.653	0.010
86	2.652	0.009
87	2.648	0.011
88	2.645	0.006
89	2.645	0.006
90	2.645	0.006
91	2.642	0.007
92	2.641	0.003
93	2.628	0.002
94	2.628	0.002
95	2.618	0.007
96	2.618	0.007
97	2.612	0.004
98	2.605	0.008
99	2.594	0.003
100	2.594	0.003
101	2.594	0.003
102	2.594	0.003
103	2.594	0.003
104	2.594	0.003
105	2.594	0.003
106	2.594	0.005
107	2.594	0.005
108	2.594	0.005
109	2.590	0.011
110	2.590	0.011
111	2.587	0.010
112	2.582	0.007
113	2.582	0.007
114	2.582	0.007
115	2.582	0.007
116	2.582	0.007
117	2.582	0.007
118	2.578	0.005
119	2.578	0.005
120	2.571	0.007
121	2.571	0.007
122	2.571	0.007
123	2.571	0.007
124	2.571	0.007
125	2.567	0.016
126	2.566	0.017
127	2.566	0.017
128	2.561	0.019
129	2.546	0.029
130	2.546	0.029
131	2.546	0.029
132	2.546	0.029
133	2.546	0.029
134	2.545	0.030
135	2.539	0.027
136	2.539	0.027
137	2.539	0.027
138	2.539	0.027
139	2.539	0.027
140	2.539	0.027
141	2.539	0.027
142	2.539	0.027
143	2.539	0.027
144	2.539	0.027
145	2.539	0.027
146	2.536	0.026
147	2.536	0.026
148	2.532	0.035
149	2.532	0.035
150	2.532	0.035
151	2.530	0.037
152	2.530	0.037
153	2.528	0.036
154	2.525	0.040
155	2.525	0.040
156	2.523	0.038
157	2.523	0.038
158	2.522	0.039
159	2.522	0.039
160	2.505	0.030
161	2.505	0.030
162	2.505	0.030
163	2.505	0.030
164	2.501	0.036
165	2.493	0.032
166	2.493	0.032
167	2.490	0.031
168	2.490	0.031
169	2.489	0.031
170	2.488	0.034
171	2.486	0.038
172	2.486	0.038
173	2.486	0.038
174	2.486	0.038
175	2.486	0.038
176	2.486	0.038
177	2.486	0.038
178	2.485	0.040
179	2.485	0.040
180	2.485	0.040
181	2.485	0.040
182	2.482	0.039
183	2.482	0.039
184	2.482	0.039
185	2.482	0.039
186	2.481	0.038
187	2.481	0.038
188	2.481	0.038
189	2.481	0.038
190	2.481	0.038
191	2.480	0.040
192	2.462	0.031
193	2.462	0.031
194	2.462	0.031
195	2.459	0.030
196	2.459	0.030
197	2.459	0.030
198	2.458	0.029
199	2.458	0.030
200	2.458	0.031
201	2.458	0.031
202	2.458	0.031
203	2.444	0.024
204	2.444	0.024
205	2.444	0.024
206	2.444	0.024
207	2.444	0.024
208	2.444	0.024
209	2.444	0.024
210	2.444	0.024
211	2.444	0.024
212	2.444	0.024
213	2.443	0.024
214	2.443	0.024
215	2.443	0.024
216	2.443	0.024
217	2.443	0.024
218	2.443	0.024
219	2.443	0.024
220	2.443	0.024
221	2.443	0.024
222	2.443	0.024
223	2.443	0.024
224	2.443	0.024
225	2.443	0.024
226	2.440	0.023
227	2.440	0.023
228	2.440	0.023
229	2.440	0.023
230	2.440	0.023
231	2.440	0.023
232	2.440	0.023
233	2.438	0.027
234	2.438	0.027
235	2.438	0.027
236	2.438	0.027
237	2.438	0.027
238	2.438	0.027
239	2.438	0.027
240	2.438	0.027
241	2.438	0.027
242	2.438	0.027
243	2.438	0.027
244	2.438	0.027
245	2.436	0.026
246	2.436	0.026
247	2.436	0.026
248	2.434	0.025
249	2.434	0.025
250	2.431	0.024
251	2.431	0.024
252	2.430	0.023
253	2.430	0.023
254	2.425	0.020
255	2.422	0.019
256	2.422	0.019
257	2.409	0.012
258	2.409	0.012
259	2.409	0.012
260	2.407	0.012
261	2.407	0.012
262	2.407	0.012
263	2.407	0.012
264	2.407	0.012
265	2.406	0.013
266	2.402	0.011
267	2.402	0.011
268	2.402	0.011
269	2.402	0.011
270	2.397	0.008
271	2.397	0.008
272	2.397	0.008
273	2.397	0.008
274	2.392	0.006
275	2.392	0.006
276	2.392	0.006
277	2.392	0.006
278	2.392	0.006
279	2.388	0.014
280	2.386	0.013
281	2.386	0.013
282	2.386	0.013
283	2.386	0.013
284	2.386	0.013
285	2.386	0.013
286	2.386	0.013
287	2.386	0.013
288	2.386	0.013
289	2.386	0.013
290	2.386	0.013
291	2.386	0.013
292	2.386	0.013
293	2.386	0.013
294	2.386	0.013
295	2.386	0.013
296	2.386	0.013
297	2.386	0.013
298	2.385	0.016
299	2.385	0.016
300	2.384	0.018
301	2.383	0.017
302	2.383	0.017
303	2.383	0.017
304	2.383	0.017
305	2.383	0.017
306	2.383	0.017
307	2.383	0.017
308	2.383	0.017
309	2.383	0.017
310	2.383	0.017
311	2.383	0.017
312	2.383	0.017
313	2.383	0.017
314	2.382	0.016
315	2.382	0.016
316	2.382	0.016
317	2.381	0.016
318	2.381	0.016
319	2.381	0.016
320	2.374	0.012
321	2.374	0.012
322	2.371	0.011
323	2.371	0.011
324	2.371	0.011
325	2.371	0.011
326	2.370	0.014
327	2.370	0.014
328	2.370	0.014
329	2.370	0.014
330	2.370	0.014
331	2.370	0.014
332	2.370	0.014
333	2.370	0.014
334	2.370	0.014
335	2.370	0.014
336	2.370	0.014
337	2.370	0.014
338	2.368	0.014
339	2.368	0.014
340	2.368	0.014
341	2.360	0.010
342	2.360	0.010
343	2.359	0.009
344	2.359	0.009
345	2.359	0.009
346	2.359	0.009
347	2.359	0.009
348	2.359	0.009
349	2.357	0.013
350	2.357	0.013
351	2.357	0.013
352	2.357	0.013
353	2.357	0.013
354	2.357	0.013
355	2.357	0.013
356	2.357	0.013
357	2.357	0.013
358	2.348	0.008
359	2.348	0.008
360	2.348	0.008
361	2.348	0.008
362	2.348	0.008
363	2.348	0.008
364	2.344	0.010
365	2.344	0.010
366	2.344	0.010
367	2.344	0.010
368	2.344	0.010
369	2.338	0.007
370	2.338	0.007
371	2.338	0.007
372	2.338	0.007
373	2.338	0.007
374	2.338	0.007
375	2.338	0.007
376	2.334	0.005
377	2.326	0.001
378	2.326	0.001
379	2.326	0.001
380	2.326	0.001
381	2.319	0.002
382	2.319	0.002
383	2.319	0.002
384	2.319	0.002
385	2.319	0.002
386	2.319	0.002
387	2.319	0.002
388	2.319	0.002
389	2.319	0.002
390	2.319	0.002
391	2.319	0.002
392	2.319	0.002
393	2.319	0.002
394	2.319	0.002
395	2.319	0.002
396	2.319	0.002
397	2.319	0.002
398	2.319	0.002
399	2.319	0.002
400	2.319	0.002
401	2.318	0.002
402	2.318	0.002
403	2.318	0.002
404	2.318	0.002
405	2.318	0.002
406	2.317	0.003
407	2.317	0.003
408	2.317	0.003
409	2.317	0.003
410	2.317	0.003
411	2.317	0.003
412	2.317	0.003
413	2.317	0.003
414	2.317	0.003
415	2.317	0.003
416	2.317	0.003
417	2.317	0.003
418	2.317	0.003
419	2.317	0.003
420	2.317	0.003
421	2.317	0.003
422	2.317	0.003
423	2.317	0.003
424	2.317	0.003
425	2.317	0.003
426	2.317	0.003
427	2.317	0.003
428	2.317	0.003
429	2.317	0.003
430	2.317	0.003
431	2.317	0.003
432	2.317	0.003
433	2.317	0.003
434	2.317	0.003
435	2.317	0.003
436	2.317	0.003
437	2.317	0.003
438	2.317	0.003
439	2.317	0.003
440	2.317	0.003
441	2.317	0.003
442	2.317	0.003
443	2.317	0.003
444	2.317	0.003
445	2.317	0.003
446	2.317	0.003
447	2.317	0.003
448	2.317	0.003
449	2.317	0.003
450	2.317	0.003
451	2.317	0.001
452	2.317	0.001
453	2.317	0.001
454	2.317	0.001
455	2.315	0.002
456	2.315	0.002
457	2.315	0.002
458	2.315	0.002
459	2.315	0.002
460	2.315	0.002
461	2.315	0.002
462	2.315	0.002
463	2.315	0.002
464	2.315	0.002
465	2.315	0.002
466	2.315	0.002
467	2.315	0.002
468	2.315	0.002
469	2.315	0.002
470	2.315	0.002
471	2.315	0.002
472	2.315	0.002
473	2.315	0.002
474	2.313	0.000
475	2.310	0.001
476	2.310	0.001
477	2.310	0.001
478	2.310	0.001
479	2.310	0.001
480	2.310	0.001
481	2.310	0.001
482	2.310	0.001
483	2.306	0.003
484	2.306	0.003
485	2.306	0.003
486	2.306	0.003
487	2.306	0.002
488	2.306	0.002
489	2.306	0.002
490	2.306	0.002
491	2.306	0.002
492	2.306	0.002
493	2.306	0.002
494	2.306	0.002
495	2.306	0.002
496	2.306	0.002
497	2.306	0.002
498	2.306	0.002
499	2.306	0.002
500	2.306	0.002
501	2.306	0.002
502	2.304	0.003
503	2.304	0.003
504	2.304	0.003
505	2.304	0.003
506	2.304	0.003
507	2.304	0.003
508	2.304	0.003
509	2.304	0.003
510	2.304	0.003
511	2.300	0.005
512	2.300	0.005
513	2.296	0.007
514	2.296	0.007
515	2.296	0.007
516	2.296	0.007
517	2.296	0.007
518	2.296	0.007
519	2.296	0.007
520	2.296	0.007
521	2.296	0.007
522	2.296	0.007
523	2.296	0.007
524	2.296	0.007
525	2.296	0.007
526	2.296	0.007
527	2.296	0.007
528	2.296	0.007
529	2.296	0.007
530	2.296	0.007
531	2.296	0.007
532	2.296	0.007
533	2.296	0.007
534	2.296	0.007
535	2.296	0.007
536	2.296	0.007
537	2.296	0.007
538	2.296	0.007
539	2.296	0.007
540	2.283	0.014
541	2.283	0.014
542	2.283	0.014
543	2.283	0.014
544	2.283	0.014
545	2.283	0.014
546	2.283	0.014
547	2.283	0.014
548	2.283	0.014
549	2.283	0.014
550	2.283	0.014
551	2.280	0.015
552	2.280	0.015
553	2.269	0.020
554	2.269	0.020
555	2.269	0.020
556	2.269	0.020
557	2.269	0.020
558	2.269	0.020
559	2.269	0.020
560	2.269	0.020
561	2.269	0.020
562	2.269	0.020
563	2.269	0.020
564	2.269	0.020
565	2.269	0.020
566	2.269	0.020
567	2.269	0.020
568	2.269	0.020
569	2.269	0.020
570	2.269	0.020
571	2.269	0.020
572	2.269	0.020
573	2.269	0.020
574	2.269	0.020
575	2.263	0.008
576	2.257	0.012
577	2.257	0.012
578	2.257	0.012
579	2.257	0.012
580	2.257	0.012
581	2.257	0.012
582	2.257	0.012
583	2.257	0.012
584	2.257	0.012
585	2.257	0.012
586	2.257	0.012
587	2.257	0.012
588	2.257	0.012
589	2.257	0.012
590	2.257	0.012
591	2.257	0.012
592	2.257	0.012
593	2.257	0.012
594	2.257	0.012
595	2.257	0.012
596	2.257	0.012
597	2.257	0.012
598	2.257	0.012
599	2.257	0.012
600	2.257	0.012
601	2.257	0.012
602	2.257	0.012
603	2.257	0.012
604	2.257	0.012
605	2.256	0.010
606	2.255	0.011
607	2.255	0.011
608	2.253	0.008
609	2.253	0.008
610	2.253	0.008
611	2.253	0.008
612	2.253	0.008
613	2.252	0.009
614	2.252	0.009
615	2.252	0.009
616	2.252	0.009
617	2.252	0.009
618	2.252	0.009
619	2.248	0.011
620	2.248	0.011
621	2.248	0.011
622	2.248	0.011
623	2.248	0.011
624	2.248	0.011
625	2.248	0.011
626	2.248	0.010
627	2.248	0.010
628	2.248	0.010
629	2.248	0.010
630	2.248	0.010
631	2.248	0.010
632	2.248	0.010
633	2.248	0.010
634	2.248	0.010
635	2.248	0.010
636	2.248	0.010
637	2.248	0.010
638	2.248	0.010
639	2.248	0.010
640	2.247	0.009
641	2.246	0.007
642	2.246	0.007
643	2.246	0.007
644	2.246	0.007
645	2.246	0.007
646	2.246	0.007
647	2.246	0.007
648	2.246	0.007
649	2.246	0.007
650	2.246	0.007
651	2.246	0.007
652	2.246	0.007
653	2.246	0.007
654	2.246	0.007
655	2.246	0.007
656	2.246	0.007
657	2.246	0.007
658	2.246	0.007
659	2.246	0.006
660	2.246	0.006
661	2.246	0.006
662	2.226	0.016
663	2.226	0.016
664	2.226	0.016
665	2.226	0.016
666	2.226	0.016
667	2.226	0.016
668	2.226	0.016
669	2.222	0.018
670	2.222	0.018
671	2.215	0.021
672	2.215	0.021
673	2.215	0.021
674	2.215	0.021
675	2.215	0.021
676	2.215	0.021
677	2.215	0.021
678	2.215	0.021
679	2.215	0.021
680	2.215	0.021
681	2.204	0.026
682	2.204	0.026
683	2.204	0.026
684	2.204	0.026
685	2.195	0.031
686	2.195	0.031
687	2.195	0.031
688	2.195	0.031
689	2.195	0.031
690	2.195	0.031
691	2.195	0.029
692	2.195	0.029
693	2.195	0.029
694	2.195	0.029
695	2.195	0.029
696	2.195	0.029
697	2.195	0.029
698	2.195	0.029
699	2.195	0.029
700	2.195	0.029
701	2.195	0.029
702	2.194	0.028
703	2.194	0.028
704	2.194	0.028
705	2.194	0.028
706	2.194	0.028
707	2.194	0.028
708	2.194	0.028
709	2.194	0.028
710	2.194	0.028
711	2.194	0.028
712	2.194	0.028
713	2.194	0.028
714	2.189	0.030
715	2.189	0.030
716	2.189	0.030
717	2.189	0.030
718	2.189	0.030
719	2.189	0.030
720	2.189	0.030
721	2.189	0.030
722	2.189	0.030
723	2.189	0.030
724	2.189	0.030
725	2.189	0.030
726	2.189	0.030
727	2.185	0.032
728	2.180	0.034
729	2.180	0.034
730	2.180	0.034
731	2.180	0.034
732	2.180	0.034
733	2.180	0.034
734	2.180	0.034
735	2.180	0.034
736	2.180	0.034
737	2.180	0.034
738	2.180	0.034
739	2.180	0.034
740	2.180	0.034
741	2.180	0.034
742	2.180	0.034
743	2.180	0.034
744	2.180	0.034
745	2.180	0.034
746	2.180	0.034
747	2.180	0.034
748	2.180	0.034
749	2.180	0.034
750	2.180	0.034
751	2.180	0.034
752	2.180	0.034
753	2.180	0.034
754	2.180	0.034
755	2.180	0.034
756	2.180	0.034
757	2.180	0.034
758	2.180	0.034
759	2.180	0.034
760	2.180	0.034
761	2.180	0.034
762	2.180	0.034
763	2.180	0.034
764	2.173	0.038
765	2.173	0.037
766	2.173	0.037
767	2.173	0.037
768	2.173	0.037
769	2.173	0.037
770	2.173	0.037
771	2.173	0.037
772	2.173	0.037
773	2.173	0.037
774	2.173	0.037
775	2.173	0.037
776	2.173	0.037
777	2.173	0.037
778	2.173	0.037
779	2.173	0.037
780	2.173	0.037
781	2.173	0.037
782	2.173	0.037
783	2.173	0.037
784	2.173	0.037
785	2.173	0.037
786	2.173	0.037
787	2.173	0.037
788	2.173	0.037
789	2.173	0.037
790	2.170	0.038
791	2.170	0.038
792	2.170	0.038
793	2.170	0.038
794	2.170	0.038
795	2.170	0.038
796	2.170	0.038
797	2.168	0.035
798	2.168	0.035
799	2.168	0.035
800	2.168	0.035
801	2.168	0.035
802	2.168	0.035
803	2.168	0.035
804	2.168	0.035
805	2.168	0.035
806	2.168	0.035
807	2.168	0.035
808	2.168	0.035
809	2.168	0.035
810	2.168	0.035
811	2.168	0.035
812	2.168	0.035
813	2.168	0.035
814	2.168	0.035
815	2.168	0.035
816	2.168	0.035
817	2.168	0.035
818	2.168	0.035
819	2.168	0.035
820	2.168	0.035
821	2.168	0.035
822	2.168	0.035
823	2.168	0.035
824	2.168	0.035
825	2.168	0.035
826	2.168	0.035
827	2.167	0.033
828	2.167	0.033
829	2.167	0.033
830	2.167	0.033
831	2.167	0.033
832	2.167	0.033
833	2.167	0.033
834	2.167	0.033
835	2.167	0.033
836	2.167	0.033
837	2.167	0.033
838	2.167	0.033
839	2.167	0.033
840	2.167	0.033
841	2.167	0.033
842	2.167	0.033
843	2.167	0.033
844	2.166	0.034
845	2.166	0.034
846	2.166	0.034
847	2.166	0.034
848	2.166	0.034
849	2.166	0.034
850	2.166	0.034
851	2.166	0.034
852	2.166	0.034
853	2.166	0.034
854	2.166	0.034
855	2.166	0.034
856	2.166	0.034
857	2.166	0.034
858	2.166	0.034
859	2.166	0.034
860	2.166	0.034
861	2.166	0.034
862	2.166	0.034
863	2.166	0.034
864	2.166	0.034
865	2.166	0.034
866	2.166	0.034
867	2.166	0.034
868	2.166	0.034
869	2.166	0.034
870	2.166	0.034
871	2.166	0.034
872	2.166	0.034
873	2.166	0.034
874	2.166	0.034
875	2.166	0.034
876	2.166	0.034
877	2.166	0.034
878	2.166	0.034
879	2.166	0.034
880	2.166	0.034
881	2.166	0.034
882	2.166	0.034
883	2.166	0.034
884	2.166	0.034
885	2.166	0.034
886	2.166	0.034
887	2.166	0.034
888	2.166	0.034
889	2.166	0.034
890	2.166	0.034
891	2.166	0.034
892	2.166	0.034
893	2.166	0.034
894	2.166	0.034
895	2.166	0.034
896	2.166	0.034
897	2.166	0.034
898	2.166	0.034
899	2.166	0.034
900	2.166	0.034
901	2.166	0.034
902	2.166	0.034
903	2.166	0.034
904	2.166	0.034
905	2.166	0.034
906	2.166	0.034
907	2.166	0.034
908	2.166	0.034
909	2.166	0.034
910	2.166	0.034
911	2.166	0.034
912	2.166	0.034
913	2.162	0.027
914	2.162	0.027
915	2.162	0.027
916	2.162	0.027
917	2.162	0.027
918	2.162	0.027
919	2.162	0.027
920	2.162	0.027
921	2.162	0.027
922	2.162	0.027
923	2.162	0.027
924	2.162	0.027
925	2.159	0.028
926	2.159	0.028
927	2.159	0.028
928	2.159	0.028
929	2.159	0.028
930	2.159	0.028
931	2.159	0.028
932	2.159	0.028
933	2.159	0.028
934	2.159	0.028
935	2.159	0.028
936	2.159	0.028
937	2.159	0.028
938	2.159	0.028
939	2.159	0.028
940	2.159	0.028
941	2.159	0.028
942	2.159	0.028
943	2.159	0.028
944	2.159	0.028
945	2.159	0.028
946	2.158	0.027
947	2.158	0.027
948	2.158	0.027
949	2.158	0.027
950	2.158	0.027
951	2.158	0.027
952	2.158	0.027
953	2.158	0.027
954	2.158	0.027
955	2.158	0.027
956	2.158	0.027
957	2.158	0.027
958	2.158	0.027
959	2.158	0.027
960	2.158	0.027
961	2.158	0.027
962	2.158	0.026
963	2.158	0.026
964	2.158	0.026
965	2.158	0.026
966	2.158	0.026
967	2.158	0.026
968	2.158	0.026
969	2.158	0.026
970	2.158	0.026
971	2.158	0.026
972	2.158	0.026
973	2.158	0.026
974	2.158	0.026
975	2.158	0.026
976	2.158	0.026
977	2.158	0.026
978	2.158	0.026
979	2.158	0.026
980	2.158	0.026
981	2.158	0.026
982	2.158	0.026
983	2.158	0.026
984	2.158	0.026
985	2.158	0.026
986	2.158	0.026
987	2.158	0.026
988	2.158	0.026
989	2.158	0.026
990	2.158	0.026
991	2.158	0.026
992	2.158	0.025
993	2.158	0.025
994	2.158	0.025
995	2.158	0.025
996	2.153	0.028
997	2.153	0.028
998	2.153	0.028
999	2.153	0.028
1000	2.153	0.028
Average	SD	0.0191429
