# Supplementary material for: Efficient conformational ensemble generation of protein-bound peptides
Source: J Cheminform. 2017 Nov 22;9:59. doi: 10.1186/s13321-017-0246-7 (PMC5700017; doi:10.1186/s13321-017-0246-7)
Supplement: Supplementary file 1 — Additional file 1. The average accuracies and standard deviations of MODPEP for the peptides of 3–30 amino acids on ten randomly splitted training/test sets. [file 13321_2017_246_MOESM1_ESM.zip › statistics/stat_15.csv]

Rank	Accuracy	SD
1	5.211	0.112
2	4.625	0.025
3	4.369	0.114
4	4.273	0.106
5	4.079	0.082
6	3.964	0.111
7	3.877	0.104
8	3.845	0.104
9	3.821	0.104
10	3.793	0.109
11	3.758	0.155
12	3.724	0.180
13	3.692	0.176
14	3.655	0.159
15	3.633	0.150
16	3.600	0.152
17	3.582	0.150
18	3.566	0.164
19	3.527	0.169
20	3.475	0.150
21	3.447	0.138
22	3.388	0.110
23	3.378	0.108
24	3.371	0.107
25	3.370	0.108
26	3.356	0.101
27	3.340	0.098
28	3.327	0.091
29	3.326	0.092
30	3.321	0.090
31	3.304	0.088
32	3.288	0.082
33	3.268	0.076
34	3.265	0.081
35	3.260	0.083
36	3.260	0.083
37	3.256	0.081
38	3.233	0.070
39	3.223	0.065
40	3.223	0.065
41	3.217	0.062
42	3.216	0.064
43	3.214	0.064
44	3.213	0.066
45	3.186	0.052
46	3.171	0.054
47	3.156	0.048
48	3.154	0.052
49	3.150	0.050
50	3.140	0.044
51	3.131	0.040
52	3.131	0.040
53	3.128	0.046
54	3.128	0.046
55	3.128	0.046
56	3.122	0.043
57	3.122	0.043
58	3.122	0.043
59	3.117	0.052
60	3.109	0.061
61	3.107	0.060
62	3.076	0.045
63	3.076	0.045
64	3.065	0.040
65	3.065	0.040
66	3.063	0.039
67	3.054	0.034
68	3.054	0.034
69	3.054	0.034
70	3.054	0.034
71	3.054	0.034
72	3.050	0.042
73	3.049	0.042
74	3.046	0.041
75	3.046	0.041
76	3.046	0.041
77	3.046	0.041
78	3.043	0.040
79	3.031	0.034
80	3.031	0.034
81	3.031	0.035
82	3.030	0.036
83	3.026	0.036
84	3.026	0.036
85	3.019	0.033
86	3.019	0.033
87	3.019	0.033
88	3.019	0.033
89	3.019	0.033
90	3.018	0.034
91	3.018	0.034
92	3.016	0.037
93	3.016	0.037
94	3.016	0.037
95	3.016	0.037
96	3.010	0.034
97	3.010	0.034
98	2.991	0.025
99	2.983	0.028
100	2.980	0.035
101	2.977	0.034
102	2.968	0.029
103	2.967	0.028
104	2.967	0.028
105	2.965	0.028
106	2.942	0.016
107	2.942	0.016
108	2.936	0.028
109	2.934	0.032
110	2.934	0.032
111	2.933	0.032
112	2.933	0.032
113	2.933	0.032
114	2.933	0.032
115	2.933	0.032
116	2.933	0.032
117	2.933	0.032
118	2.932	0.032
119	2.932	0.033
120	2.932	0.033
121	2.918	0.030
122	2.918	0.030
123	2.918	0.030
124	2.917	0.029
125	2.917	0.029
126	2.917	0.029
127	2.917	0.029
128	2.907	0.024
129	2.907	0.024
130	2.907	0.024
131	2.907	0.024
132	2.907	0.024
133	2.907	0.024
134	2.907	0.024
135	2.878	0.010
136	2.877	0.009
137	2.877	0.009
138	2.877	0.009
139	2.877	0.009
140	2.877	0.009
141	2.845	0.007
142	2.845	0.007
143	2.845	0.007
144	2.845	0.007
145	2.834	0.012
146	2.832	0.008
147	2.832	0.008
148	2.832	0.008
149	2.832	0.008
150	2.832	0.008
151	2.831	0.006
152	2.831	0.006
153	2.831	0.006
154	2.825	0.009
155	2.822	0.002
156	2.822	0.002
157	2.819	0.004
158	2.819	0.004
159	2.819	0.004
160	2.819	0.004
161	2.816	0.002
162	2.810	0.001
163	2.810	0.001
164	2.810	0.001
165	2.810	0.001
166	2.810	0.001
167	2.806	0.003
168	2.806	0.003
169	2.806	0.003
170	2.806	0.003
171	2.806	0.003
172	2.806	0.003
173	2.806	0.003
174	2.806	0.003
175	2.806	0.003
176	2.806	0.003
177	2.806	0.003
178	2.803	0.004
179	2.790	0.006
180	2.790	0.006
181	2.789	0.004
182	2.789	0.004
183	2.789	0.004
184	2.789	0.004
185	2.789	0.004
186	2.788	0.004
187	2.788	0.004
188	2.780	0.008
189	2.780	0.008
190	2.780	0.008
191	2.780	0.008
192	2.779	0.008
193	2.779	0.008
194	2.776	0.003
195	2.776	0.003
196	2.776	0.003
197	2.776	0.003
198	2.776	0.003
199	2.776	0.003
200	2.776	0.003
201	2.775	0.000
202	2.775	0.000
203	2.774	0.002
204	2.774	0.002
205	2.773	0.003
206	2.773	0.005
207	2.770	0.004
208	2.768	0.003
209	2.768	0.003
210	2.766	0.007
211	2.766	0.007
212	2.757	0.002
213	2.757	0.002
214	2.757	0.002
215	2.757	0.002
216	2.746	0.003
217	2.746	0.003
218	2.746	0.003
219	2.746	0.003
220	2.746	0.003
221	2.741	0.007
222	2.741	0.007
223	2.741	0.007
224	2.741	0.007
225	2.741	0.007
226	2.741	0.007
227	2.740	0.006
228	2.740	0.006
229	2.738	0.010
230	2.738	0.010
231	2.738	0.010
232	2.738	0.010
233	2.735	0.016
234	2.735	0.016
235	2.735	0.016
236	2.733	0.014
237	2.733	0.014
238	2.730	0.020
239	2.730	0.020
240	2.727	0.026
241	2.727	0.026
242	2.727	0.026
243	2.727	0.026
244	2.727	0.026
245	2.727	0.026
246	2.727	0.026
247	2.727	0.026
248	2.724	0.032
249	2.723	0.031
250	2.723	0.031
251	2.723	0.031
252	2.723	0.031
253	2.714	0.026
254	2.714	0.026
255	2.714	0.026
256	2.714	0.026
257	2.712	0.030
258	2.698	0.027
259	2.698	0.027
260	2.698	0.027
261	2.692	0.025
262	2.692	0.025
263	2.692	0.025
264	2.692	0.025
265	2.692	0.025
266	2.692	0.025
267	2.692	0.025
268	2.692	0.025
269	2.692	0.025
270	2.684	0.021
271	2.684	0.021
272	2.684	0.021
273	2.684	0.021
274	2.684	0.021
275	2.684	0.021
276	2.684	0.021
277	2.684	0.021
278	2.684	0.021
279	2.684	0.021
280	2.684	0.022
281	2.684	0.022
282	2.684	0.022
283	2.684	0.022
284	2.684	0.022
285	2.683	0.024
286	2.683	0.024
287	2.674	0.020
288	2.672	0.018
289	2.672	0.018
290	2.672	0.018
291	2.672	0.018
292	2.672	0.018
293	2.672	0.018
294	2.671	0.020
295	2.671	0.020
296	2.671	0.020
297	2.668	0.019
298	2.668	0.019
299	2.668	0.019
300	2.668	0.019
301	2.668	0.019
302	2.668	0.019
303	2.668	0.019
304	2.668	0.019
305	2.668	0.019
306	2.668	0.019
307	2.668	0.019
308	2.668	0.019
309	2.668	0.019
310	2.668	0.019
311	2.668	0.019
312	2.668	0.019
313	2.668	0.019
314	2.668	0.019
315	2.668	0.019
316	2.668	0.019
317	2.668	0.019
318	2.668	0.019
319	2.668	0.019
320	2.668	0.019
321	2.668	0.019
322	2.668	0.019
323	2.668	0.019
324	2.668	0.019
325	2.668	0.019
326	2.667	0.020
327	2.667	0.020
328	2.667	0.020
329	2.667	0.020
330	2.667	0.020
331	2.667	0.020
332	2.667	0.020
333	2.665	0.018
334	2.665	0.018
335	2.662	0.023
336	2.662	0.023
337	2.662	0.023
338	2.662	0.023
339	2.662	0.023
340	2.662	0.023
341	2.662	0.023
342	2.662	0.023
343	2.662	0.023
344	2.662	0.023
345	2.662	0.024
346	2.662	0.024
347	2.648	0.018
348	2.648	0.018
349	2.647	0.019
350	2.647	0.019
351	2.647	0.019
352	2.647	0.019
353	2.647	0.019
354	2.647	0.019
355	2.640	0.016
356	2.640	0.016
357	2.640	0.016
358	2.640	0.016
359	2.640	0.016
360	2.640	0.016
361	2.640	0.016
362	2.633	0.012
363	2.633	0.012
364	2.633	0.012
365	2.633	0.012
366	2.633	0.012
367	2.633	0.012
368	2.633	0.012
369	2.633	0.012
370	2.633	0.012
371	2.632	0.012
372	2.632	0.012
373	2.632	0.012
374	2.632	0.012
375	2.632	0.012
376	2.632	0.012
377	2.632	0.012
378	2.625	0.009
379	2.625	0.009
380	2.625	0.009
381	2.625	0.009
382	2.625	0.009
383	2.625	0.009
384	2.621	0.007
385	2.621	0.007
386	2.621	0.007
387	2.621	0.007
388	2.621	0.007
389	2.621	0.007
390	2.621	0.007
391	2.621	0.007
392	2.615	0.004
393	2.615	0.004
394	2.615	0.004
395	2.615	0.004
396	2.614	0.004
397	2.611	0.002
398	2.611	0.002
399	2.611	0.002
400	2.611	0.002
401	2.611	0.002
402	2.611	0.002
403	2.611	0.002
404	2.611	0.002
405	2.607	0.000
406	2.601	0.003
407	2.601	0.003
408	2.601	0.002
409	2.601	0.002
410	2.601	0.002
411	2.601	0.002
412	2.601	0.002
413	2.601	0.002
414	2.601	0.002
415	2.601	0.001
416	2.601	0.001
417	2.601	0.001
418	2.601	0.001
419	2.601	0.001
420	2.601	0.001
421	2.601	0.001
422	2.601	0.001
423	2.601	0.001
424	2.601	0.001
425	2.601	0.001
426	2.601	0.001
427	2.601	0.001
428	2.601	0.001
429	2.601	0.001
430	2.601	0.001
431	2.601	0.001
432	2.601	0.001
433	2.601	0.001
434	2.601	0.001
435	2.601	0.001
436	2.601	0.001
437	2.601	0.001
438	2.600	-0.0
439	2.600	-0.0
440	2.600	-0.0
441	2.600	-0.0
442	2.590	0.005
443	2.590	0.005
444	2.590	0.005
445	2.590	0.005
446	2.590	0.005
447	2.587	0.000
448	2.587	0.000
449	2.587	0.000
450	2.587	0.000
451	2.587	0.000
452	2.587	0.000
453	2.587	0.000
454	2.586	0.002
455	2.586	0.002
456	2.586	0.002
457	2.586	0.002
458	2.586	0.002
459	2.586	0.002
460	2.586	0.002
461	2.585	0.003
462	2.585	0.004
463	2.585	0.004
464	2.585	0.004
465	2.585	0.004
466	2.585	0.004
467	2.585	0.004
468	2.585	0.004
469	2.585	0.005
470	2.585	0.005
471	2.585	0.005
472	2.579	0.002
473	2.579	0.002
474	2.576	0.007
475	2.576	0.008
476	2.576	0.008
477	2.576	0.008
478	2.576	0.008
479	2.576	0.008
480	2.576	0.008
481	2.574	0.007
482	2.574	0.007
483	2.574	0.007
484	2.574	0.007
485	2.574	0.007
486	2.574	0.007
487	2.574	0.007
488	2.574	0.007
489	2.574	0.007
490	2.572	0.010
491	2.572	0.010
492	2.572	0.010
493	2.572	0.010
494	2.572	0.010
495	2.572	0.010
496	2.572	0.010
497	2.572	0.010
498	2.572	0.010
499	2.572	0.010
500	2.572	0.010
501	2.572	0.010
502	2.572	0.010
503	2.572	0.010
504	2.572	0.010
505	2.565	0.024
506	2.565	0.024
507	2.565	0.024
508	2.565	0.024
509	2.565	0.024
510	2.565	0.024
511	2.565	0.024
512	2.565	0.024
513	2.565	0.024
514	2.565	0.024
515	2.565	0.024
516	2.565	0.024
517	2.565	0.024
518	2.565	0.024
519	2.565	0.024
520	2.565	0.024
521	2.565	0.024
522	2.565	0.024
523	2.565	0.024
524	2.565	0.024
525	2.565	0.024
526	2.564	0.024
527	2.564	0.024
528	2.564	0.024
529	2.564	0.024
530	2.564	0.024
531	2.564	0.024
532	2.564	0.024
533	2.564	0.024
534	2.564	0.024
535	2.564	0.024
536	2.564	0.024
537	2.564	0.024
538	2.564	0.024
539	2.557	0.021
540	2.557	0.021
541	2.557	0.021
542	2.556	0.020
543	2.556	0.020
544	2.556	0.020
545	2.556	0.020
546	2.556	0.020
547	2.556	0.020
548	2.556	0.020
549	2.556	0.020
550	2.556	0.020
551	2.556	0.020
552	2.556	0.020
553	2.556	0.020
554	2.556	0.020
555	2.549	0.017
556	2.549	0.017
557	2.549	0.017
558	2.549	0.017
559	2.549	0.017
560	2.549	0.017
561	2.548	0.018
562	2.542	0.015
563	2.542	0.015
564	2.542	0.015
565	2.542	0.015
566	2.542	0.015
567	2.542	0.015
568	2.542	0.015
569	2.542	0.015
570	2.542	0.015
571	2.542	0.015
572	2.542	0.015
573	2.542	0.015
574	2.542	0.015
575	2.542	0.015
576	2.542	0.015
577	2.542	0.015
578	2.542	0.015
579	2.542	0.015
580	2.542	0.015
581	2.542	0.015
582	2.542	0.015
583	2.542	0.015
584	2.539	0.020
585	2.539	0.020
586	2.539	0.020
587	2.539	0.020
588	2.538	0.022
589	2.538	0.022
590	2.538	0.022
591	2.538	0.022
592	2.538	0.022
593	2.538	0.022
594	2.538	0.022
595	2.538	0.022
596	2.538	0.022
597	2.538	0.022
598	2.538	0.022
599	2.538	0.022
600	2.538	0.022
601	2.538	0.022
602	2.538	0.022
603	2.538	0.022
604	2.538	0.022
605	2.538	0.022
606	2.538	0.022
607	2.538	0.022
608	2.538	0.022
609	2.538	0.022
610	2.538	0.022
611	2.538	0.022
612	2.538	0.022
613	2.538	0.022
614	2.537	0.024
615	2.537	0.024
616	2.537	0.024
617	2.537	0.024
618	2.537	0.024
619	2.537	0.024
620	2.537	0.024
621	2.537	0.024
622	2.537	0.024
623	2.537	0.024
624	2.537	0.024
625	2.537	0.024
626	2.537	0.024
627	2.532	0.021
628	2.532	0.021
629	2.532	0.021
630	2.532	0.021
631	2.532	0.021
632	2.526	0.018
633	2.526	0.018
634	2.526	0.018
635	2.526	0.018
636	2.526	0.018
637	2.526	0.018
638	2.526	0.018
639	2.526	0.018
640	2.526	0.018
641	2.526	0.018
642	2.526	0.018
643	2.526	0.018
644	2.526	0.018
645	2.526	0.018
646	2.526	0.018
647	2.526	0.018
648	2.526	0.018
649	2.526	0.018
650	2.526	0.018
651	2.526	0.018
652	2.526	0.018
653	2.526	0.018
654	2.526	0.018
655	2.526	0.018
656	2.526	0.018
657	2.526	0.018
658	2.526	0.018
659	2.526	0.018
660	2.526	0.018
661	2.526	0.018
662	2.526	0.018
663	2.526	0.018
664	2.526	0.018
665	2.526	0.018
666	2.526	0.018
667	2.526	0.018
668	2.526	0.018
669	2.526	0.018
670	2.526	0.018
671	2.526	0.018
672	2.524	0.017
673	2.524	0.017
674	2.524	0.017
675	2.523	0.017
676	2.523	0.017
677	2.523	0.017
678	2.523	0.018
679	2.523	0.018
680	2.523	0.018
681	2.523	0.018
682	2.523	0.018
683	2.523	0.018
684	2.523	0.018
685	2.522	0.019
686	2.522	0.019
687	2.522	0.019
688	2.522	0.019
689	2.522	0.019
690	2.522	0.019
691	2.522	0.019
692	2.522	0.019
693	2.522	0.019
694	2.522	0.019
695	2.522	0.019
696	2.522	0.019
697	2.522	0.019
698	2.522	0.019
699	2.522	0.019
700	2.522	0.019
701	2.522	0.019
702	2.522	0.019
703	2.522	0.019
704	2.522	0.019
705	2.522	0.019
706	2.522	0.019
707	2.522	0.019
708	2.522	0.019
709	2.522	0.019
710	2.522	0.019
711	2.522	0.019
712	2.522	0.019
713	2.522	0.019
714	2.522	0.019
715	2.522	0.019
716	2.522	0.019
717	2.520	0.018
718	2.520	0.018
719	2.520	0.018
720	2.520	0.018
721	2.520	0.018
722	2.520	0.018
723	2.520	0.018
724	2.520	0.018
725	2.520	0.018
726	2.520	0.018
727	2.520	0.018
728	2.520	0.018
729	2.520	0.018
730	2.520	0.018
731	2.520	0.018
732	2.520	0.018
733	2.520	0.018
734	2.517	0.016
735	2.517	0.016
736	2.517	0.016
737	2.517	0.016
738	2.517	0.016
739	2.517	0.016
740	2.517	0.016
741	2.517	0.016
742	2.517	0.016
743	2.517	0.016
744	2.517	0.016
745	2.517	0.016
746	2.517	0.016
747	2.517	0.016
748	2.517	0.016
749	2.517	0.016
750	2.517	0.016
751	2.517	0.016
752	2.517	0.016
753	2.517	0.016
754	2.517	0.016
755	2.517	0.016
756	2.517	0.016
757	2.517	0.016
758	2.517	0.016
759	2.517	0.016
760	2.517	0.016
761	2.517	0.016
762	2.517	0.016
763	2.517	0.016
764	2.517	0.016
765	2.517	0.016
766	2.517	0.016
767	2.517	0.016
768	2.517	0.016
769	2.517	0.016
770	2.517	0.016
771	2.517	0.016
772	2.517	0.016
773	2.517	0.016
774	2.517	0.016
775	2.517	0.016
776	2.517	0.016
777	2.517	0.016
778	2.517	0.016
779	2.517	0.016
780	2.517	0.016
781	2.517	0.016
782	2.517	0.016
783	2.517	0.016
784	2.517	0.017
785	2.509	0.013
786	2.509	0.013
787	2.509	0.013
788	2.509	0.013
789	2.509	0.013
790	2.509	0.013
791	2.509	0.013
792	2.508	0.012
793	2.508	0.012
794	2.508	0.012
795	2.507	0.014
796	2.507	0.014
797	2.507	0.014
798	2.507	0.014
799	2.507	0.014
800	2.507	0.014
801	2.507	0.014
802	2.507	0.014
803	2.507	0.014
804	2.507	0.014
805	2.507	0.014
806	2.507	0.014
807	2.506	0.013
808	2.505	0.012
809	2.505	0.012
810	2.505	0.012
811	2.505	0.012
812	2.505	0.012
813	2.505	0.012
814	2.505	0.012
815	2.505	0.012
816	2.505	0.012
817	2.505	0.012
818	2.505	0.012
819	2.505	0.012
820	2.505	0.012
821	2.505	0.012
822	2.505	0.012
823	2.505	0.012
824	2.505	0.012
825	2.505	0.012
826	2.505	0.012
827	2.505	0.012
828	2.503	0.016
829	2.503	0.016
830	2.503	0.016
831	2.503	0.016
832	2.503	0.016
833	2.503	0.016
834	2.503	0.016
835	2.503	0.016
836	2.503	0.016
837	2.503	0.016
838	2.503	0.016
839	2.503	0.016
840	2.503	0.016
841	2.503	0.016
842	2.503	0.016
843	2.503	0.016
844	2.503	0.016
845	2.503	0.016
846	2.503	0.016
847	2.503	0.016
848	2.503	0.016
849	2.503	0.016
850	2.503	0.016
851	2.503	0.016
852	2.503	0.016
853	2.503	0.016
854	2.503	0.016
855	2.503	0.016
856	2.503	0.016
857	2.503	0.016
858	2.503	0.016
859	2.503	0.016
860	2.503	0.016
861	2.503	0.016
862	2.503	0.016
863	2.503	0.016
864	2.496	0.013
865	2.496	0.013
866	2.496	0.013
867	2.496	0.013
868	2.496	0.013
869	2.496	0.013
870	2.496	0.013
871	2.496	0.013
872	2.496	0.013
873	2.496	0.013
874	2.496	0.013
875	2.496	0.013
876	2.496	0.013
877	2.496	0.013
878	2.496	0.013
879	2.496	0.013
880	2.496	0.013
881	2.496	0.013
882	2.496	0.013
883	2.496	0.013
884	2.496	0.013
885	2.496	0.013
886	2.496	0.013
887	2.496	0.013
888	2.496	0.013
889	2.496	0.013
890	2.496	0.013
891	2.496	0.013
892	2.496	0.013
893	2.479	0.004
894	2.479	0.004
895	2.479	0.005
896	2.479	0.005
897	2.479	0.005
898	2.479	0.005
899	2.479	0.005
900	2.479	0.005
901	2.479	0.005
902	2.479	0.005
903	2.479	0.005
904	2.479	0.005
905	2.479	0.005
906	2.479	0.005
907	2.479	0.005
908	2.479	0.005
909	2.479	0.005
910	2.479	0.005
911	2.479	0.005
912	2.479	0.005
913	2.479	0.005
914	2.479	0.005
915	2.479	0.005
916	2.479	0.005
917	2.479	0.005
918	2.479	0.005
919	2.479	0.005
920	2.479	0.005
921	2.479	0.005
922	2.479	0.005
923	2.479	0.005
924	2.478	0.006
925	2.478	0.006
926	2.478	0.006
927	2.478	0.006
928	2.478	0.006
929	2.478	0.006
930	2.478	0.006
931	2.478	0.006
932	2.478	0.006
933	2.478	0.006
934	2.478	0.006
935	2.478	0.006
936	2.478	0.006
937	2.478	0.006
938	2.478	0.006
939	2.478	0.006
940	2.478	0.006
941	2.478	0.006
942	2.475	0.012
943	2.475	0.012
944	2.475	0.012
945	2.475	0.012
946	2.475	0.012
947	2.473	0.016
948	2.473	0.016
949	2.473	0.016
950	2.471	0.016
951	2.471	0.016
952	2.471	0.016
953	2.471	0.016
954	2.471	0.016
955	2.471	0.016
956	2.471	0.016
957	2.471	0.016
958	2.471	0.016
959	2.471	0.016
960	2.471	0.016
961	2.471	0.016
962	2.471	0.016
963	2.470	0.018
964	2.468	0.017
965	2.468	0.017
966	2.468	0.017
967	2.468	0.017
968	2.467	0.016
969	2.467	0.016
970	2.467	0.016
971	2.467	0.016
972	2.467	0.016
973	2.467	0.016
974	2.467	0.016
975	2.467	0.016
976	2.467	0.016
977	2.467	0.016
978	2.466	0.019
979	2.466	0.019
980	2.466	0.019
981	2.466	0.019
982	2.466	0.019
983	2.465	0.018
984	2.465	0.018
985	2.465	0.018
986	2.465	0.018
987	2.465	0.018
988	2.465	0.018
989	2.465	0.018
990	2.465	0.018
991	2.464	0.018
992	2.464	0.018
993	2.464	0.018
994	2.464	0.018
995	2.464	0.018
996	2.464	0.018
997	2.464	0.018
998	2.464	0.018
999	2.464	0.018
1000	2.462	0.017
Average	SD	0.0198791
