# Supplementary material for: Efficient conformational ensemble generation of protein-bound peptides
Source: J Cheminform. 2017 Nov 22;9:59. doi: 10.1186/s13321-017-0246-7 (PMC5700017; doi:10.1186/s13321-017-0246-7)
Supplement: Supplementary file 1 — Additional file 1. The average accuracies and standard deviations of MODPEP for the peptides of 3–30 amino acids on ten randomly splitted training/test sets. [file 13321_2017_246_MOESM1_ESM.zip › statistics/stat_16.csv]

Rank	Accuracy	SD
1	4.965	0.068
2	4.455	0.012
3	4.311	0.070
4	4.152	0.083
5	4.014	0.045
6	3.993	0.058
7	3.926	0.099
8	3.857	0.124
9	3.702	0.097
10	3.665	0.108
11	3.634	0.122
12	3.623	0.135
13	3.609	0.132
14	3.582	0.127
15	3.555	0.119
16	3.555	0.120
17	3.539	0.118
18	3.507	0.102
19	3.446	0.116
20	3.411	0.109
21	3.411	0.111
22	3.411	0.111
23	3.409	0.114
24	3.396	0.114
25	3.383	0.140
26	3.361	0.136
27	3.314	0.115
28	3.314	0.115
29	3.301	0.142
30	3.301	0.142
31	3.301	0.142
32	3.301	0.142
33	3.281	0.157
34	3.279	0.159
35	3.278	0.160
36	3.278	0.160
37	3.278	0.160
38	3.278	0.160
39	3.276	0.163
40	3.271	0.160
41	3.267	0.167
42	3.200	0.134
43	3.191	0.129
44	3.163	0.115
45	3.138	0.102
46	3.136	0.107
47	3.134	0.111
48	3.102	0.095
49	3.099	0.094
50	3.099	0.094
51	3.099	0.094
52	3.086	0.087
53	3.086	0.087
54	3.086	0.087
55	3.078	0.083
56	3.075	0.088
57	3.066	0.092
58	3.064	0.095
59	3.061	0.102
60	3.061	0.102
61	3.058	0.108
62	3.057	0.110
63	3.050	0.123
64	3.050	0.123
65	3.049	0.126
66	3.026	0.115
67	3.024	0.118
68	3.013	0.134
69	3.013	0.134
70	3.011	0.138
71	3.007	0.146
72	3.004	0.152
73	3.004	0.152
74	2.998	0.149
75	2.998	0.149
76	2.998	0.149
77	2.996	0.154
78	2.996	0.154
79	2.970	0.140
80	2.963	0.137
81	2.963	0.137
82	2.963	0.137
83	2.963	0.137
84	2.953	0.133
85	2.953	0.134
86	2.953	0.134
87	2.953	0.134
88	2.953	0.134
89	2.953	0.134
90	2.953	0.134
91	2.953	0.134
92	2.953	0.135
93	2.953	0.135
94	2.948	0.145
95	2.946	0.147
96	2.946	0.147
97	2.946	0.147
98	2.944	0.151
99	2.942	0.153
100	2.923	0.144
101	2.923	0.144
102	2.923	0.144
103	2.923	0.144
104	2.923	0.144
105	2.923	0.144
106	2.923	0.144
107	2.923	0.144
108	2.923	0.144
109	2.923	0.144
110	2.922	0.146
111	2.922	0.146
112	2.922	0.146
113	2.922	0.146
114	2.922	0.146
115	2.922	0.146
116	2.922	0.146
117	2.922	0.146
118	2.922	0.146
119	2.920	0.146
120	2.919	0.148
121	2.916	0.153
122	2.916	0.153
123	2.916	0.153
124	2.913	0.158
125	2.913	0.158
126	2.913	0.158
127	2.913	0.158
128	2.913	0.158
129	2.912	0.159
130	2.912	0.159
131	2.911	0.162
132	2.911	0.162
133	2.911	0.162
134	2.911	0.162
135	2.911	0.162
136	2.911	0.162
137	2.910	0.164
138	2.910	0.164
139	2.910	0.164
140	2.899	0.164
141	2.898	0.166
142	2.898	0.166
143	2.896	0.165
144	2.896	0.165
145	2.895	0.164
146	2.895	0.164
147	2.895	0.164
148	2.895	0.164
149	2.894	0.166
150	2.893	0.167
151	2.893	0.167
152	2.885	0.163
153	2.885	0.163
154	2.885	0.163
155	2.885	0.163
156	2.885	0.163
157	2.885	0.163
158	2.883	0.162
159	2.883	0.162
160	2.883	0.162
161	2.883	0.162
162	2.883	0.162
163	2.883	0.162
164	2.883	0.162
165	2.883	0.162
166	2.873	0.160
167	2.873	0.161
168	2.873	0.161
169	2.873	0.161
170	2.873	0.161
171	2.873	0.161
172	2.872	0.163
173	2.872	0.163
174	2.872	0.163
175	2.872	0.163
176	2.870	0.167
177	2.870	0.167
178	2.870	0.167
179	2.860	0.162
180	2.857	0.160
181	2.857	0.160
182	2.857	0.160
183	2.854	0.166
184	2.851	0.172
185	2.851	0.172
186	2.847	0.176
187	2.847	0.176
188	2.847	0.176
189	2.847	0.176
190	2.847	0.176
191	2.847	0.176
192	2.847	0.176
193	2.847	0.176
194	2.847	0.176
195	2.844	0.182
196	2.844	0.182
197	2.844	0.182
198	2.844	0.182
199	2.844	0.182
200	2.834	0.178
201	2.834	0.178
202	2.834	0.178
203	2.834	0.178
204	2.834	0.178
205	2.834	0.178
206	2.834	0.178
207	2.834	0.178
208	2.834	0.178
209	2.834	0.178
210	2.824	0.172
211	2.824	0.172
212	2.824	0.172
213	2.824	0.172
214	2.824	0.172
215	2.824	0.172
216	2.824	0.172
217	2.824	0.172
218	2.824	0.172
219	2.824	0.172
220	2.824	0.172
221	2.823	0.174
222	2.815	0.190
223	2.815	0.190
224	2.815	0.191
225	2.815	0.191
226	2.815	0.191
227	2.815	0.191
228	2.815	0.191
229	2.815	0.191
230	2.815	0.191
231	2.815	0.191
232	2.814	0.192
233	2.814	0.192
234	2.814	0.192
235	2.811	0.198
236	2.811	0.198
237	2.811	0.198
238	2.811	0.198
239	2.811	0.198
240	2.811	0.198
241	2.811	0.198
242	2.808	0.204
243	2.808	0.204
244	2.808	0.204
245	2.807	0.205
246	2.807	0.205
247	2.807	0.205
248	2.807	0.205
249	2.807	0.205
250	2.805	0.210
251	2.805	0.210
252	2.805	0.210
253	2.805	0.210
254	2.805	0.210
255	2.805	0.210
256	2.805	0.210
257	2.787	0.201
258	2.787	0.201
259	2.784	0.200
260	2.784	0.200
261	2.784	0.200
262	2.784	0.200
263	2.784	0.200
264	2.784	0.200
265	2.784	0.200
266	2.784	0.200
267	2.784	0.200
268	2.784	0.200
269	2.784	0.200
270	2.784	0.200
271	2.784	0.200
272	2.784	0.200
273	2.784	0.200
274	2.784	0.200
275	2.783	0.199
276	2.783	0.199
277	2.783	0.199
278	2.783	0.199
279	2.783	0.199
280	2.783	0.199
281	2.783	0.199
282	2.783	0.199
283	2.783	0.199
284	2.783	0.199
285	2.783	0.199
286	2.783	0.199
287	2.783	0.199
288	2.775	0.195
289	2.765	0.190
290	2.765	0.190
291	2.765	0.190
292	2.765	0.190
293	2.765	0.190
294	2.765	0.190
295	2.765	0.190
296	2.765	0.190
297	2.765	0.190
298	2.765	0.190
299	2.765	0.190
300	2.765	0.190
301	2.765	0.190
302	2.765	0.190
303	2.765	0.190
304	2.765	0.190
305	2.765	0.190
306	2.765	0.190
307	2.765	0.190
308	2.765	0.190
309	2.765	0.190
310	2.765	0.190
311	2.762	0.188
312	2.762	0.188
313	2.762	0.188
314	2.761	0.190
315	2.761	0.190
316	2.761	0.190
317	2.761	0.190
318	2.761	0.190
319	2.761	0.190
320	2.761	0.190
321	2.761	0.190
322	2.761	0.190
323	2.761	0.190
324	2.761	0.190
325	2.761	0.190
326	2.761	0.190
327	2.761	0.190
328	2.760	0.192
329	2.760	0.192
330	2.760	0.192
331	2.760	0.192
332	2.760	0.192
333	2.760	0.192
334	2.760	0.192
335	2.760	0.192
336	2.760	0.192
337	2.760	0.192
338	2.760	0.192
339	2.760	0.193
340	2.760	0.193
341	2.758	0.195
342	2.758	0.195
343	2.758	0.195
344	2.758	0.195
345	2.758	0.195
346	2.758	0.195
347	2.758	0.195
348	2.758	0.195
349	2.758	0.195
350	2.758	0.195
351	2.755	0.202
352	2.755	0.202
353	2.755	0.202
354	2.755	0.202
355	2.753	0.201
356	2.753	0.201
357	2.753	0.201
358	2.753	0.201
359	2.753	0.201
360	2.753	0.201
361	2.753	0.201
362	2.749	0.209
363	2.749	0.209
364	2.749	0.209
365	2.749	0.209
366	2.749	0.210
367	2.749	0.210
368	2.749	0.210
369	2.749	0.210
370	2.747	0.213
371	2.747	0.213
372	2.747	0.213
373	2.747	0.213
374	2.747	0.213
375	2.747	0.213
376	2.747	0.213
377	2.747	0.213
378	2.747	0.213
379	2.745	0.212
380	2.722	0.202
381	2.722	0.202
382	2.715	0.198
383	2.715	0.198
384	2.715	0.198
385	2.715	0.198
386	2.715	0.198
387	2.715	0.198
388	2.715	0.198
389	2.715	0.198
390	2.714	0.200
391	2.714	0.200
392	2.714	0.200
393	2.714	0.200
394	2.714	0.200
395	2.714	0.200
396	2.714	0.200
397	2.714	0.200
398	2.714	0.200
399	2.714	0.200
400	2.714	0.200
401	2.714	0.200
402	2.714	0.200
403	2.714	0.200
404	2.714	0.200
405	2.714	0.200
406	2.714	0.200
407	2.714	0.200
408	2.714	0.200
409	2.714	0.200
410	2.714	0.200
411	2.714	0.200
412	2.714	0.200
413	2.711	0.206
414	2.711	0.206
415	2.711	0.206
416	2.711	0.206
417	2.711	0.206
418	2.711	0.206
419	2.711	0.206
420	2.711	0.206
421	2.711	0.206
422	2.711	0.206
423	2.711	0.206
424	2.707	0.204
425	2.707	0.204
426	2.707	0.204
427	2.703	0.202
428	2.703	0.202
429	2.703	0.202
430	2.703	0.202
431	2.703	0.202
432	2.703	0.202
433	2.703	0.202
434	2.703	0.202
435	2.703	0.202
436	2.703	0.202
437	2.703	0.202
438	2.703	0.202
439	2.703	0.202
440	2.703	0.202
441	2.703	0.202
442	2.703	0.202
443	2.703	0.202
444	2.703	0.202
445	2.703	0.202
446	2.703	0.202
447	2.703	0.202
448	2.703	0.202
449	2.703	0.202
450	2.703	0.202
451	2.703	0.202
452	2.703	0.202
453	2.702	0.205
454	2.702	0.205
455	2.702	0.205
456	2.702	0.205
457	2.702	0.205
458	2.702	0.205
459	2.702	0.205
460	2.702	0.205
461	2.702	0.205
462	2.702	0.205
463	2.702	0.205
464	2.702	0.205
465	2.702	0.205
466	2.702	0.205
467	2.702	0.205
468	2.702	0.205
469	2.702	0.205
470	2.702	0.205
471	2.702	0.205
472	2.702	0.205
473	2.702	0.205
474	2.702	0.205
475	2.702	0.205
476	2.702	0.205
477	2.702	0.205
478	2.702	0.205
479	2.702	0.205
480	2.702	0.205
481	2.702	0.205
482	2.702	0.205
483	2.702	0.205
484	2.702	0.205
485	2.698	0.203
486	2.698	0.203
487	2.698	0.203
488	2.698	0.203
489	2.698	0.203
490	2.698	0.203
491	2.698	0.203
492	2.698	0.203
493	2.698	0.203
494	2.694	0.201
495	2.694	0.201
496	2.694	0.201
497	2.694	0.201
498	2.694	0.201
499	2.694	0.201
500	2.694	0.201
501	2.694	0.201
502	2.694	0.201
503	2.694	0.201
504	2.694	0.201
505	2.694	0.201
506	2.694	0.201
507	2.694	0.201
508	2.694	0.201
509	2.694	0.202
510	2.694	0.202
511	2.694	0.202
512	2.694	0.202
513	2.694	0.202
514	2.694	0.202
515	2.694	0.202
516	2.694	0.202
517	2.672	0.190
518	2.672	0.190
519	2.672	0.190
520	2.672	0.190
521	2.672	0.190
522	2.672	0.190
523	2.672	0.190
524	2.672	0.190
525	2.672	0.190
526	2.672	0.190
527	2.672	0.190
528	2.657	0.183
529	2.657	0.183
530	2.657	0.183
531	2.657	0.183
532	2.657	0.183
533	2.657	0.183
534	2.657	0.183
535	2.657	0.183
536	2.657	0.183
537	2.657	0.183
538	2.657	0.183
539	2.657	0.183
540	2.657	0.183
541	2.657	0.183
542	2.657	0.183
543	2.657	0.183
544	2.657	0.183
545	2.657	0.183
546	2.657	0.184
547	2.657	0.184
548	2.657	0.184
549	2.657	0.184
550	2.657	0.184
551	2.657	0.184
552	2.657	0.184
553	2.656	0.184
554	2.656	0.184
555	2.656	0.184
556	2.654	0.188
557	2.654	0.188
558	2.654	0.188
559	2.654	0.188
560	2.654	0.188
561	2.654	0.188
562	2.654	0.188
563	2.654	0.188
564	2.654	0.188
565	2.652	0.192
566	2.652	0.192
567	2.652	0.192
568	2.652	0.192
569	2.652	0.192
570	2.649	0.197
571	2.649	0.197
572	2.649	0.197
573	2.649	0.197
574	2.649	0.197
575	2.649	0.197
576	2.649	0.197
577	2.649	0.197
578	2.649	0.197
579	2.649	0.197
580	2.649	0.197
581	2.649	0.197
582	2.649	0.197
583	2.649	0.197
584	2.649	0.197
585	2.649	0.197
586	2.649	0.197
587	2.649	0.197
588	2.649	0.197
589	2.648	0.199
590	2.648	0.199
591	2.648	0.199
592	2.648	0.199
593	2.648	0.199
594	2.648	0.199
595	2.648	0.199
596	2.647	0.203
597	2.647	0.203
598	2.647	0.203
599	2.647	0.203
600	2.647	0.203
601	2.647	0.203
602	2.647	0.203
603	2.647	0.203
604	2.647	0.203
605	2.647	0.203
606	2.647	0.203
607	2.640	0.200
608	2.640	0.200
609	2.640	0.200
610	2.640	0.200
611	2.640	0.200
612	2.640	0.200
613	2.640	0.200
614	2.640	0.200
615	2.640	0.200
616	2.639	0.202
617	2.639	0.202
618	2.639	0.202
619	2.639	0.202
620	2.639	0.202
621	2.639	0.202
622	2.639	0.202
623	2.639	0.202
624	2.639	0.202
625	2.639	0.202
626	2.639	0.202
627	2.639	0.202
628	2.639	0.202
629	2.639	0.202
630	2.639	0.202
631	2.639	0.202
632	2.639	0.202
633	2.639	0.202
634	2.639	0.202
635	2.639	0.202
636	2.639	0.202
637	2.639	0.202
638	2.639	0.202
639	2.639	0.202
640	2.639	0.202
641	2.639	0.202
642	2.639	0.202
643	2.639	0.202
644	2.639	0.202
645	2.639	0.202
646	2.639	0.202
647	2.639	0.202
648	2.639	0.202
649	2.639	0.202
650	2.639	0.202
651	2.639	0.202
652	2.639	0.202
653	2.639	0.202
654	2.639	0.202
655	2.639	0.202
656	2.639	0.202
657	2.639	0.202
658	2.639	0.202
659	2.639	0.202
660	2.639	0.202
661	2.639	0.202
662	2.639	0.202
663	2.639	0.202
664	2.639	0.202
665	2.639	0.202
666	2.639	0.202
667	2.639	0.202
668	2.639	0.202
669	2.639	0.202
670	2.639	0.202
671	2.639	0.202
672	2.639	0.202
673	2.639	0.202
674	2.639	0.202
675	2.639	0.202
676	2.639	0.202
677	2.639	0.202
678	2.639	0.202
679	2.639	0.202
680	2.636	0.208
681	2.636	0.208
682	2.636	0.208
683	2.636	0.208
684	2.636	0.208
685	2.636	0.208
686	2.636	0.208
687	2.636	0.208
688	2.636	0.208
689	2.636	0.208
690	2.636	0.208
691	2.636	0.208
692	2.636	0.208
693	2.636	0.208
694	2.636	0.208
695	2.636	0.208
696	2.636	0.208
697	2.636	0.208
698	2.636	0.208
699	2.636	0.208
700	2.636	0.208
701	2.636	0.208
702	2.636	0.208
703	2.636	0.208
704	2.636	0.208
705	2.636	0.208
706	2.636	0.208
707	2.636	0.208
708	2.636	0.208
709	2.636	0.208
710	2.636	0.208
711	2.636	0.208
712	2.636	0.208
713	2.636	0.208
714	2.636	0.208
715	2.636	0.208
716	2.636	0.208
717	2.636	0.208
718	2.636	0.208
719	2.636	0.208
720	2.636	0.208
721	2.634	0.207
722	2.634	0.207
723	2.634	0.207
724	2.634	0.207
725	2.634	0.207
726	2.634	0.207
727	2.634	0.207
728	2.634	0.207
729	2.634	0.207
730	2.634	0.207
731	2.634	0.207
732	2.634	0.207
733	2.634	0.207
734	2.633	0.208
735	2.633	0.208
736	2.633	0.208
737	2.632	0.210
738	2.632	0.210
739	2.632	0.210
740	2.632	0.210
741	2.632	0.210
742	2.632	0.210
743	2.632	0.210
744	2.632	0.210
745	2.632	0.210
746	2.632	0.210
747	2.632	0.210
748	2.632	0.210
749	2.632	0.210
750	2.632	0.210
751	2.632	0.210
752	2.632	0.210
753	2.630	0.215
754	2.630	0.215
755	2.630	0.215
756	2.630	0.215
757	2.630	0.215
758	2.630	0.215
759	2.630	0.215
760	2.630	0.215
761	2.630	0.215
762	2.630	0.215
763	2.630	0.215
764	2.630	0.215
765	2.630	0.215
766	2.630	0.215
767	2.630	0.215
768	2.630	0.215
769	2.630	0.215
770	2.630	0.215
771	2.630	0.215
772	2.630	0.215
773	2.630	0.215
774	2.630	0.215
775	2.630	0.215
776	2.630	0.215
777	2.630	0.215
778	2.630	0.215
779	2.630	0.215
780	2.630	0.215
781	2.630	0.215
782	2.630	0.215
783	2.630	0.215
784	2.630	0.215
785	2.630	0.215
786	2.630	0.215
787	2.630	0.215
788	2.630	0.215
789	2.615	0.208
790	2.615	0.208
791	2.615	0.208
792	2.615	0.208
793	2.615	0.208
794	2.615	0.208
795	2.615	0.208
796	2.615	0.208
797	2.615	0.208
798	2.615	0.208
799	2.615	0.208
800	2.615	0.208
801	2.615	0.208
802	2.615	0.208
803	2.615	0.208
804	2.615	0.208
805	2.615	0.208
806	2.615	0.208
807	2.615	0.208
808	2.615	0.208
809	2.615	0.208
810	2.615	0.208
811	2.615	0.208
812	2.615	0.208
813	2.615	0.208
814	2.615	0.208
815	2.615	0.208
816	2.615	0.208
817	2.615	0.208
818	2.615	0.208
819	2.615	0.208
820	2.615	0.208
821	2.615	0.208
822	2.615	0.208
823	2.615	0.208
824	2.615	0.208
825	2.615	0.208
826	2.615	0.208
827	2.615	0.208
828	2.615	0.208
829	2.615	0.208
830	2.615	0.208
831	2.615	0.208
832	2.615	0.208
833	2.615	0.208
834	2.615	0.208
835	2.615	0.208
836	2.615	0.208
837	2.615	0.208
838	2.615	0.208
839	2.615	0.208
840	2.615	0.208
841	2.615	0.208
842	2.615	0.208
843	2.615	0.208
844	2.615	0.208
845	2.614	0.211
846	2.614	0.211
847	2.614	0.211
848	2.614	0.211
849	2.614	0.211
850	2.614	0.211
851	2.614	0.211
852	2.614	0.211
853	2.614	0.211
854	2.614	0.211
855	2.614	0.211
856	2.614	0.211
857	2.614	0.211
858	2.614	0.211
859	2.614	0.211
860	2.614	0.211
861	2.614	0.211
862	2.614	0.211
863	2.614	0.211
864	2.606	0.207
865	2.606	0.207
866	2.606	0.207
867	2.606	0.207
868	2.606	0.207
869	2.606	0.207
870	2.606	0.207
871	2.606	0.207
872	2.606	0.207
873	2.606	0.207
874	2.606	0.207
875	2.606	0.207
876	2.606	0.207
877	2.606	0.207
878	2.606	0.207
879	2.606	0.207
880	2.606	0.207
881	2.606	0.207
882	2.606	0.207
883	2.604	0.209
884	2.604	0.209
885	2.604	0.209
886	2.604	0.209
887	2.604	0.209
888	2.604	0.209
889	2.604	0.209
890	2.604	0.209
891	2.604	0.209
892	2.604	0.209
893	2.604	0.209
894	2.604	0.209
895	2.604	0.209
896	2.604	0.209
897	2.601	0.214
898	2.601	0.214
899	2.601	0.214
900	2.601	0.214
901	2.599	0.218
902	2.599	0.218
903	2.599	0.218
904	2.599	0.218
905	2.599	0.218
906	2.599	0.218
907	2.599	0.218
908	2.599	0.218
909	2.599	0.218
910	2.599	0.218
911	2.599	0.218
912	2.588	0.213
913	2.588	0.213
914	2.588	0.213
915	2.588	0.213
916	2.588	0.213
917	2.588	0.213
918	2.588	0.213
919	2.588	0.213
920	2.588	0.213
921	2.588	0.213
922	2.588	0.213
923	2.588	0.213
924	2.588	0.213
925	2.588	0.213
926	2.588	0.213
927	2.588	0.213
928	2.588	0.213
929	2.588	0.213
930	2.588	0.213
931	2.588	0.213
932	2.588	0.213
933	2.588	0.213
934	2.588	0.213
935	2.588	0.213
936	2.588	0.213
937	2.588	0.213
938	2.588	0.213
939	2.588	0.213
940	2.588	0.213
941	2.588	0.213
942	2.588	0.213
943	2.578	0.208
944	2.578	0.208
945	2.578	0.208
946	2.578	0.208
947	2.578	0.208
948	2.578	0.208
949	2.578	0.208
950	2.578	0.208
951	2.578	0.208
952	2.578	0.208
953	2.578	0.208
954	2.578	0.208
955	2.578	0.208
956	2.578	0.208
957	2.578	0.208
958	2.578	0.208
959	2.578	0.208
960	2.578	0.208
961	2.578	0.208
962	2.578	0.208
963	2.578	0.208
964	2.578	0.208
965	2.578	0.208
966	2.578	0.208
967	2.578	0.208
968	2.578	0.208
969	2.578	0.208
970	2.578	0.208
971	2.578	0.208
972	2.578	0.208
973	2.578	0.208
974	2.578	0.208
975	2.578	0.208
976	2.578	0.208
977	2.578	0.208
978	2.578	0.208
979	2.578	0.208
980	2.578	0.208
981	2.578	0.208
982	2.578	0.208
983	2.578	0.208
984	2.578	0.208
985	2.578	0.208
986	2.578	0.208
987	2.578	0.208
988	2.578	0.208
989	2.578	0.208
990	2.578	0.208
991	2.578	0.208
992	2.578	0.208
993	2.578	0.208
994	2.578	0.208
995	2.578	0.208
996	2.578	0.208
997	2.578	0.208
998	2.578	0.208
999	2.578	0.208
1000	2.578	0.208
Average	SD	0.190262
