# Supplementary material for: Efficient conformational ensemble generation of protein-bound peptides
Source: J Cheminform. 2017 Nov 22;9:59. doi: 10.1186/s13321-017-0246-7 (PMC5700017; doi:10.1186/s13321-017-0246-7)
Supplement: Supplementary file 1 — Additional file 1. The average accuracies and standard deviations of MODPEP for the peptides of 3–30 amino acids on ten randomly splitted training/test sets. [file 13321_2017_246_MOESM1_ESM.zip › statistics/stat_17.csv]

Rank	Accuracy	SD
1	4.258	0.060
2	3.631	0.024
3	3.436	0.054
4	3.229	0.047
5	3.094	0.053
6	2.995	0.071
7	2.959	0.058
8	2.957	0.054
9	2.934	0.064
10	2.904	0.004
11	2.849	0.015
12	2.843	0.002
13	2.832	0.020
14	2.823	0.029
15	2.799	0.017
16	2.777	0.006
17	2.769	0.016
18	2.767	0.019
19	2.762	0.031
20	2.752	0.026
21	2.712	0.008
22	2.710	0.012
23	2.703	0.009
24	2.648	0.018
25	2.633	0.020
26	2.632	0.021
27	2.623	0.024
28	2.623	0.023
29	2.618	0.019
30	2.618	0.019
31	2.617	0.015
32	2.596	0.016
33	2.596	0.016
34	2.594	0.011
35	2.591	0.006
36	2.579	0.018
37	2.575	0.016
38	2.574	0.018
39	2.572	0.021
40	2.544	0.007
41	2.524	0.002
42	2.524	0.002
43	2.518	0.014
44	2.518	0.014
45	2.518	0.014
46	2.518	0.014
47	2.518	0.014
48	2.518	0.014
49	2.518	0.014
50	2.517	0.015
51	2.514	0.018
52	2.513	0.018
53	2.510	0.016
54	2.510	0.016
55	2.490	0.006
56	2.490	0.007
57	2.458	0.009
58	2.458	0.009
59	2.451	0.006
60	2.448	0.012
61	2.448	0.012
62	2.448	0.012
63	2.448	0.012
64	2.445	0.010
65	2.445	0.010
66	2.437	0.012
67	2.437	0.013
68	2.437	0.013
69	2.421	0.005
70	2.418	0.009
71	2.416	0.014
72	2.312	0.038
73	2.311	0.036
74	2.311	0.036
75	2.305	0.039
76	2.301	0.041
77	2.301	0.041
78	2.301	0.041
79	2.301	0.041
80	2.301	0.041
81	2.301	0.041
82	2.298	0.042
83	2.296	0.039
84	2.292	0.030
85	2.292	0.030
86	2.292	0.030
87	2.292	0.030
88	2.292	0.030
89	2.292	0.030
90	2.292	0.030
91	2.292	0.030
92	2.292	0.030
93	2.292	0.030
94	2.292	0.030
95	2.292	0.030
96	2.292	0.030
97	2.292	0.030
98	2.289	0.031
99	2.289	0.031
100	2.289	0.031
101	2.284	0.034
102	2.284	0.034
103	2.284	0.034
104	2.284	0.034
105	2.284	0.033
106	2.284	0.033
107	2.284	0.033
108	2.284	0.033
109	2.284	0.033
110	2.284	0.033
111	2.284	0.033
112	2.284	0.033
113	2.284	0.033
114	2.271	0.007
115	2.271	0.007
116	2.271	0.007
117	2.271	0.007
118	2.269	0.005
119	2.269	0.005
120	2.269	0.005
121	2.269	0.005
122	2.269	0.005
123	2.269	0.004
124	2.269	0.004
125	2.269	0.004
126	2.269	0.004
127	2.260	0.009
128	2.260	0.009
129	2.260	0.009
130	2.260	0.009
131	2.260	0.009
132	2.260	0.009
133	2.260	0.009
134	2.260	0.009
135	2.242	0.018
136	2.242	0.018
137	2.242	0.018
138	2.242	0.018
139	2.242	0.018
140	2.242	0.018
141	2.242	0.018
142	2.242	0.018
143	2.242	0.018
144	2.242	0.018
145	2.242	0.018
146	2.242	0.018
147	2.242	0.018
148	2.238	0.011
149	2.238	0.011
150	2.238	0.011
151	2.220	0.020
152	2.220	0.020
153	2.220	0.020
154	2.220	0.020
155	2.220	0.020
156	2.220	0.020
157	2.217	0.022
158	2.217	0.022
159	2.217	0.022
160	2.217	0.022
161	2.216	0.021
162	2.216	0.021
163	2.216	0.021
164	2.216	0.021
165	2.157	0.050
166	2.157	0.050
167	2.157	0.050
168	2.157	0.050
169	2.157	0.050
170	2.157	0.050
171	2.156	0.047
172	2.156	0.047
173	2.156	0.047
174	2.156	0.047
175	2.156	0.047
176	2.156	0.047
177	2.156	0.047
178	2.155	0.046
179	2.155	0.046
180	2.155	0.046
181	2.155	0.046
182	2.155	0.046
183	2.152	0.040
184	2.152	0.040
185	2.152	0.040
186	2.152	0.040
187	2.152	0.040
188	2.152	0.040
189	2.152	0.040
190	2.152	0.040
191	2.152	0.040
192	2.152	0.040
193	2.152	0.040
194	2.152	0.040
195	2.152	0.040
196	2.152	0.040
197	2.152	0.040
198	2.152	0.040
199	2.150	0.036
200	2.150	0.036
201	2.150	0.036
202	2.150	0.036
203	2.150	0.036
204	2.150	0.036
205	2.150	0.036
206	2.150	0.036
207	2.150	0.036
208	2.150	0.036
209	2.150	0.036
210	2.150	0.036
211	2.150	0.036
212	2.150	0.036
213	2.150	0.036
214	2.150	0.036
215	2.150	0.036
216	2.150	0.036
217	2.150	0.035
218	2.150	0.035
219	2.150	0.035
220	2.150	0.035
221	2.150	0.035
222	2.150	0.035
223	2.150	0.035
224	2.150	0.035
225	2.119	0.050
226	2.119	0.050
227	2.119	0.050
228	2.119	0.050
229	2.119	0.050
230	2.119	0.050
231	2.119	0.050
232	2.119	0.050
233	2.119	0.050
234	2.119	0.050
235	2.119	0.050
236	2.119	0.050
237	2.119	0.050
238	2.116	0.044
239	2.116	0.044
240	2.116	0.044
241	2.116	0.044
242	2.116	0.044
243	2.116	0.044
244	2.116	0.044
245	2.116	0.044
246	2.114	0.040
247	2.114	0.040
248	2.114	0.040
249	2.114	0.040
250	2.114	0.040
251	2.114	0.040
252	2.114	0.040
253	2.114	0.040
254	2.114	0.040
255	2.114	0.040
256	2.114	0.040
257	2.114	0.040
258	2.114	0.040
259	2.114	0.040
260	2.114	0.040
261	2.114	0.040
262	2.114	0.040
263	2.114	0.040
264	2.114	0.040
265	2.114	0.040
266	2.114	0.040
267	2.112	0.036
268	2.112	0.036
269	2.112	0.036
270	2.112	0.036
271	2.112	0.036
272	2.112	0.036
273	2.112	0.036
274	2.112	0.036
275	2.112	0.036
276	2.112	0.036
277	2.112	0.036
278	2.112	0.036
279	2.112	0.036
280	2.110	0.032
281	2.110	0.032
282	2.110	0.032
283	2.110	0.032
284	2.110	0.032
285	2.110	0.032
286	2.110	0.032
287	2.109	0.029
288	2.109	0.029
289	2.109	0.029
290	2.109	0.029
291	2.109	0.029
292	2.109	0.029
293	2.109	0.029
294	2.109	0.029
295	2.109	0.029
296	2.109	0.029
297	2.109	0.029
298	2.109	0.029
299	2.109	0.029
300	2.109	0.029
301	2.109	0.029
302	2.109	0.029
303	2.109	0.029
304	2.108	0.029
305	2.108	0.029
306	2.108	0.029
307	2.108	0.029
308	2.100	0.033
309	2.100	0.033
310	2.100	0.033
311	2.100	0.033
312	2.100	0.033
313	2.100	0.033
314	2.100	0.033
315	2.100	0.033
316	2.100	0.033
317	2.100	0.033
318	2.100	0.033
319	2.100	0.033
320	2.100	0.032
321	2.100	0.032
322	2.100	0.032
323	2.100	0.032
324	2.096	0.024
325	2.096	0.024
326	2.096	0.024
327	2.096	0.024
328	2.096	0.024
329	2.096	0.024
330	2.096	0.024
331	2.096	0.024
332	2.096	0.024
333	2.096	0.024
334	2.096	0.024
335	2.096	0.024
336	2.096	0.024
337	2.096	0.024
338	2.096	0.024
339	2.096	0.024
340	2.096	0.024
341	2.095	0.024
342	2.095	0.024
343	2.095	0.024
344	2.095	0.024
345	2.095	0.024
346	2.095	0.024
347	2.095	0.024
348	2.095	0.024
349	2.095	0.024
350	2.095	0.024
351	2.095	0.024
352	2.095	0.024
353	2.095	0.024
354	2.095	0.024
355	2.095	0.024
356	2.095	0.024
357	2.095	0.024
358	2.095	0.024
359	2.095	0.024
360	2.095	0.024
361	2.095	0.024
362	2.095	0.024
363	2.095	0.024
364	2.095	0.024
365	2.095	0.024
366	2.095	0.024
367	2.095	0.024
368	2.095	0.024
369	2.095	0.024
370	2.095	0.024
371	2.095	0.024
372	2.095	0.024
373	2.095	0.024
374	2.095	0.024
375	2.095	0.024
376	2.095	0.024
377	2.095	0.024
378	2.095	0.024
379	2.095	0.024
380	2.095	0.024
381	2.095	0.024
382	2.095	0.024
383	2.095	0.024
384	2.095	0.024
385	2.095	0.024
386	2.095	0.024
387	2.095	0.024
388	2.095	0.024
389	2.095	0.024
390	2.095	0.024
391	2.095	0.024
392	2.095	0.024
393	2.095	0.024
394	2.095	0.024
395	2.095	0.024
396	2.095	0.024
397	2.095	0.024
398	2.095	0.024
399	2.095	0.024
400	2.095	0.024
401	2.095	0.024
402	2.094	0.023
403	2.094	0.023
404	2.094	0.023
405	2.094	0.023
406	2.094	0.023
407	2.094	0.023
408	2.094	0.023
409	2.094	0.023
410	2.094	0.023
411	2.094	0.023
412	2.094	0.023
413	2.094	0.023
414	2.094	0.023
415	2.094	0.023
416	2.094	0.023
417	2.094	0.023
418	2.094	0.023
419	2.092	0.018
420	2.092	0.018
421	2.092	0.018
422	2.092	0.018
423	2.092	0.018
424	2.092	0.018
425	2.092	0.018
426	2.083	0.022
427	2.083	0.022
428	2.083	0.022
429	2.083	0.022
430	2.083	0.022
431	2.083	0.022
432	2.083	0.022
433	2.083	0.022
434	2.083	0.022
435	2.083	0.022
436	2.083	0.022
437	2.083	0.022
438	2.083	0.022
439	2.078	0.024
440	2.078	0.024
441	2.078	0.024
442	2.078	0.024
443	2.078	0.024
444	2.078	0.024
445	2.078	0.024
446	2.078	0.024
447	2.078	0.024
448	2.078	0.024
449	2.078	0.024
450	2.078	0.024
451	2.078	0.024
452	2.078	0.024
453	2.078	0.024
454	2.078	0.024
455	2.078	0.024
456	2.078	0.024
457	2.078	0.023
458	2.078	0.023
459	2.078	0.023
460	2.075	0.018
461	2.075	0.018
462	2.075	0.018
463	2.075	0.018
464	2.075	0.018
465	2.075	0.018
466	2.075	0.018
467	2.075	0.018
468	2.075	0.018
469	2.075	0.018
470	2.075	0.018
471	2.075	0.018
472	2.075	0.018
473	2.075	0.018
474	2.036	0.037
475	2.036	0.037
476	2.036	0.037
477	2.036	0.037
478	2.036	0.037
479	2.036	0.037
480	2.036	0.037
481	2.036	0.037
482	2.035	0.033
483	2.035	0.033
484	2.035	0.033
485	2.035	0.033
486	2.035	0.033
487	2.035	0.033
488	2.035	0.033
489	2.035	0.033
490	2.035	0.033
491	2.035	0.033
492	2.035	0.033
493	2.035	0.033
494	2.035	0.033
495	2.035	0.033
496	2.035	0.033
497	2.035	0.033
498	2.035	0.033
499	2.035	0.033
500	2.035	0.033
501	2.035	0.033
502	2.035	0.033
503	2.035	0.033
504	2.035	0.033
505	2.035	0.033
506	2.035	0.033
507	2.035	0.033
508	2.035	0.033
509	2.035	0.033
510	2.035	0.033
511	2.035	0.033
512	2.035	0.033
513	2.035	0.033
514	2.035	0.033
515	2.035	0.033
516	2.035	0.033
517	2.035	0.033
518	2.035	0.033
519	2.035	0.033
520	2.035	0.033
521	2.026	0.038
522	2.026	0.038
523	2.026	0.038
524	2.026	0.038
525	2.026	0.038
526	2.026	0.038
527	2.026	0.038
528	2.026	0.038
529	2.026	0.038
530	2.026	0.038
531	2.026	0.038
532	2.026	0.038
533	2.026	0.038
534	2.026	0.038
535	2.026	0.038
536	2.025	0.038
537	2.025	0.038
538	2.025	0.038
539	2.025	0.038
540	2.025	0.038
541	2.025	0.038
542	2.025	0.038
543	2.025	0.038
544	2.025	0.038
545	2.025	0.038
546	2.025	0.038
547	2.025	0.038
548	2.025	0.038
549	2.023	0.039
550	2.023	0.039
551	2.023	0.039
552	2.023	0.039
553	2.019	0.041
554	2.019	0.041
555	2.019	0.041
556	2.019	0.041
557	2.019	0.041
558	2.019	0.041
559	2.019	0.041
560	2.019	0.041
561	2.019	0.041
562	2.019	0.041
563	2.018	0.038
564	2.018	0.038
565	2.018	0.038
566	2.017	0.035
567	2.017	0.035
568	2.017	0.035
569	2.015	0.033
570	2.015	0.033
571	2.015	0.033
572	2.015	0.033
573	2.015	0.033
574	2.015	0.033
575	2.015	0.033
576	2.015	0.033
577	2.015	0.033
578	2.015	0.033
579	2.015	0.033
580	2.015	0.033
581	2.015	0.033
582	2.015	0.033
583	2.008	0.036
584	2.008	0.036
585	2.008	0.036
586	2.008	0.036
587	2.008	0.036
588	2.008	0.036
589	2.008	0.036
590	2.008	0.036
591	2.008	0.036
592	2.008	0.036
593	2.008	0.036
594	2.008	0.036
595	2.008	0.036
596	2.008	0.036
597	2.008	0.036
598	2.008	0.036
599	2.008	0.036
600	2.008	0.036
601	2.008	0.036
602	2.008	0.036
603	2.008	0.036
604	2.008	0.036
605	2.008	0.036
606	2.008	0.036
607	2.008	0.036
608	2.008	0.036
609	2.008	0.036
610	2.008	0.036
611	2.008	0.036
612	2.008	0.036
613	2.008	0.036
614	2.006	0.038
615	2.006	0.038
616	2.006	0.038
617	2.006	0.038
618	2.006	0.038
619	2.006	0.038
620	2.006	0.037
621	2.006	0.037
622	2.006	0.037
623	2.006	0.037
624	2.006	0.037
625	2.006	0.037
626	2.006	0.037
627	2.006	0.037
628	2.006	0.037
629	2.006	0.037
630	2.006	0.037
631	2.006	0.037
632	2.006	0.037
633	2.006	0.037
634	2.006	0.037
635	2.006	0.037
636	2.006	0.037
637	2.006	0.037
638	2.006	0.037
639	2.006	0.037
640	2.006	0.037
641	2.006	0.037
642	2.006	0.037
643	2.006	0.037
644	2.006	0.037
645	2.006	0.037
646	2.006	0.037
647	2.006	0.037
648	2.006	0.037
649	2.006	0.037
650	2.006	0.037
651	2.006	0.037
652	2.006	0.037
653	2.006	0.037
654	2.006	0.037
655	2.006	0.037
656	2.006	0.037
657	2.006	0.037
658	2.006	0.037
659	2.006	0.037
660	2.006	0.037
661	2.006	0.037
662	2.006	0.037
663	2.006	0.037
664	2.006	0.037
665	2.006	0.037
666	2.006	0.037
667	2.006	0.037
668	2.006	0.037
669	2.006	0.037
670	2.006	0.037
671	2.006	0.037
672	2.006	0.037
673	2.006	0.037
674	2.006	0.037
675	2.006	0.037
676	2.006	0.037
677	2.006	0.037
678	2.006	0.037
679	2.006	0.037
680	2.006	0.037
681	2.006	0.037
682	2.006	0.037
683	2.006	0.037
684	2.006	0.037
685	2.006	0.037
686	2.006	0.037
687	2.006	0.037
688	2.006	0.037
689	2.006	0.037
690	2.006	0.037
691	2.006	0.037
692	2.006	0.037
693	2.006	0.037
694	2.006	0.037
695	2.006	0.037
696	2.006	0.037
697	2.006	0.037
698	2.006	0.037
699	2.006	0.037
700	2.006	0.037
701	2.006	0.037
702	2.006	0.037
703	2.006	0.037
704	2.006	0.037
705	2.006	0.037
706	2.006	0.037
707	2.006	0.037
708	2.006	0.037
709	2.006	0.037
710	2.006	0.037
711	2.006	0.037
712	2.006	0.037
713	2.006	0.037
714	2.006	0.037
715	2.005	0.037
716	2.005	0.037
717	2.005	0.037
718	2.005	0.037
719	2.005	0.037
720	2.005	0.037
721	2.005	0.037
722	2.005	0.037
723	2.005	0.037
724	2.005	0.037
725	2.005	0.037
726	2.005	0.037
727	2.005	0.037
728	2.005	0.037
729	2.005	0.037
730	2.005	0.037
731	2.005	0.037
732	2.005	0.037
733	2.005	0.037
734	2.005	0.037
735	2.005	0.037
736	2.004	0.038
737	2.004	0.038
738	2.004	0.038
739	2.004	0.038
740	2.004	0.038
741	2.004	0.038
742	2.004	0.038
743	1.999	0.040
744	1.999	0.040
745	1.999	0.040
746	1.999	0.040
747	1.999	0.040
748	1.999	0.040
749	1.999	0.040
750	1.999	0.040
751	1.999	0.040
752	1.999	0.040
753	1.999	0.040
754	1.999	0.040
755	1.999	0.040
756	1.999	0.040
757	1.999	0.040
758	1.999	0.040
759	1.999	0.040
760	1.999	0.040
761	1.999	0.040
762	1.999	0.040
763	1.999	0.040
764	1.999	0.040
765	1.999	0.040
766	1.999	0.040
767	1.999	0.040
768	1.999	0.040
769	1.999	0.040
770	1.999	0.040
771	1.999	0.040
772	1.999	0.040
773	1.999	0.040
774	1.999	0.040
775	1.999	0.040
776	1.999	0.040
777	1.999	0.040
778	1.999	0.040
779	1.999	0.040
780	1.999	0.040
781	1.999	0.040
782	1.999	0.040
783	1.999	0.040
784	1.999	0.040
785	1.999	0.040
786	1.999	0.040
787	1.999	0.040
788	1.999	0.040
789	1.999	0.040
790	1.999	0.040
791	1.999	0.040
792	1.999	0.040
793	1.999	0.040
794	1.999	0.040
795	1.999	0.040
796	1.999	0.040
797	1.999	0.040
798	1.999	0.040
799	1.999	0.040
800	1.999	0.040
801	1.999	0.040
802	1.999	0.040
803	1.999	0.040
804	1.999	0.040
805	1.999	0.040
806	1.999	0.040
807	1.999	0.040
808	1.999	0.040
809	1.999	0.040
810	1.999	0.040
811	1.999	0.040
812	1.999	0.040
813	1.999	0.040
814	1.999	0.040
815	1.999	0.040
816	1.999	0.040
817	1.999	0.040
818	1.999	0.040
819	1.999	0.040
820	1.999	0.040
821	1.999	0.040
822	1.999	0.040
823	1.999	0.040
824	1.999	0.040
825	1.999	0.040
826	1.999	0.040
827	1.999	0.040
828	1.999	0.040
829	1.999	0.040
830	1.999	0.040
831	1.999	0.040
832	1.999	0.040
833	1.999	0.040
834	1.999	0.040
835	1.999	0.040
836	1.999	0.040
837	1.999	0.040
838	1.999	0.040
839	1.999	0.040
840	1.999	0.040
841	1.999	0.040
842	1.999	0.040
843	1.999	0.040
844	1.999	0.040
845	1.999	0.040
846	1.999	0.040
847	1.999	0.040
848	1.999	0.040
849	1.999	0.040
850	1.999	0.040
851	1.999	0.040
852	1.999	0.040
853	1.999	0.040
854	1.999	0.040
855	1.999	0.040
856	1.999	0.040
857	1.999	0.040
858	1.999	0.040
859	1.999	0.040
860	1.999	0.040
861	1.999	0.040
862	1.999	0.040
863	1.999	0.040
864	1.999	0.040
865	1.999	0.040
866	1.999	0.040
867	1.999	0.040
868	1.999	0.040
869	1.999	0.040
870	1.999	0.040
871	1.999	0.040
872	1.999	0.040
873	1.999	0.040
874	1.999	0.040
875	1.999	0.040
876	1.999	0.040
877	1.999	0.040
878	1.999	0.040
879	1.999	0.040
880	1.999	0.040
881	1.999	0.040
882	1.999	0.040
883	1.999	0.040
884	1.999	0.040
885	1.999	0.040
886	1.999	0.040
887	1.999	0.040
888	1.999	0.040
889	1.999	0.040
890	1.999	0.040
891	1.999	0.040
892	1.999	0.040
893	1.999	0.040
894	1.999	0.040
895	1.999	0.040
896	1.999	0.040
897	1.999	0.040
898	1.999	0.040
899	1.999	0.040
900	1.999	0.040
901	1.999	0.040
902	1.999	0.040
903	1.999	0.040
904	1.999	0.040
905	1.999	0.040
906	1.999	0.040
907	1.999	0.040
908	1.999	0.040
909	1.999	0.040
910	1.999	0.040
911	1.999	0.040
912	1.999	0.040
913	1.999	0.040
914	1.999	0.040
915	1.999	0.040
916	1.999	0.040
917	1.999	0.040
918	1.999	0.040
919	1.999	0.040
920	1.999	0.040
921	1.999	0.040
922	1.999	0.040
923	1.999	0.040
924	1.999	0.040
925	1.999	0.040
926	1.999	0.040
927	1.999	0.040
928	1.999	0.040
929	1.999	0.040
930	1.999	0.040
931	1.999	0.040
932	1.999	0.040
933	1.999	0.040
934	1.999	0.040
935	1.999	0.040
936	1.999	0.040
937	1.999	0.040
938	1.999	0.040
939	1.999	0.040
940	1.999	0.040
941	1.999	0.040
942	1.999	0.040
943	1.999	0.040
944	1.999	0.040
945	1.999	0.040
946	1.999	0.040
947	1.999	0.040
948	1.999	0.040
949	1.999	0.040
950	1.999	0.040
951	1.999	0.040
952	1.999	0.040
953	1.999	0.040
954	1.999	0.040
955	1.999	0.040
956	1.999	0.040
957	1.999	0.040
958	1.999	0.040
959	1.999	0.040
960	1.999	0.040
961	1.999	0.040
962	1.999	0.040
963	1.999	0.040
964	1.999	0.040
965	1.999	0.040
966	1.999	0.040
967	1.999	0.040
968	1.999	0.040
969	1.999	0.040
970	1.999	0.040
971	1.999	0.040
972	1.999	0.040
973	1.999	0.040
974	1.999	0.040
975	1.999	0.040
976	1.999	0.040
977	1.999	0.040
978	1.999	0.040
979	1.999	0.040
980	1.999	0.040
981	1.999	0.040
982	1.999	0.040
983	1.999	0.040
984	1.999	0.040
985	1.999	0.040
986	1.999	0.040
987	1.999	0.040
988	1.999	0.040
989	1.999	0.040
990	1.999	0.040
991	1.999	0.040
992	1.999	0.040
993	1.999	0.040
994	1.999	0.040
995	1.999	0.040
996	1.999	0.040
997	1.999	0.040
998	1.999	0.040
999	1.999	0.040
1000	1.999	0.040
Average	SD	0.0330699
