# Supplementary material for: Efficient conformational ensemble generation of protein-bound peptides
Source: J Cheminform. 2017 Nov 22;9:59. doi: 10.1186/s13321-017-0246-7 (PMC5700017; doi:10.1186/s13321-017-0246-7)
Supplement: Supplementary file 1 — Additional file 1. The average accuracies and standard deviations of MODPEP for the peptides of 3–30 amino acids on ten randomly splitted training/test sets. [file 13321_2017_246_MOESM1_ESM.zip › statistics/stat_18.csv]

Rank	Accuracy	SD
1	5.201	0.037
2	4.795	0.074
3	4.378	0.105
4	4.240	0.043
5	4.224	0.037
6	4.144	0.040
7	4.084	0.010
8	4.070	0.001
9	4.037	0.002
10	3.988	0.003
11	3.984	0.005
12	3.907	0.043
13	3.805	0.094
14	3.783	0.105
15	3.783	0.105
16	3.783	0.105
17	3.765	0.112
18	3.746	0.088
19	3.746	0.088
20	3.741	0.090
21	3.729	0.088
22	3.717	0.094
23	3.717	0.094
24	3.717	0.094
25	3.711	0.098
26	3.684	0.111
27	3.669	0.082
28	3.668	0.083
29	3.668	0.083
30	3.665	0.078
31	3.645	0.088
32	3.645	0.088
33	3.645	0.088
34	3.628	0.097
35	3.620	0.101
36	3.614	0.104
37	3.577	0.122
38	3.577	0.122
39	3.550	0.136
40	3.549	0.134
41	3.541	0.138
42	3.541	0.138
43	3.541	0.138
44	3.539	0.134
45	3.539	0.134
46	3.539	0.134
47	3.529	0.133
48	3.529	0.133
49	3.529	0.133
50	3.512	0.142
51	3.506	0.136
52	3.506	0.136
53	3.506	0.136
54	3.506	0.136
55	3.506	0.136
56	3.491	0.143
57	3.491	0.143
58	3.491	0.143
59	3.488	0.136
60	3.488	0.136
61	3.479	0.138
62	3.467	0.144
63	3.442	0.157
64	3.433	0.138
65	3.404	0.152
66	3.404	0.152
67	3.396	0.156
68	3.378	0.166
69	3.378	0.166
70	3.378	0.166
71	3.339	0.185
72	3.315	0.197
73	3.315	0.197
74	3.315	0.197
75	3.315	0.197
76	3.315	0.197
77	3.314	0.198
78	3.314	0.198
79	3.313	0.197
80	3.275	0.216
81	3.275	0.216
82	3.275	0.216
83	3.275	0.216
84	3.275	0.216
85	3.275	0.216
86	3.275	0.216
87	3.275	0.216
88	3.275	0.216
89	3.275	0.216
90	3.275	0.216
91	3.275	0.216
92	3.275	0.216
93	3.275	0.216
94	3.275	0.216
95	3.275	0.216
96	3.272	0.218
97	3.272	0.218
98	3.272	0.218
99	3.272	0.218
100	3.272	0.218
101	3.264	0.208
102	3.264	0.208
103	3.264	0.208
104	3.264	0.208
105	3.262	0.205
106	3.262	0.205
107	3.262	0.205
108	3.262	0.205
109	3.262	0.205
110	3.262	0.205
111	3.262	0.205
112	3.262	0.205
113	3.262	0.205
114	3.262	0.205
115	3.257	0.195
116	3.257	0.195
117	3.256	0.192
118	3.255	0.191
119	3.252	0.185
120	3.252	0.185
121	3.242	0.186
122	3.242	0.186
123	3.242	0.186
124	3.242	0.186
125	3.242	0.186
126	3.242	0.186
127	3.241	0.186
128	3.237	0.188
129	3.237	0.187
130	3.237	0.187
131	3.229	0.191
132	3.229	0.191
133	3.229	0.191
134	3.192	0.200
135	3.192	0.200
136	3.192	0.200
137	3.191	0.201
138	3.191	0.201
139	3.191	0.201
140	3.191	0.201
141	3.191	0.201
142	3.191	0.201
143	3.191	0.201
144	3.191	0.201
145	3.191	0.201
146	3.190	0.198
147	3.190	0.198
148	3.190	0.198
149	3.190	0.198
150	3.190	0.198
151	3.190	0.198
152	3.190	0.198
153	3.190	0.198
154	3.190	0.198
155	3.190	0.198
156	3.190	0.198
157	3.190	0.198
158	3.178	0.204
159	3.163	0.211
160	3.162	0.212
161	3.162	0.212
162	3.162	0.212
163	3.156	0.214
164	3.156	0.214
165	3.156	0.214
166	3.156	0.214
167	3.156	0.214
168	3.156	0.214
169	3.156	0.214
170	3.152	0.211
171	3.151	0.212
172	3.148	0.213
173	3.148	0.213
174	3.148	0.213
175	3.148	0.213
176	3.148	0.213
177	3.148	0.213
178	3.148	0.213
179	3.148	0.213
180	3.148	0.213
181	3.148	0.213
182	3.148	0.213
183	3.120	0.227
184	3.120	0.227
185	3.120	0.227
186	3.120	0.227
187	3.120	0.227
188	3.120	0.227
189	3.120	0.227
190	3.120	0.227
191	3.120	0.227
192	3.117	0.220
193	3.117	0.220
194	3.117	0.220
195	3.117	0.220
196	3.117	0.220
197	3.116	0.219
198	3.116	0.219
199	3.109	0.222
200	3.109	0.222
201	3.109	0.222
202	3.109	0.222
203	3.109	0.222
204	3.109	0.222
205	3.109	0.222
206	3.109	0.222
207	3.109	0.222
208	3.109	0.222
209	3.109	0.222
210	3.109	0.222
211	3.109	0.222
212	3.109	0.222
213	3.109	0.222
214	3.109	0.222
215	3.100	0.227
216	3.092	0.227
217	3.092	0.227
218	3.092	0.227
219	3.092	0.227
220	3.092	0.227
221	3.092	0.227
222	3.092	0.227
223	3.092	0.227
224	3.092	0.227
225	3.090	0.228
226	3.090	0.228
227	3.090	0.228
228	3.090	0.228
229	3.085	0.230
230	3.085	0.230
231	3.085	0.230
232	3.085	0.230
233	3.085	0.230
234	3.085	0.230
235	3.051	0.248
236	3.051	0.248
237	3.051	0.248
238	3.051	0.248
239	3.051	0.248
240	3.051	0.248
241	3.051	0.248
242	3.047	0.241
243	3.045	0.242
244	3.045	0.242
245	3.045	0.242
246	3.045	0.242
247	3.043	0.237
248	3.043	0.237
249	3.043	0.237
250	3.043	0.237
251	3.043	0.237
252	3.041	0.233
253	3.041	0.233
254	3.041	0.233
255	3.041	0.233
256	3.027	0.231
257	3.027	0.231
258	3.017	0.210
259	3.017	0.210
260	3.017	0.210
261	3.017	0.210
262	3.017	0.210
263	3.013	0.202
264	3.013	0.202
265	3.013	0.202
266	3.013	0.202
267	3.013	0.202
268	3.013	0.202
269	3.013	0.202
270	3.013	0.202
271	3.013	0.202
272	3.013	0.202
273	3.013	0.202
274	3.011	0.198
275	3.011	0.198
276	3.011	0.198
277	3.011	0.198
278	3.011	0.198
279	3.011	0.198
280	3.011	0.198
281	3.011	0.198
282	3.011	0.198
283	3.007	0.190
284	3.007	0.190
285	3.007	0.190
286	3.007	0.190
287	3.007	0.190
288	3.007	0.190
289	3.007	0.190
290	3.007	0.190
291	3.007	0.190
292	3.007	0.190
293	3.007	0.190
294	3.007	0.190
295	3.007	0.190
296	3.007	0.190
297	3.007	0.190
298	3.007	0.190
299	3.007	0.190
300	3.001	0.193
301	3.001	0.193
302	3.001	0.193
303	3.000	0.194
304	3.000	0.194
305	3.000	0.194
306	3.000	0.194
307	3.000	0.194
308	3.000	0.194
309	3.000	0.194
310	3.000	0.194
311	3.000	0.194
312	3.000	0.194
313	3.000	0.194
314	3.000	0.194
315	3.000	0.194
316	3.000	0.194
317	3.000	0.194
318	3.000	0.194
319	2.999	0.194
320	2.999	0.194
321	2.999	0.194
322	2.999	0.194
323	2.999	0.194
324	2.999	0.194
325	2.999	0.194
326	2.999	0.194
327	2.999	0.194
328	2.999	0.194
329	2.999	0.194
330	2.999	0.194
331	2.999	0.194
332	2.999	0.194
333	2.999	0.194
334	2.999	0.194
335	2.999	0.194
336	2.999	0.194
337	2.998	0.194
338	2.998	0.194
339	2.998	0.194
340	2.998	0.194
341	2.998	0.194
342	2.998	0.194
343	2.993	0.197
344	2.993	0.197
345	2.993	0.197
346	2.993	0.197
347	2.993	0.197
348	2.993	0.197
349	2.993	0.197
350	2.993	0.197
351	2.993	0.197
352	2.993	0.197
353	2.993	0.197
354	2.993	0.197
355	2.993	0.197
356	2.993	0.197
357	2.993	0.197
358	2.993	0.197
359	2.993	0.197
360	2.993	0.197
361	2.993	0.197
362	2.993	0.197
363	2.993	0.197
364	2.993	0.197
365	2.993	0.197
366	2.993	0.197
367	2.993	0.197
368	2.993	0.197
369	2.993	0.197
370	2.993	0.197
371	2.993	0.197
372	2.993	0.197
373	2.993	0.197
374	2.993	0.197
375	2.993	0.197
376	2.993	0.197
377	2.993	0.197
378	2.989	0.199
379	2.989	0.199
380	2.989	0.199
381	2.989	0.199
382	2.966	0.210
383	2.966	0.210
384	2.966	0.210
385	2.966	0.210
386	2.966	0.210
387	2.966	0.210
388	2.966	0.210
389	2.966	0.210
390	2.966	0.210
391	2.966	0.210
392	2.966	0.210
393	2.966	0.210
394	2.966	0.210
395	2.966	0.210
396	2.966	0.210
397	2.966	0.210
398	2.966	0.210
399	2.966	0.210
400	2.966	0.210
401	2.966	0.210
402	2.964	0.206
403	2.964	0.206
404	2.964	0.206
405	2.964	0.206
406	2.964	0.206
407	2.964	0.206
408	2.964	0.206
409	2.964	0.206
410	2.964	0.206
411	2.964	0.206
412	2.962	0.206
413	2.962	0.206
414	2.962	0.206
415	2.962	0.206
416	2.962	0.206
417	2.962	0.206
418	2.962	0.206
419	2.962	0.206
420	2.962	0.206
421	2.962	0.206
422	2.962	0.206
423	2.962	0.206
424	2.962	0.206
425	2.962	0.206
426	2.956	0.210
427	2.956	0.210
428	2.956	0.210
429	2.956	0.210
430	2.956	0.210
431	2.956	0.210
432	2.954	0.206
433	2.954	0.206
434	2.954	0.206
435	2.954	0.206
436	2.954	0.206
437	2.954	0.206
438	2.954	0.206
439	2.954	0.206
440	2.954	0.206
441	2.954	0.206
442	2.954	0.206
443	2.954	0.206
444	2.954	0.206
445	2.954	0.206
446	2.953	0.207
447	2.953	0.207
448	2.945	0.211
449	2.945	0.211
450	2.945	0.211
451	2.945	0.211
452	2.945	0.211
453	2.945	0.211
454	2.945	0.211
455	2.945	0.211
456	2.945	0.211
457	2.928	0.220
458	2.928	0.220
459	2.928	0.220
460	2.928	0.220
461	2.928	0.220
462	2.928	0.220
463	2.928	0.220
464	2.928	0.220
465	2.928	0.220
466	2.928	0.220
467	2.928	0.220
468	2.928	0.220
469	2.928	0.220
470	2.928	0.220
471	2.928	0.220
472	2.928	0.220
473	2.928	0.220
474	2.928	0.220
475	2.928	0.220
476	2.928	0.220
477	2.928	0.220
478	2.928	0.220
479	2.928	0.220
480	2.928	0.220
481	2.928	0.220
482	2.928	0.220
483	2.928	0.220
484	2.928	0.220
485	2.928	0.220
486	2.928	0.220
487	2.928	0.220
488	2.928	0.220
489	2.928	0.220
490	2.928	0.220
491	2.928	0.220
492	2.896	0.236
493	2.896	0.236
494	2.896	0.236
495	2.896	0.235
496	2.896	0.235
497	2.896	0.235
498	2.896	0.235
499	2.896	0.235
500	2.896	0.235
501	2.896	0.235
502	2.896	0.235
503	2.891	0.225
504	2.891	0.225
505	2.891	0.225
506	2.891	0.225
507	2.886	0.216
508	2.886	0.216
509	2.886	0.216
510	2.886	0.216
511	2.886	0.216
512	2.886	0.216
513	2.886	0.216
514	2.886	0.216
515	2.886	0.216
516	2.886	0.216
517	2.886	0.216
518	2.886	0.216
519	2.886	0.216
520	2.886	0.216
521	2.886	0.216
522	2.886	0.216
523	2.886	0.216
524	2.886	0.216
525	2.886	0.216
526	2.886	0.216
527	2.886	0.216
528	2.886	0.216
529	2.886	0.216
530	2.886	0.216
531	2.886	0.216
532	2.886	0.216
533	2.886	0.216
534	2.886	0.216
535	2.885	0.215
536	2.885	0.215
537	2.885	0.215
538	2.885	0.215
539	2.885	0.215
540	2.885	0.215
541	2.885	0.215
542	2.885	0.215
543	2.885	0.215
544	2.885	0.215
545	2.881	0.206
546	2.881	0.206
547	2.877	0.198
548	2.877	0.198
549	2.877	0.198
550	2.877	0.198
551	2.877	0.198
552	2.877	0.198
553	2.877	0.198
554	2.877	0.198
555	2.877	0.198
556	2.877	0.198
557	2.877	0.198
558	2.877	0.198
559	2.877	0.198
560	2.877	0.198
561	2.877	0.198
562	2.877	0.198
563	2.877	0.198
564	2.877	0.198
565	2.877	0.198
566	2.873	0.190
567	2.873	0.190
568	2.873	0.190
569	2.871	0.186
570	2.871	0.186
571	2.871	0.186
572	2.871	0.186
573	2.871	0.186
574	2.871	0.186
575	2.871	0.186
576	2.871	0.186
577	2.871	0.186
578	2.871	0.186
579	2.871	0.186
580	2.871	0.186
581	2.871	0.186
582	2.871	0.186
583	2.871	0.186
584	2.871	0.186
585	2.871	0.186
586	2.871	0.186
587	2.871	0.186
588	2.871	0.186
589	2.871	0.186
590	2.871	0.186
591	2.871	0.186
592	2.871	0.186
593	2.871	0.186
594	2.859	0.192
595	2.859	0.192
596	2.859	0.192
597	2.859	0.192
598	2.859	0.192
599	2.859	0.192
600	2.859	0.192
601	2.859	0.192
602	2.859	0.192
603	2.859	0.192
604	2.859	0.192
605	2.859	0.192
606	2.859	0.192
607	2.859	0.192
608	2.859	0.192
609	2.859	0.192
610	2.859	0.192
611	2.859	0.192
612	2.859	0.192
613	2.859	0.192
614	2.859	0.192
615	2.859	0.192
616	2.856	0.194
617	2.856	0.194
618	2.856	0.194
619	2.856	0.194
620	2.856	0.194
621	2.856	0.194
622	2.856	0.194
623	2.854	0.194
624	2.854	0.194
625	2.854	0.194
626	2.854	0.194
627	2.854	0.194
628	2.854	0.194
629	2.854	0.194
630	2.854	0.194
631	2.854	0.194
632	2.854	0.194
633	2.854	0.194
634	2.841	0.201
635	2.841	0.201
636	2.841	0.201
637	2.841	0.201
638	2.841	0.201
639	2.841	0.201
640	2.841	0.201
641	2.841	0.201
642	2.841	0.201
643	2.831	0.206
644	2.831	0.206
645	2.831	0.206
646	2.831	0.206
647	2.831	0.206
648	2.831	0.206
649	2.831	0.206
650	2.831	0.206
651	2.831	0.206
652	2.831	0.206
653	2.831	0.206
654	2.831	0.206
655	2.831	0.206
656	2.831	0.206
657	2.831	0.206
658	2.831	0.206
659	2.829	0.202
660	2.829	0.202
661	2.829	0.202
662	2.829	0.202
663	2.829	0.202
664	2.829	0.202
665	2.829	0.202
666	2.829	0.202
667	2.829	0.202
668	2.829	0.202
669	2.829	0.202
670	2.829	0.202
671	2.829	0.202
672	2.829	0.202
673	2.829	0.202
674	2.827	0.202
675	2.827	0.202
676	2.827	0.202
677	2.827	0.202
678	2.827	0.202
679	2.827	0.202
680	2.827	0.202
681	2.827	0.202
682	2.827	0.202
683	2.827	0.202
684	2.826	0.203
685	2.826	0.203
686	2.826	0.203
687	2.826	0.203
688	2.826	0.203
689	2.826	0.203
690	2.826	0.203
691	2.825	0.204
692	2.825	0.204
693	2.825	0.204
694	2.825	0.204
695	2.825	0.204
696	2.825	0.204
697	2.825	0.204
698	2.825	0.204
699	2.825	0.204
700	2.825	0.204
701	2.825	0.204
702	2.825	0.204
703	2.825	0.204
704	2.825	0.204
705	2.825	0.204
706	2.825	0.204
707	2.825	0.204
708	2.825	0.204
709	2.825	0.204
710	2.825	0.204
711	2.825	0.204
712	2.825	0.204
713	2.825	0.204
714	2.825	0.204
715	2.825	0.204
716	2.825	0.204
717	2.825	0.204
718	2.825	0.204
719	2.825	0.204
720	2.825	0.204
721	2.825	0.204
722	2.825	0.204
723	2.825	0.204
724	2.825	0.204
725	2.825	0.204
726	2.825	0.204
727	2.825	0.204
728	2.825	0.204
729	2.825	0.204
730	2.825	0.204
731	2.825	0.204
732	2.825	0.204
733	2.825	0.204
734	2.825	0.204
735	2.825	0.204
736	2.825	0.204
737	2.825	0.204
738	2.825	0.204
739	2.825	0.204
740	2.825	0.204
741	2.825	0.204
742	2.825	0.204
743	2.825	0.204
744	2.825	0.204
745	2.825	0.204
746	2.825	0.204
747	2.825	0.204
748	2.825	0.204
749	2.825	0.204
750	2.825	0.204
751	2.825	0.204
752	2.825	0.204
753	2.825	0.204
754	2.825	0.204
755	2.825	0.204
756	2.825	0.204
757	2.825	0.204
758	2.825	0.204
759	2.825	0.204
760	2.825	0.204
761	2.825	0.204
762	2.825	0.204
763	2.825	0.204
764	2.825	0.204
765	2.825	0.204
766	2.825	0.204
767	2.825	0.204
768	2.825	0.204
769	2.825	0.204
770	2.825	0.204
771	2.810	0.211
772	2.810	0.211
773	2.810	0.211
774	2.810	0.211
775	2.804	0.214
776	2.804	0.214
777	2.804	0.214
778	2.804	0.214
779	2.804	0.214
780	2.804	0.214
781	2.804	0.214
782	2.804	0.214
783	2.804	0.214
784	2.804	0.214
785	2.804	0.214
786	2.804	0.214
787	2.796	0.215
788	2.796	0.215
789	2.796	0.215
790	2.796	0.215
791	2.796	0.215
792	2.766	0.230
793	2.766	0.230
794	2.766	0.230
795	2.766	0.230
796	2.766	0.230
797	2.766	0.230
798	2.766	0.230
799	2.766	0.230
800	2.766	0.230
801	2.766	0.230
802	2.766	0.230
803	2.766	0.230
804	2.766	0.230
805	2.766	0.230
806	2.766	0.230
807	2.766	0.230
808	2.766	0.230
809	2.766	0.230
810	2.766	0.230
811	2.766	0.230
812	2.766	0.230
813	2.764	0.231
814	2.764	0.231
815	2.764	0.231
816	2.764	0.231
817	2.764	0.231
818	2.764	0.231
819	2.764	0.231
820	2.764	0.231
821	2.764	0.231
822	2.764	0.231
823	2.764	0.231
824	2.764	0.231
825	2.764	0.231
826	2.764	0.231
827	2.764	0.231
828	2.764	0.231
829	2.764	0.231
830	2.764	0.231
831	2.764	0.231
832	2.764	0.231
833	2.764	0.231
834	2.764	0.231
835	2.764	0.231
836	2.764	0.231
837	2.764	0.231
838	2.764	0.231
839	2.764	0.231
840	2.764	0.231
841	2.764	0.231
842	2.764	0.231
843	2.764	0.231
844	2.764	0.231
845	2.764	0.231
846	2.764	0.231
847	2.764	0.231
848	2.764	0.231
849	2.764	0.231
850	2.764	0.231
851	2.764	0.231
852	2.764	0.231
853	2.764	0.231
854	2.764	0.231
855	2.764	0.231
856	2.764	0.231
857	2.764	0.231
858	2.764	0.231
859	2.764	0.231
860	2.764	0.231
861	2.760	0.233
862	2.760	0.233
863	2.760	0.233
864	2.760	0.233
865	2.760	0.233
866	2.760	0.233
867	2.760	0.233
868	2.760	0.233
869	2.760	0.233
870	2.760	0.233
871	2.760	0.233
872	2.760	0.233
873	2.760	0.233
874	2.760	0.233
875	2.760	0.233
876	2.760	0.233
877	2.760	0.233
878	2.760	0.233
879	2.758	0.229
880	2.758	0.229
881	2.758	0.229
882	2.758	0.229
883	2.758	0.229
884	2.758	0.229
885	2.758	0.229
886	2.758	0.229
887	2.758	0.229
888	2.758	0.229
889	2.758	0.229
890	2.758	0.229
891	2.758	0.229
892	2.758	0.229
893	2.758	0.229
894	2.758	0.229
895	2.758	0.229
896	2.758	0.229
897	2.758	0.229
898	2.758	0.229
899	2.758	0.229
900	2.758	0.229
901	2.758	0.229
902	2.758	0.229
903	2.758	0.229
904	2.758	0.229
905	2.758	0.229
906	2.758	0.229
907	2.758	0.229
908	2.758	0.229
909	2.758	0.229
910	2.758	0.229
911	2.758	0.229
912	2.758	0.229
913	2.758	0.229
914	2.758	0.229
915	2.758	0.229
916	2.758	0.229
917	2.758	0.229
918	2.758	0.229
919	2.758	0.229
920	2.758	0.229
921	2.758	0.229
922	2.758	0.229
923	2.758	0.229
924	2.758	0.229
925	2.758	0.229
926	2.758	0.229
927	2.758	0.229
928	2.758	0.229
929	2.758	0.229
930	2.758	0.229
931	2.758	0.229
932	2.758	0.229
933	2.758	0.229
934	2.758	0.229
935	2.758	0.229
936	2.758	0.229
937	2.758	0.229
938	2.758	0.229
939	2.758	0.229
940	2.758	0.229
941	2.758	0.229
942	2.758	0.229
943	2.758	0.229
944	2.758	0.229
945	2.758	0.229
946	2.758	0.229
947	2.758	0.229
948	2.758	0.229
949	2.758	0.229
950	2.758	0.229
951	2.758	0.229
952	2.758	0.229
953	2.758	0.229
954	2.758	0.229
955	2.758	0.229
956	2.758	0.229
957	2.758	0.229
958	2.732	0.242
959	2.732	0.242
960	2.732	0.242
961	2.732	0.242
962	2.731	0.240
963	2.731	0.240
964	2.731	0.240
965	2.731	0.240
966	2.731	0.240
967	2.731	0.240
968	2.731	0.240
969	2.731	0.240
970	2.731	0.240
971	2.731	0.240
972	2.731	0.240
973	2.731	0.240
974	2.731	0.240
975	2.731	0.240
976	2.731	0.240
977	2.731	0.240
978	2.731	0.240
979	2.731	0.240
980	2.731	0.240
981	2.729	0.242
982	2.729	0.242
983	2.729	0.242
984	2.729	0.242
985	2.729	0.242
986	2.729	0.242
987	2.729	0.242
988	2.729	0.242
989	2.729	0.242
990	2.729	0.242
991	2.729	0.242
992	2.729	0.242
993	2.729	0.242
994	2.729	0.242
995	2.729	0.242
996	2.729	0.242
997	2.729	0.242
998	2.729	0.242
999	2.729	0.242
1000	2.729	0.242
Average	SD	0.204695
