# Supplementary material for: Efficient conformational ensemble generation of protein-bound peptides
Source: J Cheminform. 2017 Nov 22;9:59. doi: 10.1186/s13321-017-0246-7 (PMC5700017; doi:10.1186/s13321-017-0246-7)
Supplement: Supplementary file 1 — Additional file 1. The average accuracies and standard deviations of MODPEP for the peptides of 3–30 amino acids on ten randomly splitted training/test sets. [file 13321_2017_246_MOESM1_ESM.zip › statistics/stat_19.csv]

Rank	Accuracy	SD
1	5.782	0.132
2	4.967	0.132
3	4.657	0.236
4	4.591	0.221
5	4.503	0.217
6	4.401	0.234
7	4.357	0.214
8	4.164	0.198
9	4.095	0.202
10	4.057	0.206
11	4.018	0.171
12	3.990	0.171
13	3.985	0.161
14	3.967	0.159
15	3.956	0.160
16	3.952	0.152
17	3.914	0.172
18	3.914	0.172
19	3.872	0.162
20	3.872	0.162
21	3.863	0.166
22	3.862	0.167
23	3.826	0.106
24	3.814	0.110
25	3.814	0.110
26	3.810	0.102
27	3.810	0.102
28	3.777	0.118
29	3.774	0.113
30	3.774	0.113
31	3.773	0.111
32	3.766	0.114
33	3.759	0.099
34	3.738	0.106
35	3.738	0.106
36	3.731	0.092
37	3.700	0.107
38	3.700	0.107
39	3.700	0.107
40	3.700	0.107
41	3.699	0.106
42	3.626	0.143
43	3.602	0.155
44	3.595	0.142
45	3.595	0.142
46	3.593	0.141
47	3.593	0.141
48	3.589	0.143
49	3.561	0.154
50	3.554	0.157
51	3.554	0.157
52	3.522	0.173
53	3.522	0.173
54	3.522	0.173
55	3.522	0.173
56	3.520	0.170
57	3.520	0.170
58	3.520	0.170
59	3.506	0.144
60	3.503	0.137
61	3.503	0.137
62	3.503	0.137
63	3.500	0.132
64	3.500	0.132
65	3.500	0.132
66	3.496	0.124
67	3.496	0.124
68	3.496	0.124
69	3.494	0.126
70	3.494	0.126
71	3.491	0.127
72	3.491	0.126
73	3.491	0.126
74	3.491	0.126
75	3.473	0.134
76	3.437	0.152
77	3.437	0.152
78	3.437	0.152
79	3.437	0.152
80	3.437	0.152
81	3.437	0.152
82	3.437	0.152
83	3.437	0.152
84	3.437	0.152
85	3.436	0.152
86	3.424	0.128
87	3.424	0.128
88	3.424	0.128
89	3.421	0.121
90	3.421	0.121
91	3.421	0.121
92	3.421	0.121
93	3.421	0.121
94	3.421	0.121
95	3.421	0.121
96	3.419	0.121
97	3.419	0.121
98	3.419	0.121
99	3.411	0.125
100	3.411	0.125
101	3.411	0.125
102	3.410	0.125
103	3.410	0.125
104	3.410	0.125
105	3.410	0.125
106	3.410	0.125
107	3.410	0.125
108	3.410	0.125
109	3.399	0.130
110	3.399	0.130
111	3.399	0.130
112	3.399	0.130
113	3.399	0.130
114	3.399	0.130
115	3.399	0.130
116	3.399	0.130
117	3.399	0.130
118	3.399	0.130
119	3.398	0.131
120	3.396	0.126
121	3.396	0.126
122	3.395	0.123
123	3.395	0.123
124	3.395	0.123
125	3.395	0.123
126	3.395	0.123
127	3.393	0.124
128	3.392	0.124
129	3.389	0.118
130	3.387	0.114
131	3.387	0.114
132	3.387	0.114
133	3.387	0.114
134	3.387	0.114
135	3.359	0.128
136	3.359	0.128
137	3.359	0.128
138	3.359	0.128
139	3.359	0.128
140	3.359	0.128
141	3.350	0.133
142	3.350	0.133
143	3.350	0.133
144	3.350	0.133
145	3.350	0.133
146	3.350	0.132
147	3.350	0.132
148	3.350	0.132
149	3.341	0.137
150	3.340	0.138
151	3.340	0.138
152	3.340	0.138
153	3.340	0.138
154	3.339	0.136
155	3.338	0.134
156	3.334	0.127
157	3.334	0.127
158	3.329	0.117
159	3.329	0.117
160	3.329	0.117
161	3.329	0.117
162	3.329	0.117
163	3.329	0.117
164	3.329	0.117
165	3.327	0.113
166	3.327	0.113
167	3.327	0.113
168	3.327	0.113
169	3.327	0.113
170	3.327	0.113
171	3.327	0.113
172	3.327	0.113
173	3.327	0.113
174	3.327	0.113
175	3.327	0.113
176	3.327	0.113
177	3.327	0.113
178	3.327	0.113
179	3.327	0.113
180	3.327	0.113
181	3.327	0.113
182	3.327	0.113
183	3.327	0.113
184	3.327	0.113
185	3.327	0.113
186	3.327	0.113
187	3.327	0.113
188	3.327	0.113
189	3.327	0.113
190	3.311	0.121
191	3.311	0.121
192	3.310	0.121
193	3.310	0.121
194	3.310	0.121
195	3.310	0.121
196	3.310	0.121
197	3.310	0.121
198	3.310	0.121
199	3.310	0.121
200	3.310	0.121
201	3.310	0.121
202	3.310	0.121
203	3.310	0.121
204	3.306	0.114
205	3.293	0.120
206	3.293	0.120
207	3.293	0.120
208	3.293	0.120
209	3.293	0.120
210	3.293	0.120
211	3.293	0.120
212	3.291	0.116
213	3.291	0.116
214	3.291	0.116
215	3.291	0.116
216	3.291	0.116
217	3.291	0.116
218	3.291	0.116
219	3.291	0.116
220	3.291	0.116
221	3.291	0.116
222	3.291	0.116
223	3.291	0.116
224	3.291	0.116
225	3.291	0.116
226	3.291	0.116
227	3.291	0.116
228	3.290	0.114
229	3.290	0.114
230	3.290	0.114
231	3.290	0.114
232	3.267	0.126
233	3.267	0.126
234	3.267	0.126
235	3.267	0.126
236	3.266	0.124
237	3.266	0.124
238	3.266	0.124
239	3.266	0.124
240	3.264	0.119
241	3.264	0.119
242	3.264	0.119
243	3.264	0.119
244	3.264	0.119
245	3.263	0.120
246	3.263	0.120
247	3.262	0.118
248	3.262	0.118
249	3.262	0.118
250	3.262	0.118
251	3.262	0.118
252	3.262	0.118
253	3.262	0.118
254	3.262	0.118
255	3.262	0.118
256	3.262	0.118
257	3.262	0.118
258	3.261	0.119
259	3.261	0.119
260	3.261	0.119
261	3.261	0.119
262	3.261	0.119
263	3.261	0.119
264	3.261	0.119
265	3.258	0.120
266	3.258	0.120
267	3.258	0.120
268	3.258	0.120
269	3.256	0.116
270	3.256	0.116
271	3.256	0.116
272	3.256	0.116
273	3.256	0.116
274	3.256	0.116
275	3.256	0.116
276	3.256	0.116
277	3.256	0.116
278	3.256	0.116
279	3.256	0.116
280	3.256	0.116
281	3.256	0.116
282	3.256	0.116
283	3.256	0.116
284	3.253	0.118
285	3.253	0.118
286	3.253	0.118
287	3.253	0.118
288	3.253	0.118
289	3.253	0.118
290	3.253	0.118
291	3.251	0.114
292	3.251	0.114
293	3.251	0.114
294	3.250	0.112
295	3.250	0.112
296	3.250	0.112
297	3.250	0.112
298	3.250	0.112
299	3.250	0.112
300	3.250	0.112
301	3.250	0.112
302	3.250	0.112
303	3.248	0.108
304	3.248	0.108
305	3.248	0.108
306	3.245	0.102
307	3.245	0.102
308	3.244	0.102
309	3.244	0.102
310	3.244	0.102
311	3.234	0.107
312	3.234	0.107
313	3.234	0.107
314	3.234	0.107
315	3.233	0.104
316	3.232	0.105
317	3.231	0.102
318	3.231	0.102
319	3.231	0.102
320	3.231	0.102
321	3.231	0.102
322	3.231	0.102
323	3.231	0.102
324	3.231	0.102
325	3.231	0.102
326	3.231	0.102
327	3.231	0.102
328	3.231	0.102
329	3.231	0.102
330	3.231	0.102
331	3.231	0.102
332	3.231	0.102
333	3.231	0.102
334	3.231	0.102
335	3.231	0.102
336	3.231	0.102
337	3.230	0.101
338	3.230	0.101
339	3.230	0.101
340	3.230	0.101
341	3.230	0.101
342	3.230	0.101
343	3.230	0.101
344	3.230	0.101
345	3.230	0.101
346	3.230	0.101
347	3.230	0.101
348	3.230	0.101
349	3.223	0.104
350	3.223	0.104
351	3.216	0.108
352	3.216	0.108
353	3.215	0.108
354	3.215	0.107
355	3.215	0.107
356	3.215	0.107
357	3.215	0.107
358	3.215	0.107
359	3.215	0.107
360	3.215	0.107
361	3.215	0.107
362	3.215	0.107
363	3.215	0.107
364	3.215	0.107
365	3.215	0.107
366	3.215	0.107
367	3.215	0.107
368	3.215	0.107
369	3.215	0.107
370	3.215	0.107
371	3.215	0.107
372	3.215	0.107
373	3.215	0.107
374	3.215	0.107
375	3.215	0.107
376	3.215	0.107
377	3.215	0.107
378	3.215	0.107
379	3.215	0.107
380	3.215	0.107
381	3.215	0.107
382	3.205	0.112
383	3.205	0.112
384	3.205	0.112
385	3.205	0.112
386	3.205	0.112
387	3.205	0.112
388	3.205	0.112
389	3.190	0.120
390	3.190	0.120
391	3.190	0.120
392	3.190	0.120
393	3.190	0.120
394	3.190	0.120
395	3.190	0.120
396	3.190	0.120
397	3.188	0.120
398	3.188	0.120
399	3.188	0.120
400	3.188	0.120
401	3.188	0.120
402	3.169	0.130
403	3.169	0.130
404	3.169	0.130
405	3.169	0.130
406	3.169	0.130
407	3.169	0.130
408	3.169	0.130
409	3.169	0.130
410	3.169	0.130
411	3.169	0.130
412	3.169	0.130
413	3.168	0.130
414	3.168	0.130
415	3.168	0.130
416	3.168	0.130
417	3.168	0.130
418	3.168	0.130
419	3.168	0.130
420	3.168	0.130
421	3.168	0.130
422	3.168	0.130
423	3.166	0.132
424	3.166	0.132
425	3.166	0.132
426	3.166	0.132
427	3.166	0.132
428	3.166	0.132
429	3.166	0.132
430	3.166	0.132
431	3.166	0.132
432	3.166	0.132
433	3.166	0.132
434	3.166	0.132
435	3.166	0.132
436	3.166	0.132
437	3.166	0.132
438	3.166	0.132
439	3.160	0.134
440	3.160	0.134
441	3.160	0.134
442	3.160	0.134
443	3.160	0.134
444	3.160	0.134
445	3.160	0.134
446	3.160	0.134
447	3.160	0.134
448	3.160	0.134
449	3.160	0.134
450	3.160	0.134
451	3.160	0.134
452	3.160	0.134
453	3.160	0.134
454	3.160	0.134
455	3.160	0.134
456	3.160	0.134
457	3.160	0.134
458	3.160	0.134
459	3.160	0.134
460	3.160	0.134
461	3.160	0.134
462	3.160	0.134
463	3.160	0.134
464	3.160	0.134
465	3.160	0.134
466	3.160	0.134
467	3.158	0.136
468	3.158	0.136
469	3.158	0.136
470	3.140	0.144
471	3.131	0.149
472	3.131	0.149
473	3.131	0.149
474	3.130	0.146
475	3.130	0.146
476	3.130	0.146
477	3.130	0.146
478	3.130	0.146
479	3.130	0.146
480	3.130	0.146
481	3.130	0.146
482	3.130	0.146
483	3.130	0.146
484	3.130	0.146
485	3.128	0.148
486	3.128	0.148
487	3.128	0.148
488	3.128	0.148
489	3.128	0.148
490	3.128	0.148
491	3.128	0.148
492	3.128	0.148
493	3.127	0.146
494	3.127	0.146
495	3.127	0.146
496	3.127	0.146
497	3.127	0.146
498	3.127	0.146
499	3.127	0.146
500	3.127	0.146
501	3.127	0.146
502	3.127	0.146
503	3.127	0.146
504	3.127	0.146
505	3.127	0.146
506	3.127	0.146
507	3.127	0.146
508	3.127	0.146
509	3.127	0.146
510	3.127	0.146
511	3.127	0.146
512	3.127	0.146
513	3.115	0.152
514	3.115	0.152
515	3.115	0.152
516	3.115	0.152
517	3.115	0.152
518	3.115	0.152
519	3.115	0.152
520	3.115	0.152
521	3.115	0.152
522	3.115	0.152
523	3.115	0.152
524	3.115	0.152
525	3.115	0.152
526	3.115	0.152
527	3.115	0.152
528	3.115	0.152
529	3.115	0.152
530	3.115	0.152
531	3.115	0.152
532	3.115	0.152
533	3.115	0.152
534	3.115	0.152
535	3.114	0.152
536	3.114	0.152
537	3.114	0.152
538	3.114	0.152
539	3.114	0.152
540	3.114	0.152
541	3.114	0.152
542	3.114	0.152
543	3.114	0.152
544	3.114	0.152
545	3.114	0.152
546	3.114	0.152
547	3.114	0.152
548	3.114	0.152
549	3.114	0.152
550	3.114	0.152
551	3.114	0.152
552	3.114	0.152
553	3.114	0.152
554	3.114	0.152
555	3.114	0.152
556	3.114	0.152
557	3.114	0.152
558	3.114	0.152
559	3.114	0.152
560	3.114	0.152
561	3.114	0.152
562	3.114	0.152
563	3.114	0.152
564	3.114	0.152
565	3.114	0.152
566	3.114	0.152
567	3.114	0.152
568	3.114	0.152
569	3.114	0.152
570	3.114	0.152
571	3.114	0.152
572	3.114	0.152
573	3.114	0.152
574	3.114	0.152
575	3.114	0.152
576	3.114	0.152
577	3.114	0.152
578	3.114	0.152
579	3.114	0.152
580	3.104	0.156
581	3.104	0.156
582	3.104	0.156
583	3.104	0.156
584	3.104	0.156
585	3.104	0.156
586	3.104	0.156
587	3.104	0.156
588	3.104	0.156
589	3.104	0.156
590	3.104	0.156
591	3.103	0.154
592	3.103	0.154
593	3.103	0.154
594	3.103	0.154
595	3.103	0.154
596	3.103	0.154
597	3.103	0.154
598	3.103	0.154
599	3.103	0.154
600	3.103	0.154
601	3.103	0.154
602	3.103	0.154
603	3.103	0.154
604	3.103	0.154
605	3.098	0.157
606	3.098	0.157
607	3.098	0.157
608	3.094	0.150
609	3.094	0.150
610	3.094	0.150
611	3.094	0.150
612	3.094	0.150
613	3.094	0.150
614	3.094	0.150
615	3.094	0.150
616	3.094	0.150
617	3.094	0.150
618	3.094	0.150
619	3.094	0.150
620	3.094	0.150
621	3.092	0.150
622	3.092	0.150
623	3.092	0.150
624	3.092	0.150
625	3.092	0.150
626	3.092	0.150
627	3.092	0.150
628	3.092	0.150
629	3.092	0.150
630	3.092	0.150
631	3.092	0.150
632	3.092	0.150
633	3.092	0.150
634	3.092	0.150
635	3.092	0.150
636	3.092	0.150
637	3.092	0.150
638	3.092	0.150
639	3.092	0.150
640	3.092	0.150
641	3.092	0.150
642	3.092	0.150
643	3.092	0.150
644	3.092	0.150
645	3.092	0.150
646	3.092	0.150
647	3.092	0.150
648	3.092	0.150
649	3.092	0.150
650	3.092	0.150
651	3.092	0.150
652	3.092	0.150
653	3.092	0.150
654	3.092	0.150
655	3.092	0.150
656	3.092	0.150
657	3.092	0.150
658	3.092	0.150
659	3.092	0.150
660	3.092	0.150
661	3.092	0.150
662	3.091	0.148
663	3.091	0.148
664	3.091	0.148
665	3.091	0.148
666	3.091	0.148
667	3.091	0.148
668	3.091	0.148
669	3.091	0.148
670	3.091	0.148
671	3.091	0.148
672	3.091	0.148
673	3.091	0.148
674	3.091	0.148
675	3.091	0.148
676	3.091	0.148
677	3.091	0.148
678	3.091	0.148
679	3.091	0.148
680	3.091	0.148
681	3.091	0.148
682	3.091	0.148
683	3.091	0.148
684	3.091	0.148
685	3.091	0.148
686	3.091	0.148
687	3.091	0.148
688	3.091	0.148
689	3.091	0.148
690	3.091	0.148
691	3.091	0.148
692	3.080	0.154
693	3.080	0.154
694	3.080	0.154
695	3.080	0.154
696	3.080	0.154
697	3.080	0.154
698	3.080	0.154
699	3.080	0.154
700	3.080	0.154
701	3.080	0.154
702	3.080	0.154
703	3.080	0.154
704	3.072	0.158
705	3.072	0.158
706	3.072	0.158
707	3.072	0.158
708	3.072	0.158
709	3.072	0.158
710	3.072	0.158
711	3.072	0.158
712	3.072	0.158
713	3.069	0.159
714	3.069	0.159
715	3.069	0.159
716	3.069	0.159
717	3.069	0.159
718	3.069	0.159
719	3.069	0.159
720	3.069	0.159
721	3.069	0.159
722	3.069	0.159
723	3.069	0.159
724	3.069	0.159
725	3.069	0.159
726	3.069	0.159
727	3.069	0.159
728	3.069	0.159
729	3.065	0.161
730	3.065	0.161
731	3.065	0.161
732	3.065	0.161
733	3.063	0.157
734	3.063	0.157
735	3.063	0.157
736	3.063	0.157
737	3.063	0.157
738	3.063	0.157
739	3.063	0.157
740	3.063	0.157
741	3.063	0.157
742	3.063	0.157
743	3.063	0.157
744	3.063	0.157
745	3.063	0.157
746	3.063	0.157
747	3.063	0.157
748	3.063	0.157
749	3.063	0.157
750	3.063	0.157
751	3.063	0.157
752	3.063	0.157
753	3.063	0.157
754	3.063	0.157
755	3.063	0.157
756	3.063	0.157
757	3.063	0.157
758	3.063	0.157
759	3.063	0.157
760	3.057	0.160
761	3.057	0.160
762	3.057	0.160
763	3.057	0.160
764	3.057	0.160
765	3.057	0.160
766	3.050	0.164
767	3.050	0.164
768	3.050	0.164
769	3.050	0.164
770	3.050	0.164
771	3.050	0.164
772	3.050	0.164
773	3.050	0.164
774	3.050	0.164
775	3.050	0.164
776	3.050	0.164
777	3.050	0.164
778	3.050	0.164
779	3.050	0.164
780	3.050	0.164
781	3.050	0.164
782	3.050	0.164
783	3.050	0.164
784	3.050	0.164
785	3.050	0.164
786	3.050	0.164
787	3.050	0.164
788	3.050	0.164
789	3.050	0.164
790	3.050	0.164
791	3.050	0.164
792	3.050	0.164
793	3.050	0.164
794	3.050	0.164
795	3.050	0.164
796	3.050	0.164
797	3.050	0.164
798	3.050	0.164
799	3.050	0.164
800	3.050	0.164
801	3.050	0.164
802	3.050	0.164
803	3.050	0.164
804	3.050	0.164
805	3.050	0.164
806	3.050	0.164
807	3.050	0.164
808	3.050	0.164
809	3.050	0.164
810	3.050	0.164
811	3.050	0.164
812	3.050	0.164
813	3.050	0.164
814	3.050	0.164
815	3.050	0.164
816	3.050	0.164
817	3.050	0.164
818	3.050	0.164
819	3.050	0.164
820	3.050	0.164
821	3.050	0.164
822	3.050	0.164
823	3.050	0.164
824	3.050	0.164
825	3.050	0.164
826	3.050	0.164
827	3.050	0.164
828	3.050	0.164
829	3.050	0.164
830	3.050	0.164
831	3.050	0.164
832	3.050	0.164
833	3.048	0.160
834	3.048	0.160
835	3.048	0.160
836	3.048	0.160
837	3.048	0.159
838	3.048	0.159
839	3.048	0.159
840	3.048	0.159
841	3.048	0.159
842	3.048	0.159
843	3.048	0.159
844	3.048	0.159
845	3.048	0.159
846	3.048	0.159
847	3.048	0.159
848	3.048	0.159
849	3.045	0.160
850	3.045	0.160
851	3.045	0.160
852	3.045	0.160
853	3.045	0.160
854	3.045	0.160
855	3.045	0.160
856	3.045	0.160
857	3.045	0.160
858	3.045	0.160
859	3.045	0.160
860	3.045	0.160
861	3.045	0.160
862	3.030	0.168
863	3.030	0.168
864	3.030	0.168
865	3.030	0.168
866	3.025	0.159
867	3.025	0.159
868	3.025	0.159
869	3.025	0.159
870	3.025	0.159
871	3.025	0.159
872	3.025	0.159
873	3.025	0.159
874	3.025	0.159
875	3.025	0.159
876	3.025	0.159
877	3.025	0.159
878	3.025	0.159
879	3.025	0.159
880	3.025	0.159
881	3.025	0.159
882	3.025	0.159
883	3.025	0.159
884	3.025	0.159
885	3.025	0.159
886	3.025	0.159
887	3.025	0.159
888	3.025	0.159
889	3.025	0.159
890	3.025	0.159
891	3.025	0.159
892	3.025	0.159
893	3.025	0.159
894	3.024	0.157
895	3.024	0.157
896	3.024	0.157
897	3.024	0.157
898	3.024	0.157
899	3.024	0.157
900	3.024	0.157
901	3.024	0.157
902	3.024	0.157
903	3.024	0.157
904	3.023	0.155
905	3.023	0.155
906	3.023	0.155
907	3.023	0.155
908	3.023	0.155
909	3.023	0.155
910	3.023	0.155
911	3.022	0.152
912	3.022	0.152
913	3.022	0.152
914	3.022	0.152
915	3.022	0.152
916	3.022	0.152
917	3.022	0.152
918	3.022	0.152
919	3.022	0.152
920	3.022	0.152
921	3.022	0.152
922	3.022	0.152
923	3.022	0.152
924	3.022	0.152
925	3.022	0.152
926	3.022	0.152
927	3.022	0.152
928	3.022	0.152
929	3.022	0.152
930	3.022	0.152
931	3.022	0.152
932	3.022	0.152
933	3.022	0.152
934	3.022	0.152
935	3.022	0.152
936	3.022	0.152
937	3.022	0.152
938	3.022	0.152
939	3.022	0.152
940	3.022	0.152
941	3.022	0.152
942	3.022	0.152
943	3.022	0.152
944	3.022	0.152
945	3.022	0.152
946	3.022	0.152
947	3.022	0.152
948	3.022	0.152
949	3.022	0.152
950	3.022	0.152
951	3.022	0.152
952	3.022	0.152
953	3.012	0.157
954	3.012	0.157
955	3.012	0.157
956	3.012	0.157
957	3.012	0.157
958	3.012	0.157
959	3.012	0.157
960	3.012	0.157
961	3.012	0.157
962	3.012	0.157
963	3.012	0.157
964	3.012	0.157
965	3.012	0.157
966	3.012	0.157
967	3.012	0.157
968	3.012	0.157
969	3.012	0.157
970	3.012	0.157
971	3.012	0.157
972	3.012	0.157
973	3.012	0.157
974	3.012	0.157
975	3.012	0.157
976	3.012	0.157
977	3.012	0.157
978	3.012	0.157
979	3.012	0.157
980	3.012	0.157
981	3.012	0.157
982	3.012	0.157
983	3.012	0.157
984	3.012	0.157
985	3.012	0.157
986	3.012	0.157
987	3.012	0.157
988	3.012	0.157
989	3.011	0.158
990	3.011	0.158
991	3.011	0.158
992	3.011	0.158
993	3.011	0.158
994	3.011	0.158
995	3.011	0.158
996	3.011	0.158
997	3.011	0.158
998	3.011	0.158
999	3.011	0.158
1000	3.011	0.158
Average	SD	0.140309
