# Supplementary material for: Efficient conformational ensemble generation of protein-bound peptides
Source: J Cheminform. 2017 Nov 22;9:59. doi: 10.1186/s13321-017-0246-7 (PMC5700017; doi:10.1186/s13321-017-0246-7)
Supplement: Supplementary file 1 — Additional file 1. The average accuracies and standard deviations of MODPEP for the peptides of 3–30 amino acids on ten randomly splitted training/test sets. [file 13321_2017_246_MOESM1_ESM.zip › statistics/stat_20.csv]

Rank	Accuracy	SD
1	5.855	0.245
2	5.126	0.283
3	4.607	0.229
4	4.374	0.148
5	4.296	0.142
6	4.266	0.132
7	4.064	0.062
8	3.960	0.156
9	3.921	0.145
10	3.900	0.144
11	3.850	0.120
12	3.845	0.131
13	3.694	0.125
14	3.693	0.126
15	3.675	0.126
16	3.633	0.145
17	3.629	0.143
18	3.598	0.128
19	3.586	0.122
20	3.582	0.130
21	3.534	0.115
22	3.517	0.106
23	3.516	0.108
24	3.516	0.108
25	3.504	0.110
26	3.433	0.084
27	3.424	0.081
28	3.424	0.082
29	3.367	0.053
30	3.365	0.057
31	3.358	0.054
32	3.358	0.054
33	3.332	0.042
34	3.289	0.021
35	3.289	0.021
36	3.289	0.021
37	3.289	0.021
38	3.286	0.020
39	3.286	0.020
40	3.269	0.011
41	3.269	0.011
42	3.268	0.014
43	3.268	0.014
44	3.259	0.032
45	3.259	0.032
46	3.256	0.038
47	3.251	0.048
48	3.249	0.052
49	3.249	0.052
50	3.249	0.052
51	3.246	0.050
52	3.246	0.050
53	3.246	0.050
54	3.227	0.041
55	3.227	0.041
56	3.221	0.038
57	3.221	0.038
58	3.221	0.038
59	3.221	0.038
60	3.221	0.038
61	3.221	0.038
62	3.221	0.038
63	3.221	0.038
64	3.221	0.038
65	3.221	0.039
66	3.220	0.040
67	3.220	0.040
68	3.219	0.041
69	3.216	0.048
70	3.216	0.048
71	3.205	0.043
72	3.205	0.043
73	3.205	0.043
74	3.199	0.040
75	3.197	0.044
76	3.197	0.044
77	3.197	0.044
78	3.197	0.044
79	3.188	0.039
80	3.168	0.029
81	3.168	0.029
82	3.168	0.029
83	3.168	0.029
84	3.157	0.026
85	3.155	0.031
86	3.155	0.031
87	3.155	0.031
88	3.155	0.031
89	3.155	0.031
90	3.155	0.031
91	3.155	0.031
92	3.155	0.031
93	3.155	0.031
94	3.155	0.031
95	3.149	0.041
96	3.149	0.041
97	3.149	0.041
98	3.149	0.041
99	3.149	0.041
100	3.149	0.041
101	3.149	0.041
102	3.149	0.041
103	3.149	0.041
104	3.149	0.041
105	3.148	0.043
106	3.148	0.043
107	3.148	0.043
108	3.148	0.043
109	3.148	0.043
110	3.148	0.043
111	3.148	0.043
112	3.143	0.053
113	3.138	0.064
114	3.138	0.064
115	3.138	0.064
116	3.138	0.064
117	3.138	0.064
118	3.138	0.064
119	3.136	0.067
120	3.136	0.067
121	3.131	0.078
122	3.131	0.078
123	3.130	0.080
124	3.130	0.080
125	3.130	0.080
126	3.130	0.080
127	3.130	0.080
128	3.130	0.080
129	3.130	0.080
130	3.130	0.080
131	3.130	0.080
132	3.130	0.080
133	3.130	0.080
134	3.130	0.080
135	3.129	0.082
136	3.129	0.082
137	3.129	0.082
138	3.129	0.082
139	3.129	0.082
140	3.129	0.082
141	3.129	0.082
142	3.129	0.082
143	3.129	0.082
144	3.116	0.075
145	3.116	0.075
146	3.116	0.075
147	3.116	0.075
148	3.116	0.075
149	3.116	0.075
150	3.116	0.075
151	3.116	0.075
152	3.116	0.075
153	3.116	0.075
154	3.116	0.075
155	3.116	0.075
156	3.108	0.071
157	3.108	0.071
158	3.108	0.071
159	3.108	0.071
160	3.108	0.071
161	3.108	0.071
162	3.108	0.071
163	3.090	0.071
164	3.090	0.071
165	3.059	0.056
166	3.059	0.056
167	3.052	0.052
168	3.052	0.052
169	3.052	0.052
170	3.052	0.052
171	3.052	0.052
172	3.052	0.052
173	3.052	0.052
174	3.052	0.052
175	3.052	0.052
176	3.052	0.052
177	3.052	0.052
178	3.052	0.052
179	3.030	0.042
180	3.018	0.066
181	3.018	0.066
182	3.018	0.066
183	3.018	0.066
184	3.018	0.066
185	3.017	0.068
186	3.017	0.068
187	3.017	0.068
188	3.017	0.068
189	3.017	0.068
190	3.017	0.068
191	3.017	0.068
192	3.017	0.068
193	3.017	0.068
194	3.017	0.068
195	3.017	0.068
196	3.017	0.068
197	3.017	0.068
198	3.002	0.060
199	3.002	0.060
200	3.002	0.060
201	3.002	0.060
202	3.002	0.060
203	2.988	0.054
204	2.988	0.054
205	2.988	0.054
206	2.983	0.064
207	2.983	0.064
208	2.983	0.064
209	2.979	0.064
210	2.979	0.064
211	2.979	0.064
212	2.979	0.064
213	2.979	0.064
214	2.979	0.064
215	2.974	0.061
216	2.974	0.061
217	2.974	0.061
218	2.974	0.061
219	2.974	0.061
220	2.974	0.061
221	2.961	0.054
222	2.961	0.054
223	2.959	0.058
224	2.959	0.058
225	2.959	0.058
226	2.959	0.058
227	2.959	0.058
228	2.946	0.052
229	2.946	0.052
230	2.946	0.052
231	2.944	0.056
232	2.944	0.056
233	2.944	0.056
234	2.944	0.056
235	2.944	0.056
236	2.944	0.056
237	2.944	0.056
238	2.944	0.056
239	2.944	0.056
240	2.944	0.056
241	2.944	0.056
242	2.944	0.056
243	2.944	0.056
244	2.944	0.056
245	2.944	0.056
246	2.944	0.056
247	2.944	0.056
248	2.943	0.058
249	2.943	0.058
250	2.943	0.058
251	2.943	0.058
252	2.943	0.058
253	2.943	0.058
254	2.943	0.058
255	2.908	0.041
256	2.908	0.041
257	2.908	0.041
258	2.901	0.053
259	2.901	0.053
260	2.901	0.053
261	2.901	0.053
262	2.901	0.053
263	2.901	0.053
264	2.901	0.053
265	2.901	0.053
266	2.901	0.053
267	2.901	0.053
268	2.901	0.053
269	2.867	0.036
270	2.867	0.036
271	2.867	0.036
272	2.841	0.023
273	2.841	0.023
274	2.841	0.023
275	2.841	0.023
276	2.841	0.023
277	2.841	0.023
278	2.841	0.023
279	2.841	0.023
280	2.841	0.023
281	2.841	0.023
282	2.840	0.026
283	2.840	0.026
284	2.837	0.032
285	2.837	0.032
286	2.834	0.038
287	2.834	0.038
288	2.834	0.038
289	2.834	0.038
290	2.834	0.038
291	2.834	0.038
292	2.834	0.038
293	2.834	0.038
294	2.834	0.038
295	2.834	0.038
296	2.834	0.038
297	2.834	0.038
298	2.834	0.038
299	2.834	0.038
300	2.834	0.038
301	2.834	0.038
302	2.834	0.038
303	2.834	0.038
304	2.834	0.038
305	2.834	0.038
306	2.834	0.038
307	2.834	0.038
308	2.834	0.038
309	2.834	0.038
310	2.834	0.038
311	2.834	0.038
312	2.834	0.038
313	2.834	0.038
314	2.834	0.038
315	2.834	0.038
316	2.829	0.036
317	2.829	0.036
318	2.829	0.036
319	2.829	0.036
320	2.829	0.036
321	2.829	0.036
322	2.829	0.036
323	2.829	0.036
324	2.829	0.036
325	2.829	0.036
326	2.829	0.036
327	2.829	0.036
328	2.829	0.036
329	2.829	0.036
330	2.829	0.036
331	2.829	0.036
332	2.829	0.036
333	2.829	0.036
334	2.829	0.036
335	2.829	0.036
336	2.829	0.036
337	2.829	0.036
338	2.829	0.036
339	2.829	0.036
340	2.829	0.036
341	2.829	0.036
342	2.829	0.036
343	2.829	0.036
344	2.829	0.036
345	2.829	0.036
346	2.829	0.036
347	2.829	0.036
348	2.829	0.036
349	2.829	0.036
350	2.829	0.036
351	2.803	0.023
352	2.803	0.023
353	2.803	0.023
354	2.803	0.023
355	2.801	0.027
356	2.801	0.027
357	2.801	0.027
358	2.801	0.027
359	2.801	0.027
360	2.801	0.027
361	2.801	0.027
362	2.801	0.027
363	2.801	0.027
364	2.801	0.027
365	2.801	0.027
366	2.801	0.027
367	2.801	0.027
368	2.801	0.027
369	2.801	0.027
370	2.801	0.027
371	2.801	0.027
372	2.763	0.008
373	2.763	0.008
374	2.763	0.008
375	2.763	0.008
376	2.763	0.008
377	2.763	0.008
378	2.763	0.008
379	2.763	0.008
380	2.763	0.008
381	2.763	0.008
382	2.750	0.002
383	2.750	0.002
384	2.750	0.002
385	2.750	0.002
386	2.750	0.002
387	2.750	0.002
388	2.750	0.002
389	2.750	0.002
390	2.750	0.002
391	2.750	0.002
392	2.750	0.002
393	2.750	0.002
394	2.750	0.002
395	2.750	0.002
396	2.750	0.002
397	2.750	0.002
398	2.750	0.002
399	2.750	0.002
400	2.750	0.002
401	2.750	0.002
402	2.750	0.002
403	2.750	0.002
404	2.750	0.002
405	2.750	0.002
406	2.750	0.002
407	2.750	0.002
408	2.750	0.002
409	2.750	0.002
410	2.750	0.002
411	2.750	0.002
412	2.750	0.002
413	2.742	0.002
414	2.742	0.002
415	2.742	0.002
416	2.742	0.002
417	2.742	0.002
418	2.742	0.002
419	2.742	0.002
420	2.742	0.002
421	2.742	0.002
422	2.742	0.002
423	2.742	0.002
424	2.742	0.002
425	2.742	0.002
426	2.742	0.002
427	2.742	0.002
428	2.742	0.002
429	2.742	0.002
430	2.742	0.002
431	2.742	0.002
432	2.742	0.002
433	2.742	0.002
434	2.742	0.002
435	2.742	0.002
436	2.736	0.010
437	2.736	0.010
438	2.736	0.010
439	2.736	0.010
440	2.736	0.010
441	2.736	0.010
442	2.736	0.010
443	2.736	0.010
444	2.734	0.013
445	2.734	0.013
446	2.734	0.013
447	2.734	0.013
448	2.734	0.013
449	2.734	0.013
450	2.734	0.013
451	2.734	0.013
452	2.734	0.013
453	2.734	0.013
454	2.734	0.013
455	2.734	0.013
456	2.734	0.013
457	2.734	0.013
458	2.734	0.013
459	2.734	0.013
460	2.734	0.013
461	2.734	0.013
462	2.734	0.013
463	2.733	0.016
464	2.733	0.016
465	2.733	0.016
466	2.733	0.016
467	2.733	0.016
468	2.733	0.016
469	2.733	0.016
470	2.733	0.016
471	2.733	0.016
472	2.733	0.016
473	2.729	0.023
474	2.729	0.023
475	2.720	0.018
476	2.720	0.018
477	2.720	0.018
478	2.720	0.018
479	2.719	0.020
480	2.719	0.020
481	2.719	0.020
482	2.719	0.020
483	2.719	0.020
484	2.718	0.022
485	2.718	0.022
486	2.718	0.022
487	2.718	0.022
488	2.718	0.022
489	2.718	0.022
490	2.718	0.022
491	2.718	0.022
492	2.718	0.022
493	2.718	0.022
494	2.718	0.022
495	2.718	0.022
496	2.718	0.022
497	2.718	0.022
498	2.718	0.022
499	2.718	0.022
500	2.718	0.022
501	2.718	0.022
502	2.718	0.022
503	2.718	0.022
504	2.718	0.022
505	2.718	0.022
506	2.718	0.022
507	2.718	0.022
508	2.718	0.022
509	2.718	0.022
510	2.718	0.022
511	2.718	0.022
512	2.718	0.022
513	2.718	0.022
514	2.681	0.003
515	2.681	0.003
516	2.681	0.003
517	2.681	0.003
518	2.681	0.003
519	2.681	0.003
520	2.681	0.003
521	2.681	0.003
522	2.681	0.003
523	2.681	0.003
524	2.681	0.003
525	2.681	0.003
526	2.681	0.003
527	2.681	0.003
528	2.676	0.000
529	2.676	0.000
530	2.676	0.000
531	2.676	0.000
532	2.676	0.000
533	2.676	0.000
534	2.676	0.000
535	2.676	0.000
536	2.676	0.000
537	2.676	0.000
538	2.676	0.000
539	2.675	0.002
540	2.675	0.002
541	2.675	0.002
542	2.675	0.002
543	2.675	0.002
544	2.675	0.002
545	2.675	0.002
546	2.675	0.002
547	2.675	0.002
548	2.675	0.002
549	2.675	0.002
550	2.675	0.002
551	2.675	0.002
552	2.674	0.004
553	2.674	0.004
554	2.674	0.004
555	2.674	0.004
556	2.674	0.004
557	2.674	0.004
558	2.674	0.004
559	2.674	0.004
560	2.674	0.004
561	2.674	0.004
562	2.674	0.004
563	2.674	0.004
564	2.674	0.004
565	2.674	0.004
566	2.674	0.004
567	2.674	0.004
568	2.674	0.004
569	2.674	0.004
570	2.674	0.004
571	2.674	0.005
572	2.669	0.014
573	2.669	0.014
574	2.669	0.014
575	2.669	0.014
576	2.669	0.014
577	2.669	0.014
578	2.669	0.014
579	2.669	0.014
580	2.669	0.014
581	2.669	0.014
582	2.669	0.014
583	2.669	0.014
584	2.669	0.014
585	2.669	0.014
586	2.669	0.014
587	2.669	0.014
588	2.669	0.014
589	2.669	0.014
590	2.669	0.014
591	2.669	0.014
592	2.669	0.014
593	2.669	0.014
594	2.669	0.014
595	2.669	0.014
596	2.669	0.014
597	2.669	0.014
598	2.669	0.014
599	2.669	0.014
600	2.669	0.014
601	2.669	0.014
602	2.669	0.014
603	2.669	0.014
604	2.669	0.014
605	2.669	0.014
606	2.669	0.014
607	2.648	0.004
608	2.648	0.004
609	2.648	0.004
610	2.648	0.004
611	2.648	0.004
612	2.648	0.004
613	2.648	0.004
614	2.636	0.002
615	2.636	0.002
616	2.636	0.002
617	2.636	0.002
618	2.636	0.002
619	2.636	0.002
620	2.636	0.002
621	2.636	0.002
622	2.636	0.002
623	2.636	0.002
624	2.636	0.002
625	2.636	0.002
626	2.636	0.002
627	2.636	0.002
628	2.636	0.002
629	2.636	0.002
630	2.634	0.002
631	2.634	0.002
632	2.634	0.002
633	2.634	0.002
634	2.634	0.002
635	2.634	0.002
636	2.634	0.002
637	2.634	0.002
638	2.634	0.002
639	2.634	0.002
640	2.634	0.002
641	2.634	0.002
642	2.634	0.002
643	2.634	0.002
644	2.634	0.002
645	2.634	0.002
646	2.634	0.002
647	2.634	0.002
648	2.634	0.002
649	2.634	0.002
650	2.634	0.002
651	2.634	0.002
652	2.634	0.002
653	2.634	0.002
654	2.634	0.002
655	2.634	0.002
656	2.634	0.002
657	2.634	0.002
658	2.634	0.002
659	2.634	0.002
660	2.634	0.002
661	2.634	0.002
662	2.634	0.002
663	2.634	0.002
664	2.634	0.002
665	2.634	0.002
666	2.634	0.002
667	2.634	0.002
668	2.634	0.002
669	2.634	0.002
670	2.634	0.002
671	2.634	0.002
672	2.634	0.002
673	2.634	0.002
674	2.634	0.002
675	2.634	0.002
676	2.634	0.002
677	2.634	0.002
678	2.634	0.002
679	2.634	0.002
680	2.634	0.002
681	2.634	0.002
682	2.634	0.002
683	2.634	0.002
684	2.634	0.002
685	2.634	0.002
686	2.634	0.002
687	2.634	0.002
688	2.634	0.002
689	2.634	0.002
690	2.634	0.002
691	2.634	0.002
692	2.634	0.002
693	2.634	0.002
694	2.634	0.002
695	2.634	0.002
696	2.628	0.001
697	2.628	0.001
698	2.628	0.001
699	2.628	0.001
700	2.628	0.001
701	2.628	0.001
702	2.628	0.001
703	2.618	0.006
704	2.618	0.006
705	2.618	0.006
706	2.618	0.006
707	2.618	0.006
708	2.618	0.006
709	2.618	0.006
710	2.608	0.011
711	2.608	0.011
712	2.608	0.011
713	2.608	0.011
714	2.608	0.011
715	2.608	0.011
716	2.608	0.011
717	2.608	0.011
718	2.608	0.011
719	2.608	0.011
720	2.608	0.011
721	2.608	0.011
722	2.608	0.011
723	2.608	0.011
724	2.608	0.011
725	2.608	0.011
726	2.608	0.011
727	2.608	0.011
728	2.598	0.016
729	2.598	0.016
730	2.598	0.016
731	2.598	0.016
732	2.598	0.016
733	2.598	0.016
734	2.598	0.016
735	2.598	0.016
736	2.598	0.016
737	2.598	0.016
738	2.598	0.016
739	2.598	0.016
740	2.598	0.016
741	2.598	0.016
742	2.598	0.016
743	2.598	0.016
744	2.598	0.016
745	2.598	0.016
746	2.598	0.016
747	2.592	0.005
748	2.592	0.005
749	2.592	0.005
750	2.592	0.005
751	2.592	0.005
752	2.592	0.005
753	2.592	0.005
754	2.592	0.005
755	2.592	0.005
756	2.592	0.005
757	2.592	0.005
758	2.592	0.005
759	2.592	0.005
760	2.592	0.005
761	2.592	0.005
762	2.592	0.005
763	2.592	0.005
764	2.592	0.005
765	2.592	0.005
766	2.592	0.005
767	2.591	0.002
768	2.591	0.002
769	2.591	0.002
770	2.591	0.002
771	2.591	0.002
772	2.591	0.002
773	2.591	0.002
774	2.591	0.002
775	2.591	0.002
776	2.591	0.002
777	2.591	0.002
778	2.591	0.002
779	2.591	0.002
780	2.591	0.002
781	2.591	0.002
782	2.591	0.002
783	2.591	0.002
784	2.591	0.002
785	2.591	0.002
786	2.591	0.002
787	2.591	0.002
788	2.591	0.002
789	2.591	0.002
790	2.591	0.002
791	2.591	0.002
792	2.591	0.002
793	2.591	0.002
794	2.591	0.002
795	2.591	0.002
796	2.591	0.002
797	2.591	0.002
798	2.591	0.002
799	2.591	0.002
800	2.591	0.002
801	2.591	0.002
802	2.591	0.002
803	2.591	0.002
804	2.591	0.002
805	2.591	0.002
806	2.591	0.002
807	2.576	0.010
808	2.576	0.010
809	2.576	0.010
810	2.576	0.010
811	2.576	0.010
812	2.576	0.010
813	2.576	0.010
814	2.576	0.010
815	2.576	0.010
816	2.576	0.010
817	2.576	0.010
818	2.576	0.010
819	2.576	0.010
820	2.576	0.010
821	2.576	0.010
822	2.576	0.010
823	2.576	0.010
824	2.576	0.010
825	2.576	0.010
826	2.576	0.010
827	2.576	0.010
828	2.576	0.010
829	2.576	0.010
830	2.576	0.010
831	2.576	0.010
832	2.576	0.010
833	2.576	0.010
834	2.576	0.010
835	2.576	0.010
836	2.576	0.010
837	2.576	0.010
838	2.576	0.010
839	2.576	0.010
840	2.576	0.010
841	2.576	0.010
842	2.576	0.010
843	2.576	0.010
844	2.574	0.006
845	2.574	0.006
846	2.574	0.006
847	2.574	0.006
848	2.574	0.006
849	2.574	0.006
850	2.574	0.006
851	2.574	0.006
852	2.574	0.006
853	2.574	0.006
854	2.574	0.006
855	2.574	0.006
856	2.574	0.006
857	2.574	0.006
858	2.574	0.006
859	2.574	0.006
860	2.574	0.006
861	2.574	0.006
862	2.574	0.006
863	2.574	0.006
864	2.574	0.006
865	2.574	0.006
866	2.574	0.006
867	2.574	0.006
868	2.574	0.006
869	2.574	0.006
870	2.574	0.006
871	2.574	0.006
872	2.574	0.006
873	2.574	0.006
874	2.574	0.006
875	2.574	0.006
876	2.574	0.006
877	2.574	0.006
878	2.574	0.006
879	2.574	0.006
880	2.574	0.006
881	2.574	0.006
882	2.574	0.006
883	2.574	0.006
884	2.574	0.006
885	2.574	0.006
886	2.574	0.006
887	2.574	0.006
888	2.574	0.006
889	2.574	0.006
890	2.574	0.006
891	2.574	0.006
892	2.574	0.006
893	2.574	0.006
894	2.574	0.006
895	2.574	0.006
896	2.574	0.006
897	2.574	0.006
898	2.574	0.006
899	2.574	0.006
900	2.574	0.006
901	2.574	0.006
902	2.574	0.006
903	2.574	0.006
904	2.574	0.006
905	2.574	0.006
906	2.567	0.010
907	2.567	0.010
908	2.567	0.010
909	2.567	0.010
910	2.567	0.010
911	2.567	0.010
912	2.567	0.010
913	2.567	0.010
914	2.567	0.010
915	2.567	0.010
916	2.567	0.010
917	2.567	0.010
918	2.567	0.010
919	2.567	0.010
920	2.567	0.010
921	2.567	0.010
922	2.567	0.010
923	2.567	0.010
924	2.566	0.008
925	2.566	0.008
926	2.566	0.008
927	2.566	0.008
928	2.566	0.008
929	2.566	0.008
930	2.566	0.008
931	2.566	0.008
932	2.566	0.008
933	2.566	0.008
934	2.566	0.008
935	2.566	0.008
936	2.566	0.008
937	2.566	0.008
938	2.566	0.008
939	2.566	0.008
940	2.566	0.008
941	2.566	0.008
942	2.566	0.008
943	2.566	0.008
944	2.566	0.008
945	2.566	0.008
946	2.566	0.008
947	2.565	0.007
948	2.565	0.007
949	2.565	0.007
950	2.565	0.007
951	2.565	0.007
952	2.565	0.007
953	2.551	0.014
954	2.551	0.014
955	2.551	0.014
956	2.551	0.014
957	2.551	0.014
958	2.551	0.014
959	2.551	0.014
960	2.551	0.014
961	2.551	0.014
962	2.551	0.014
963	2.551	0.014
964	2.551	0.014
965	2.551	0.014
966	2.551	0.014
967	2.551	0.014
968	2.551	0.014
969	2.551	0.014
970	2.551	0.014
971	2.551	0.014
972	2.551	0.014
973	2.551	0.014
974	2.551	0.014
975	2.551	0.014
976	2.551	0.014
977	2.551	0.014
978	2.551	0.014
979	2.551	0.014
980	2.551	0.014
981	2.551	0.014
982	2.551	0.014
983	2.551	0.014
984	2.551	0.014
985	2.551	0.014
986	2.551	0.014
987	2.551	0.014
988	2.551	0.014
989	2.551	0.014
990	2.551	0.014
991	2.551	0.014
992	2.551	0.014
993	2.551	0.014
994	2.551	0.014
995	2.551	0.014
996	2.551	0.013
997	2.551	0.013
998	2.551	0.013
999	2.551	0.013
1000	2.551	0.013
Average	SD	0.0251808
