# Supplementary material for: Efficient conformational ensemble generation of protein-bound peptides
Source: J Cheminform. 2017 Nov 22;9:59. doi: 10.1186/s13321-017-0246-7 (PMC5700017; doi:10.1186/s13321-017-0246-7)
Supplement: Supplementary file 1 — Additional file 1. The average accuracies and standard deviations of MODPEP for the peptides of 3–30 amino acids on ten randomly splitted training/test sets. [file 13321_2017_246_MOESM1_ESM.zip › statistics/stat_21.csv]

Rank	Accuracy	SD
1	5.918	0.640
2	5.044	0.464
3	4.855	0.452
4	4.772	0.427
5	4.691	0.460
6	4.658	0.444
7	4.634	0.456
8	4.601	0.479
9	4.587	0.506
10	4.539	0.482
11	4.512	0.484
12	4.399	0.447
13	4.259	0.417
14	4.226	0.415
15	4.103	0.390
16	4.103	0.390
17	4.063	0.397
18	4.054	0.410
19	3.952	0.440
20	3.940	0.434
21	3.917	0.428
22	3.916	0.430
23	3.911	0.427
24	3.911	0.427
25	3.819	0.398
26	3.812	0.406
27	3.812	0.407
28	3.804	0.413
29	3.804	0.413
30	3.753	0.388
31	3.752	0.389
32	3.752	0.389
33	3.752	0.389
34	3.751	0.392
35	3.710	0.371
36	3.706	0.381
37	3.706	0.381
38	3.706	0.381
39	3.699	0.395
40	3.695	0.402
41	3.695	0.402
42	3.679	0.394
43	3.673	0.391
44	3.673	0.391
45	3.663	0.394
46	3.663	0.395
47	3.657	0.402
48	3.657	0.402
49	3.657	0.402
50	3.651	0.399
51	3.651	0.399
52	3.643	0.395
53	3.633	0.415
54	3.633	0.415
55	3.625	0.411
56	3.609	0.403
57	3.609	0.403
58	3.609	0.403
59	3.607	0.407
60	3.607	0.407
61	3.607	0.407
62	3.601	0.420
63	3.601	0.420
64	3.596	0.418
65	3.596	0.418
66	3.596	0.418
67	3.596	0.418
68	3.596	0.418
69	3.560	0.400
70	3.560	0.400
71	3.560	0.400
72	3.560	0.400
73	3.560	0.400
74	3.559	0.400
75	3.559	0.400
76	3.559	0.400
77	3.538	0.389
78	3.538	0.389
79	3.526	0.384
80	3.526	0.384
81	3.502	0.372
82	3.502	0.372
83	3.502	0.372
84	3.502	0.372
85	3.502	0.372
86	3.502	0.372
87	3.502	0.372
88	3.502	0.372
89	3.502	0.372
90	3.488	0.366
91	3.488	0.366
92	3.475	0.361
93	3.410	0.332
94	3.410	0.333
95	3.410	0.333
96	3.405	0.341
97	3.405	0.341
98	3.405	0.341
99	3.401	0.339
100	3.401	0.339
101	3.401	0.339
102	3.401	0.339
103	3.401	0.339
104	3.401	0.339
105	3.401	0.339
106	3.401	0.339
107	3.401	0.339
108	3.401	0.339
109	3.390	0.334
110	3.389	0.333
111	3.389	0.333
112	3.389	0.333
113	3.389	0.333
114	3.373	0.325
115	3.373	0.325
116	3.373	0.325
117	3.373	0.325
118	3.373	0.325
119	3.373	0.325
120	3.373	0.325
121	3.373	0.325
122	3.373	0.325
123	3.365	0.321
124	3.365	0.321
125	3.365	0.321
126	3.352	0.314
127	3.352	0.314
128	3.352	0.314
129	3.349	0.321
130	3.349	0.321
131	3.349	0.321
132	3.349	0.321
133	3.349	0.321
134	3.349	0.321
135	3.349	0.321
136	3.313	0.303
137	3.313	0.303
138	3.313	0.303
139	3.313	0.303
140	3.313	0.303
141	3.294	0.294
142	3.294	0.294
143	3.294	0.294
144	3.294	0.294
145	3.294	0.294
146	3.294	0.294
147	3.294	0.294
148	3.294	0.294
149	3.293	0.293
150	3.290	0.301
151	3.290	0.301
152	3.290	0.301
153	3.290	0.301
154	3.290	0.301
155	3.290	0.301
156	3.290	0.301
157	3.290	0.301
158	3.290	0.301
159	3.290	0.301
160	3.290	0.301
161	3.290	0.301
162	3.290	0.301
163	3.290	0.301
164	3.289	0.302
165	3.289	0.302
166	3.289	0.302
167	3.289	0.302
168	3.289	0.302
169	3.289	0.302
170	3.289	0.302
171	3.287	0.306
172	3.287	0.306
173	3.287	0.306
174	3.287	0.306
175	3.287	0.306
176	3.287	0.306
177	3.287	0.306
178	3.283	0.304
179	3.280	0.310
180	3.280	0.310
181	3.280	0.310
182	3.280	0.310
183	3.280	0.310
184	3.280	0.310
185	3.280	0.310
186	3.280	0.310
187	3.280	0.310
188	3.280	0.310
189	3.280	0.310
190	3.250	0.295
191	3.250	0.295
192	3.250	0.295
193	3.250	0.295
194	3.250	0.295
195	3.250	0.295
196	3.250	0.295
197	3.250	0.295
198	3.250	0.295
199	3.250	0.295
200	3.250	0.295
201	3.250	0.295
202	3.250	0.295
203	3.250	0.295
204	3.250	0.295
205	3.250	0.295
206	3.250	0.295
207	3.250	0.295
208	3.250	0.295
209	3.241	0.290
210	3.241	0.290
211	3.241	0.290
212	3.241	0.291
213	3.241	0.291
214	3.241	0.291
215	3.240	0.292
216	3.240	0.292
217	3.240	0.292
218	3.240	0.292
219	3.240	0.292
220	3.240	0.292
221	3.231	0.287
222	3.231	0.287
223	3.222	0.283
224	3.222	0.283
225	3.222	0.283
226	3.216	0.296
227	3.216	0.296
228	3.216	0.296
229	3.216	0.297
230	3.216	0.297
231	3.216	0.297
232	3.216	0.297
233	3.216	0.297
234	3.216	0.297
235	3.216	0.297
236	3.216	0.297
237	3.216	0.297
238	3.216	0.297
239	3.216	0.297
240	3.216	0.297
241	3.216	0.297
242	3.216	0.297
243	3.216	0.297
244	3.212	0.295
245	3.212	0.295
246	3.212	0.295
247	3.212	0.295
248	3.212	0.295
249	3.212	0.295
250	3.212	0.295
251	3.212	0.295
252	3.212	0.295
253	3.212	0.295
254	3.212	0.295
255	3.212	0.295
256	3.194	0.286
257	3.194	0.286
258	3.194	0.286
259	3.194	0.287
260	3.194	0.287
261	3.194	0.287
262	3.194	0.287
263	3.194	0.287
264	3.194	0.287
265	3.194	0.287
266	3.194	0.287
267	3.194	0.287
268	3.194	0.287
269	3.194	0.287
270	3.194	0.287
271	3.194	0.287
272	3.194	0.287
273	3.193	0.288
274	3.193	0.288
275	3.193	0.288
276	3.193	0.288
277	3.193	0.289
278	3.193	0.289
279	3.181	0.283
280	3.181	0.283
281	3.181	0.283
282	3.181	0.283
283	3.181	0.283
284	3.181	0.283
285	3.181	0.283
286	3.181	0.283
287	3.177	0.290
288	3.177	0.290
289	3.177	0.290
290	3.177	0.290
291	3.177	0.290
292	3.177	0.290
293	3.170	0.286
294	3.170	0.286
295	3.170	0.286
296	3.170	0.286
297	3.170	0.286
298	3.170	0.286
299	3.170	0.286
300	3.170	0.286
301	3.170	0.286
302	3.170	0.286
303	3.170	0.286
304	3.170	0.286
305	3.170	0.286
306	3.170	0.286
307	3.170	0.286
308	3.168	0.290
309	3.166	0.289
310	3.166	0.289
311	3.166	0.289
312	3.166	0.289
313	3.149	0.280
314	3.149	0.280
315	3.149	0.280
316	3.149	0.280
317	3.149	0.280
318	3.149	0.280
319	3.149	0.280
320	3.149	0.280
321	3.149	0.280
322	3.149	0.280
323	3.149	0.280
324	3.149	0.280
325	3.149	0.280
326	3.149	0.280
327	3.149	0.280
328	3.149	0.280
329	3.149	0.280
330	3.149	0.280
331	3.149	0.280
332	3.148	0.280
333	3.148	0.280
334	3.148	0.280
335	3.148	0.280
336	3.148	0.280
337	3.148	0.280
338	3.148	0.280
339	3.125	0.269
340	3.125	0.269
341	3.125	0.269
342	3.125	0.269
343	3.125	0.269
344	3.125	0.269
345	3.125	0.269
346	3.125	0.269
347	3.125	0.269
348	3.125	0.269
349	3.125	0.269
350	3.125	0.269
351	3.125	0.269
352	3.112	0.262
353	3.112	0.262
354	3.112	0.263
355	3.112	0.263
356	3.112	0.263
357	3.111	0.263
358	3.111	0.263
359	3.111	0.263
360	3.111	0.263
361	3.084	0.250
362	3.084	0.250
363	3.084	0.250
364	3.068	0.242
365	3.068	0.242
366	3.068	0.242
367	3.068	0.242
368	3.068	0.242
369	3.068	0.242
370	3.068	0.242
371	3.068	0.242
372	3.068	0.242
373	3.068	0.242
374	3.068	0.242
375	3.068	0.242
376	3.068	0.242
377	3.068	0.242
378	3.068	0.242
379	3.068	0.242
380	3.068	0.242
381	3.068	0.242
382	3.068	0.242
383	3.068	0.242
384	3.068	0.242
385	3.068	0.242
386	3.068	0.242
387	3.068	0.242
388	3.068	0.242
389	3.068	0.242
390	3.068	0.242
391	3.068	0.242
392	3.068	0.242
393	3.067	0.241
394	3.067	0.241
395	3.067	0.241
396	3.067	0.241
397	3.067	0.241
398	3.067	0.241
399	3.067	0.241
400	3.067	0.241
401	3.067	0.241
402	3.067	0.241
403	3.066	0.242
404	3.066	0.242
405	3.066	0.242
406	3.066	0.242
407	3.066	0.242
408	3.066	0.242
409	3.066	0.242
410	3.066	0.242
411	3.062	0.240
412	3.062	0.240
413	3.062	0.240
414	3.062	0.240
415	3.061	0.243
416	3.061	0.243
417	3.061	0.243
418	3.061	0.243
419	3.061	0.243
420	3.061	0.243
421	3.061	0.243
422	3.061	0.243
423	3.061	0.243
424	3.061	0.243
425	3.061	0.243
426	3.061	0.243
427	3.061	0.243
428	3.061	0.243
429	3.061	0.243
430	3.061	0.243
431	3.061	0.243
432	3.061	0.243
433	3.061	0.243
434	3.061	0.243
435	3.061	0.243
436	3.061	0.243
437	3.061	0.243
438	3.061	0.243
439	3.061	0.243
440	3.056	0.240
441	3.056	0.240
442	3.056	0.240
443	3.056	0.241
444	3.056	0.241
445	3.053	0.247
446	3.053	0.247
447	3.053	0.247
448	3.053	0.247
449	3.053	0.247
450	3.053	0.247
451	3.053	0.247
452	3.053	0.247
453	3.053	0.247
454	3.053	0.247
455	3.053	0.247
456	3.053	0.247
457	3.053	0.247
458	3.053	0.247
459	3.053	0.247
460	3.053	0.247
461	3.053	0.247
462	3.053	0.247
463	3.053	0.247
464	3.052	0.249
465	3.052	0.249
466	3.052	0.249
467	3.052	0.249
468	3.051	0.251
469	3.051	0.251
470	3.051	0.251
471	3.051	0.251
472	3.051	0.251
473	3.051	0.251
474	3.051	0.251
475	3.051	0.251
476	3.051	0.251
477	3.051	0.251
478	3.051	0.251
479	3.051	0.251
480	3.051	0.251
481	3.051	0.251
482	3.051	0.251
483	3.051	0.251
484	3.051	0.251
485	3.051	0.251
486	3.051	0.251
487	3.051	0.251
488	3.051	0.251
489	3.051	0.251
490	3.051	0.251
491	3.051	0.251
492	3.051	0.251
493	3.051	0.251
494	3.051	0.251
495	3.051	0.251
496	3.051	0.251
497	3.051	0.251
498	3.051	0.251
499	3.051	0.251
500	3.050	0.252
501	3.050	0.252
502	3.050	0.252
503	3.050	0.252
504	3.046	0.259
505	3.046	0.259
506	3.046	0.259
507	3.046	0.259
508	3.046	0.259
509	3.046	0.259
510	3.046	0.259
511	3.046	0.259
512	3.046	0.259
513	3.046	0.259
514	3.045	0.259
515	3.045	0.259
516	3.045	0.259
517	3.045	0.259
518	3.045	0.259
519	3.045	0.259
520	3.045	0.259
521	3.045	0.259
522	3.045	0.259
523	3.045	0.259
524	3.045	0.259
525	3.045	0.259
526	3.045	0.259
527	3.045	0.259
528	3.045	0.259
529	3.045	0.259
530	3.045	0.259
531	3.042	0.265
532	3.042	0.265
533	3.042	0.265
534	3.042	0.265
535	3.042	0.265
536	3.042	0.265
537	3.042	0.265
538	3.042	0.265
539	3.042	0.265
540	3.042	0.265
541	3.042	0.265
542	3.040	0.270
543	3.040	0.270
544	3.040	0.270
545	3.040	0.270
546	3.040	0.270
547	3.040	0.270
548	3.040	0.270
549	3.040	0.270
550	3.040	0.270
551	3.040	0.270
552	3.040	0.270
553	3.040	0.270
554	3.038	0.269
555	3.038	0.269
556	3.038	0.269
557	3.038	0.269
558	3.038	0.269
559	3.038	0.269
560	3.038	0.269
561	3.038	0.269
562	3.037	0.271
563	3.037	0.271
564	3.037	0.271
565	3.037	0.271
566	3.037	0.271
567	3.037	0.271
568	3.037	0.271
569	3.037	0.271
570	3.037	0.271
571	3.037	0.271
572	3.037	0.271
573	3.037	0.271
574	3.037	0.271
575	3.037	0.271
576	3.037	0.271
577	3.033	0.278
578	3.029	0.287
579	3.029	0.287
580	3.029	0.287
581	3.029	0.287
582	3.029	0.287
583	3.029	0.287
584	3.029	0.287
585	3.029	0.287
586	3.029	0.287
587	3.029	0.287
588	3.029	0.287
589	3.029	0.287
590	3.029	0.287
591	3.029	0.287
592	3.029	0.287
593	3.029	0.287
594	3.029	0.287
595	3.026	0.286
596	3.026	0.286
597	3.026	0.286
598	3.026	0.286
599	3.026	0.286
600	3.026	0.286
601	3.026	0.286
602	3.026	0.286
603	3.026	0.286
604	3.026	0.286
605	3.026	0.286
606	3.026	0.286
607	3.026	0.286
608	3.026	0.286
609	3.026	0.286
610	3.026	0.286
611	3.026	0.286
612	3.026	0.286
613	3.026	0.286
614	3.026	0.286
615	3.026	0.286
616	3.026	0.286
617	3.026	0.286
618	3.026	0.286
619	3.026	0.286
620	3.026	0.286
621	3.026	0.286
622	3.026	0.286
623	3.026	0.286
624	3.026	0.286
625	3.026	0.286
626	3.026	0.286
627	3.026	0.286
628	3.026	0.286
629	3.024	0.289
630	3.024	0.289
631	3.024	0.289
632	3.024	0.289
633	3.024	0.289
634	3.024	0.289
635	3.024	0.289
636	3.024	0.289
637	3.024	0.289
638	3.024	0.289
639	3.024	0.289
640	3.024	0.289
641	3.024	0.289
642	3.024	0.289
643	3.024	0.289
644	3.024	0.289
645	3.024	0.289
646	3.024	0.289
647	3.024	0.289
648	3.024	0.289
649	3.024	0.289
650	3.024	0.289
651	3.024	0.289
652	3.024	0.289
653	3.024	0.289
654	3.024	0.289
655	3.006	0.280
656	3.006	0.280
657	3.006	0.280
658	3.006	0.280
659	3.006	0.280
660	3.006	0.280
661	3.006	0.280
662	3.006	0.280
663	3.006	0.280
664	3.006	0.280
665	3.006	0.280
666	3.006	0.280
667	3.002	0.288
668	3.002	0.288
669	3.002	0.288
670	3.002	0.288
671	3.002	0.288
672	3.002	0.288
673	3.002	0.288
674	3.002	0.288
675	2.989	0.282
676	2.989	0.282
677	2.989	0.282
678	2.989	0.282
679	2.989	0.282
680	2.989	0.282
681	2.989	0.282
682	2.989	0.282
683	2.989	0.282
684	2.988	0.284
685	2.988	0.284
686	2.988	0.284
687	2.988	0.284
688	2.988	0.284
689	2.988	0.284
690	2.988	0.284
691	2.988	0.284
692	2.988	0.284
693	2.988	0.284
694	2.988	0.284
695	2.988	0.284
696	2.988	0.284
697	2.988	0.284
698	2.988	0.284
699	2.988	0.284
700	2.988	0.284
701	2.988	0.284
702	2.988	0.284
703	2.988	0.284
704	2.988	0.284
705	2.988	0.284
706	2.988	0.284
707	2.988	0.284
708	2.988	0.284
709	2.988	0.284
710	2.988	0.284
711	2.988	0.284
712	2.988	0.284
713	2.988	0.284
714	2.988	0.284
715	2.988	0.284
716	2.985	0.283
717	2.985	0.283
718	2.985	0.283
719	2.985	0.283
720	2.985	0.283
721	2.985	0.283
722	2.985	0.283
723	2.985	0.283
724	2.985	0.283
725	2.985	0.283
726	2.985	0.283
727	2.985	0.283
728	2.985	0.283
729	2.985	0.283
730	2.985	0.283
731	2.985	0.283
732	2.985	0.283
733	2.985	0.283
734	2.985	0.283
735	2.985	0.283
736	2.985	0.283
737	2.985	0.283
738	2.985	0.283
739	2.985	0.283
740	2.985	0.283
741	2.985	0.283
742	2.985	0.283
743	2.985	0.283
744	2.985	0.283
745	2.985	0.283
746	2.985	0.283
747	2.985	0.283
748	2.985	0.283
749	2.985	0.283
750	2.985	0.283
751	2.985	0.283
752	2.985	0.283
753	2.985	0.283
754	2.973	0.277
755	2.973	0.277
756	2.973	0.277
757	2.973	0.277
758	2.973	0.277
759	2.973	0.277
760	2.973	0.277
761	2.973	0.277
762	2.973	0.277
763	2.973	0.277
764	2.973	0.277
765	2.973	0.277
766	2.973	0.277
767	2.973	0.277
768	2.973	0.277
769	2.973	0.277
770	2.973	0.277
771	2.973	0.277
772	2.973	0.277
773	2.973	0.277
774	2.973	0.277
775	2.973	0.277
776	2.973	0.277
777	2.973	0.277
778	2.973	0.277
779	2.973	0.277
780	2.973	0.277
781	2.973	0.277
782	2.973	0.277
783	2.973	0.277
784	2.973	0.277
785	2.973	0.277
786	2.973	0.277
787	2.973	0.277
788	2.973	0.277
789	2.973	0.277
790	2.973	0.277
791	2.973	0.277
792	2.973	0.277
793	2.973	0.277
794	2.973	0.277
795	2.973	0.277
796	2.973	0.277
797	2.973	0.277
798	2.973	0.277
799	2.973	0.277
800	2.973	0.277
801	2.973	0.277
802	2.973	0.277
803	2.973	0.277
804	2.973	0.277
805	2.973	0.277
806	2.973	0.277
807	2.973	0.277
808	2.973	0.277
809	2.973	0.277
810	2.973	0.277
811	2.973	0.277
812	2.973	0.277
813	2.973	0.277
814	2.973	0.277
815	2.973	0.277
816	2.973	0.277
817	2.973	0.277
818	2.973	0.277
819	2.973	0.277
820	2.973	0.277
821	2.973	0.277
822	2.973	0.277
823	2.973	0.277
824	2.973	0.277
825	2.973	0.277
826	2.973	0.277
827	2.973	0.277
828	2.973	0.277
829	2.973	0.277
830	2.973	0.277
831	2.973	0.277
832	2.973	0.277
833	2.973	0.277
834	2.973	0.277
835	2.973	0.277
836	2.973	0.277
837	2.973	0.277
838	2.973	0.277
839	2.973	0.277
840	2.973	0.277
841	2.973	0.277
842	2.973	0.277
843	2.973	0.277
844	2.973	0.277
845	2.973	0.277
846	2.973	0.277
847	2.973	0.277
848	2.973	0.277
849	2.973	0.277
850	2.973	0.277
851	2.973	0.277
852	2.973	0.277
853	2.973	0.277
854	2.973	0.277
855	2.973	0.277
856	2.973	0.277
857	2.973	0.277
858	2.973	0.277
859	2.973	0.277
860	2.973	0.277
861	2.970	0.284
862	2.967	0.290
863	2.967	0.290
864	2.967	0.290
865	2.967	0.290
866	2.967	0.290
867	2.967	0.290
868	2.967	0.290
869	2.967	0.290
870	2.967	0.290
871	2.967	0.290
872	2.967	0.290
873	2.967	0.290
874	2.967	0.290
875	2.967	0.290
876	2.967	0.290
877	2.967	0.290
878	2.967	0.290
879	2.967	0.290
880	2.967	0.290
881	2.967	0.290
882	2.967	0.290
883	2.967	0.290
884	2.967	0.290
885	2.967	0.290
886	2.967	0.290
887	2.967	0.290
888	2.967	0.290
889	2.967	0.290
890	2.967	0.290
891	2.967	0.290
892	2.967	0.290
893	2.967	0.290
894	2.967	0.290
895	2.967	0.290
896	2.967	0.290
897	2.967	0.290
898	2.967	0.290
899	2.967	0.290
900	2.967	0.290
901	2.967	0.290
902	2.967	0.290
903	2.965	0.289
904	2.965	0.289
905	2.965	0.289
906	2.965	0.289
907	2.965	0.289
908	2.965	0.289
909	2.965	0.289
910	2.965	0.289
911	2.965	0.289
912	2.965	0.289
913	2.965	0.289
914	2.965	0.289
915	2.965	0.289
916	2.965	0.289
917	2.965	0.289
918	2.965	0.289
919	2.965	0.289
920	2.965	0.289
921	2.965	0.289
922	2.965	0.289
923	2.965	0.289
924	2.965	0.289
925	2.965	0.289
926	2.965	0.289
927	2.965	0.289
928	2.965	0.289
929	2.965	0.289
930	2.965	0.289
931	2.965	0.289
932	2.965	0.289
933	2.965	0.289
934	2.965	0.289
935	2.965	0.289
936	2.965	0.289
937	2.965	0.289
938	2.965	0.289
939	2.965	0.289
940	2.965	0.289
941	2.965	0.289
942	2.965	0.289
943	2.965	0.289
944	2.965	0.289
945	2.965	0.289
946	2.965	0.289
947	2.965	0.289
948	2.965	0.289
949	2.965	0.289
950	2.965	0.289
951	2.965	0.289
952	2.965	0.289
953	2.964	0.292
954	2.964	0.292
955	2.964	0.292
956	2.964	0.292
957	2.964	0.292
958	2.964	0.292
959	2.964	0.292
960	2.964	0.292
961	2.964	0.292
962	2.964	0.292
963	2.964	0.292
964	2.964	0.292
965	2.964	0.292
966	2.964	0.292
967	2.964	0.292
968	2.964	0.292
969	2.964	0.292
970	2.963	0.292
971	2.963	0.292
972	2.963	0.292
973	2.963	0.292
974	2.963	0.292
975	2.963	0.292
976	2.963	0.292
977	2.963	0.292
978	2.963	0.292
979	2.963	0.292
980	2.963	0.292
981	2.963	0.292
982	2.963	0.292
983	2.963	0.292
984	2.949	0.285
985	2.949	0.285
986	2.949	0.285
987	2.949	0.285
988	2.949	0.285
989	2.949	0.285
990	2.949	0.285
991	2.949	0.285
992	2.949	0.285
993	2.949	0.285
994	2.949	0.285
995	2.949	0.285
996	2.949	0.285
997	2.949	0.285
998	2.949	0.285
999	2.949	0.285
1000	2.949	0.285
Average	SD	0.291739
