# Supplementary material for: Efficient conformational ensemble generation of protein-bound peptides
Source: J Cheminform. 2017 Nov 22;9:59. doi: 10.1186/s13321-017-0246-7 (PMC5700017; doi:10.1186/s13321-017-0246-7)
Supplement: Supplementary file 1 — Additional file 1. The average accuracies and standard deviations of MODPEP for the peptides of 3–30 amino acids on ten randomly splitted training/test sets. [file 13321_2017_246_MOESM1_ESM.zip › statistics/stat_22.csv]

Rank	Accuracy	SD
1	5.495	0.160
2	5.030	0.277
3	4.708	0.197
4	4.528	0.168
5	4.495	0.234
6	4.379	0.203
7	4.176	0.138
8	3.989	0.124
9	3.905	0.122
10	3.880	0.172
11	3.877	0.175
12	3.870	0.184
13	3.815	0.166
14	3.755	0.136
15	3.754	0.138
16	3.721	0.167
17	3.713	0.163
18	3.702	0.182
19	3.697	0.192
20	3.687	0.213
21	3.684	0.219
22	3.683	0.221
23	3.676	0.223
24	3.666	0.222
25	3.655	0.216
26	3.623	0.200
27	3.607	0.192
28	3.587	0.182
29	3.576	0.191
30	3.554	0.180
31	3.538	0.193
32	3.514	0.186
33	3.506	0.201
34	3.491	0.194
35	3.485	0.190
36	3.485	0.191
37	3.476	0.189
38	3.475	0.190
39	3.470	0.199
40	3.466	0.197
41	3.453	0.197
42	3.397	0.169
43	3.397	0.169
44	3.368	0.154
45	3.368	0.154
46	3.313	0.127
47	3.313	0.127
48	3.305	0.123
49	3.305	0.123
50	3.305	0.123
51	3.305	0.123
52	3.295	0.118
53	3.295	0.118
54	3.295	0.118
55	3.284	0.113
56	3.284	0.113
57	3.281	0.120
58	3.281	0.120
59	3.281	0.120
60	3.275	0.118
61	3.274	0.117
62	3.261	0.144
63	3.257	0.151
64	3.257	0.151
65	3.257	0.151
66	3.257	0.151
67	3.257	0.151
68	3.257	0.151
69	3.257	0.151
70	3.253	0.149
71	3.230	0.141
72	3.180	0.116
73	3.150	0.101
74	3.149	0.100
75	3.149	0.100
76	3.149	0.100
77	3.148	0.103
78	3.148	0.103
79	3.148	0.103
80	3.148	0.103
81	3.141	0.116
82	3.141	0.116
83	3.141	0.116
84	3.139	0.114
85	3.132	0.111
86	3.132	0.111
87	3.132	0.111
88	3.132	0.112
89	3.132	0.112
90	3.132	0.112
91	3.124	0.128
92	3.124	0.128
93	3.122	0.131
94	3.122	0.131
95	3.122	0.131
96	3.122	0.131
97	3.110	0.126
98	3.110	0.126
99	3.110	0.126
100	3.110	0.126
101	3.110	0.126
102	3.110	0.126
103	3.110	0.126
104	3.110	0.127
105	3.110	0.127
106	3.109	0.128
107	3.103	0.140
108	3.103	0.140
109	3.103	0.140
110	3.103	0.140
111	3.103	0.140
112	3.103	0.140
113	3.103	0.140
114	3.102	0.141
115	3.102	0.141
116	3.102	0.141
117	3.102	0.141
118	3.102	0.141
119	3.099	0.147
120	3.099	0.147
121	3.099	0.147
122	3.099	0.147
123	3.099	0.147
124	3.099	0.147
125	3.099	0.147
126	3.099	0.147
127	3.099	0.147
128	3.097	0.150
129	3.097	0.150
130	3.097	0.150
131	3.097	0.150
132	3.094	0.156
133	3.093	0.157
134	3.088	0.154
135	3.088	0.154
136	3.087	0.155
137	3.087	0.155
138	3.087	0.155
139	3.087	0.155
140	3.087	0.155
141	3.087	0.155
142	3.087	0.155
143	3.087	0.155
144	3.086	0.156
145	3.086	0.156
146	3.086	0.156
147	3.086	0.156
148	3.083	0.162
149	3.083	0.162
150	3.082	0.165
151	3.081	0.164
152	3.081	0.164
153	3.081	0.164
154	3.074	0.173
155	3.074	0.173
156	3.073	0.176
157	3.070	0.175
158	3.070	0.175
159	3.070	0.175
160	3.070	0.175
161	3.070	0.175
162	3.070	0.175
163	3.070	0.175
164	3.070	0.176
165	3.070	0.176
166	3.070	0.176
167	3.070	0.176
168	3.070	0.176
169	3.070	0.176
170	3.028	0.158
171	3.028	0.158
172	3.028	0.158
173	3.028	0.158
174	3.028	0.158
175	3.028	0.158
176	3.023	0.155
177	3.023	0.155
178	3.022	0.154
179	3.022	0.154
180	3.021	0.154
181	3.021	0.154
182	3.021	0.154
183	3.016	0.152
184	3.016	0.152
185	3.016	0.152
186	3.016	0.152
187	3.016	0.152
188	3.016	0.152
189	3.016	0.152
190	3.015	0.151
191	3.015	0.151
192	3.015	0.151
193	3.015	0.151
194	3.015	0.151
195	3.015	0.151
196	3.015	0.151
197	3.015	0.151
198	3.015	0.151
199	3.015	0.151
200	3.015	0.151
201	3.015	0.151
202	3.015	0.151
203	3.015	0.151
204	3.015	0.151
205	3.015	0.151
206	3.015	0.151
207	3.015	0.151
208	3.015	0.151
209	3.015	0.151
210	3.015	0.151
211	3.015	0.151
212	3.015	0.151
213	3.015	0.151
214	3.015	0.151
215	3.015	0.151
216	3.015	0.151
217	3.015	0.151
218	3.015	0.151
219	3.013	0.155
220	3.013	0.155
221	3.013	0.155
222	3.013	0.155
223	3.013	0.155
224	3.013	0.155
225	2.993	0.145
226	2.991	0.149
227	2.987	0.157
228	2.987	0.157
229	2.987	0.157
230	2.984	0.156
231	2.984	0.156
232	2.981	0.154
233	2.981	0.154
234	2.981	0.154
235	2.981	0.154
236	2.981	0.154
237	2.981	0.154
238	2.981	0.154
239	2.971	0.174
240	2.971	0.174
241	2.971	0.174
242	2.971	0.174
243	2.971	0.174
244	2.971	0.174
245	2.971	0.174
246	2.969	0.178
247	2.951	0.171
248	2.951	0.171
249	2.951	0.171
250	2.951	0.171
251	2.950	0.170
252	2.950	0.170
253	2.950	0.170
254	2.950	0.170
255	2.950	0.170
256	2.946	0.168
257	2.946	0.168
258	2.946	0.168
259	2.946	0.168
260	2.946	0.168
261	2.946	0.168
262	2.946	0.168
263	2.946	0.168
264	2.946	0.168
265	2.946	0.168
266	2.946	0.168
267	2.946	0.168
268	2.946	0.168
269	2.946	0.168
270	2.946	0.168
271	2.946	0.168
272	2.946	0.168
273	2.946	0.168
274	2.946	0.168
275	2.946	0.168
276	2.946	0.168
277	2.945	0.169
278	2.945	0.169
279	2.945	0.169
280	2.945	0.169
281	2.945	0.169
282	2.945	0.169
283	2.939	0.166
284	2.939	0.166
285	2.939	0.166
286	2.939	0.166
287	2.939	0.166
288	2.939	0.166
289	2.939	0.166
290	2.939	0.166
291	2.939	0.166
292	2.939	0.166
293	2.937	0.165
294	2.937	0.165
295	2.937	0.165
296	2.937	0.165
297	2.934	0.164
298	2.934	0.164
299	2.927	0.160
300	2.927	0.160
301	2.927	0.160
302	2.927	0.160
303	2.927	0.160
304	2.927	0.160
305	2.927	0.160
306	2.927	0.160
307	2.927	0.160
308	2.927	0.160
309	2.927	0.160
310	2.927	0.160
311	2.927	0.160
312	2.927	0.160
313	2.927	0.160
314	2.927	0.160
315	2.927	0.160
316	2.927	0.160
317	2.927	0.160
318	2.927	0.160
319	2.927	0.160
320	2.927	0.160
321	2.927	0.160
322	2.912	0.155
323	2.912	0.155
324	2.912	0.155
325	2.912	0.155
326	2.912	0.155
327	2.912	0.155
328	2.912	0.155
329	2.912	0.155
330	2.908	0.153
331	2.908	0.153
332	2.908	0.153
333	2.908	0.153
334	2.908	0.153
335	2.908	0.153
336	2.908	0.153
337	2.908	0.154
338	2.908	0.154
339	2.907	0.153
340	2.907	0.153
341	2.907	0.153
342	2.907	0.153
343	2.900	0.150
344	2.900	0.150
345	2.900	0.150
346	2.900	0.150
347	2.900	0.150
348	2.900	0.150
349	2.899	0.149
350	2.899	0.149
351	2.899	0.149
352	2.899	0.149
353	2.894	0.160
354	2.894	0.160
355	2.894	0.160
356	2.894	0.160
357	2.887	0.156
358	2.887	0.156
359	2.887	0.156
360	2.887	0.156
361	2.887	0.156
362	2.887	0.156
363	2.887	0.156
364	2.887	0.156
365	2.887	0.156
366	2.887	0.156
367	2.887	0.156
368	2.887	0.156
369	2.887	0.156
370	2.887	0.156
371	2.887	0.156
372	2.887	0.156
373	2.887	0.156
374	2.887	0.156
375	2.886	0.156
376	2.886	0.156
377	2.886	0.156
378	2.886	0.156
379	2.886	0.156
380	2.886	0.156
381	2.886	0.156
382	2.886	0.156
383	2.886	0.156
384	2.886	0.156
385	2.886	0.156
386	2.886	0.156
387	2.886	0.156
388	2.886	0.156
389	2.886	0.156
390	2.886	0.156
391	2.886	0.156
392	2.886	0.156
393	2.886	0.156
394	2.886	0.156
395	2.886	0.156
396	2.886	0.156
397	2.886	0.156
398	2.886	0.156
399	2.886	0.156
400	2.886	0.156
401	2.886	0.156
402	2.886	0.156
403	2.886	0.156
404	2.886	0.156
405	2.886	0.156
406	2.886	0.156
407	2.886	0.156
408	2.886	0.156
409	2.886	0.156
410	2.886	0.156
411	2.886	0.156
412	2.850	0.138
413	2.850	0.138
414	2.849	0.140
415	2.849	0.140
416	2.840	0.136
417	2.840	0.136
418	2.840	0.137
419	2.840	0.137
420	2.840	0.137
421	2.840	0.137
422	2.840	0.137
423	2.840	0.137
424	2.840	0.137
425	2.840	0.137
426	2.840	0.137
427	2.840	0.137
428	2.840	0.137
429	2.840	0.137
430	2.840	0.137
431	2.840	0.137
432	2.840	0.137
433	2.840	0.137
434	2.840	0.137
435	2.840	0.137
436	2.840	0.137
437	2.840	0.137
438	2.836	0.143
439	2.836	0.143
440	2.836	0.143
441	2.836	0.145
442	2.836	0.145
443	2.835	0.147
444	2.835	0.147
445	2.835	0.147
446	2.835	0.147
447	2.835	0.147
448	2.835	0.147
449	2.835	0.147
450	2.835	0.147
451	2.835	0.147
452	2.835	0.147
453	2.835	0.147
454	2.835	0.147
455	2.835	0.147
456	2.835	0.147
457	2.834	0.147
458	2.834	0.147
459	2.834	0.147
460	2.834	0.147
461	2.834	0.147
462	2.834	0.147
463	2.834	0.147
464	2.816	0.138
465	2.816	0.138
466	2.816	0.138
467	2.816	0.138
468	2.816	0.138
469	2.815	0.141
470	2.815	0.141
471	2.815	0.141
472	2.815	0.141
473	2.815	0.141
474	2.815	0.141
475	2.815	0.141
476	2.815	0.141
477	2.815	0.141
478	2.815	0.141
479	2.815	0.141
480	2.815	0.141
481	2.815	0.141
482	2.815	0.141
483	2.814	0.142
484	2.814	0.142
485	2.814	0.142
486	2.814	0.142
487	2.814	0.142
488	2.814	0.142
489	2.813	0.142
490	2.813	0.142
491	2.813	0.142
492	2.813	0.142
493	2.813	0.142
494	2.813	0.142
495	2.810	0.148
496	2.810	0.148
497	2.810	0.148
498	2.810	0.148
499	2.810	0.148
500	2.810	0.148
501	2.810	0.148
502	2.810	0.148
503	2.810	0.148
504	2.805	0.158
505	2.805	0.158
506	2.805	0.158
507	2.805	0.158
508	2.803	0.162
509	2.803	0.162
510	2.803	0.162
511	2.803	0.162
512	2.803	0.162
513	2.803	0.162
514	2.803	0.162
515	2.803	0.162
516	2.803	0.162
517	2.803	0.162
518	2.803	0.162
519	2.803	0.162
520	2.803	0.162
521	2.803	0.162
522	2.803	0.162
523	2.803	0.162
524	2.803	0.162
525	2.803	0.162
526	2.803	0.162
527	2.803	0.162
528	2.803	0.162
529	2.803	0.162
530	2.803	0.162
531	2.803	0.162
532	2.803	0.162
533	2.803	0.162
534	2.803	0.162
535	2.803	0.162
536	2.803	0.162
537	2.803	0.162
538	2.803	0.162
539	2.803	0.162
540	2.803	0.162
541	2.803	0.162
542	2.803	0.162
543	2.803	0.162
544	2.803	0.162
545	2.803	0.162
546	2.803	0.162
547	2.803	0.162
548	2.803	0.162
549	2.803	0.162
550	2.803	0.162
551	2.803	0.162
552	2.803	0.162
553	2.803	0.162
554	2.803	0.162
555	2.803	0.162
556	2.802	0.162
557	2.802	0.162
558	2.802	0.162
559	2.802	0.162
560	2.802	0.162
561	2.802	0.162
562	2.802	0.162
563	2.802	0.162
564	2.802	0.162
565	2.802	0.162
566	2.801	0.163
567	2.801	0.163
568	2.801	0.163
569	2.801	0.163
570	2.801	0.163
571	2.801	0.163
572	2.801	0.163
573	2.801	0.163
574	2.801	0.163
575	2.801	0.163
576	2.801	0.163
577	2.801	0.163
578	2.801	0.163
579	2.801	0.163
580	2.801	0.163
581	2.801	0.163
582	2.801	0.163
583	2.801	0.163
584	2.801	0.163
585	2.801	0.163
586	2.801	0.163
587	2.796	0.170
588	2.796	0.170
589	2.796	0.170
590	2.796	0.170
591	2.796	0.170
592	2.796	0.170
593	2.796	0.170
594	2.796	0.170
595	2.796	0.170
596	2.796	0.170
597	2.796	0.170
598	2.796	0.170
599	2.796	0.170
600	2.796	0.170
601	2.796	0.170
602	2.796	0.170
603	2.796	0.170
604	2.796	0.170
605	2.796	0.170
606	2.796	0.170
607	2.796	0.170
608	2.796	0.170
609	2.796	0.170
610	2.796	0.170
611	2.796	0.170
612	2.796	0.170
613	2.796	0.170
614	2.796	0.170
615	2.796	0.170
616	2.796	0.170
617	2.796	0.170
618	2.796	0.170
619	2.796	0.170
620	2.796	0.170
621	2.796	0.170
622	2.796	0.170
623	2.796	0.170
624	2.796	0.170
625	2.796	0.170
626	2.796	0.170
627	2.796	0.170
628	2.796	0.170
629	2.796	0.170
630	2.796	0.170
631	2.796	0.170
632	2.796	0.170
633	2.796	0.170
634	2.796	0.170
635	2.796	0.170
636	2.796	0.170
637	2.796	0.170
638	2.796	0.170
639	2.796	0.170
640	2.796	0.170
641	2.796	0.170
642	2.796	0.170
643	2.796	0.170
644	2.796	0.170
645	2.796	0.170
646	2.796	0.170
647	2.796	0.170
648	2.796	0.170
649	2.796	0.170
650	2.796	0.170
651	2.796	0.170
652	2.796	0.170
653	2.796	0.170
654	2.796	0.170
655	2.796	0.170
656	2.796	0.170
657	2.796	0.170
658	2.796	0.170
659	2.796	0.170
660	2.796	0.170
661	2.796	0.170
662	2.796	0.170
663	2.796	0.170
664	2.796	0.170
665	2.796	0.170
666	2.796	0.170
667	2.796	0.170
668	2.796	0.170
669	2.796	0.170
670	2.796	0.170
671	2.796	0.170
672	2.796	0.170
673	2.796	0.170
674	2.791	0.167
675	2.791	0.167
676	2.791	0.167
677	2.791	0.167
678	2.791	0.167
679	2.791	0.167
680	2.791	0.167
681	2.791	0.167
682	2.791	0.167
683	2.791	0.167
684	2.786	0.164
685	2.786	0.164
686	2.786	0.164
687	2.786	0.164
688	2.786	0.164
689	2.786	0.164
690	2.785	0.166
691	2.785	0.166
692	2.785	0.166
693	2.785	0.166
694	2.785	0.166
695	2.785	0.166
696	2.785	0.166
697	2.785	0.166
698	2.785	0.166
699	2.785	0.166
700	2.785	0.166
701	2.785	0.166
702	2.785	0.166
703	2.785	0.166
704	2.785	0.166
705	2.785	0.166
706	2.785	0.166
707	2.785	0.166
708	2.785	0.166
709	2.785	0.166
710	2.785	0.166
711	2.785	0.166
712	2.785	0.166
713	2.785	0.166
714	2.785	0.166
715	2.785	0.166
716	2.785	0.166
717	2.785	0.166
718	2.785	0.166
719	2.785	0.166
720	2.785	0.166
721	2.785	0.166
722	2.785	0.166
723	2.785	0.166
724	2.785	0.166
725	2.785	0.166
726	2.785	0.166
727	2.785	0.166
728	2.785	0.166
729	2.785	0.166
730	2.785	0.166
731	2.785	0.166
732	2.785	0.166
733	2.785	0.166
734	2.785	0.166
735	2.785	0.166
736	2.785	0.166
737	2.785	0.166
738	2.785	0.166
739	2.785	0.166
740	2.785	0.166
741	2.774	0.161
742	2.774	0.161
743	2.774	0.161
744	2.774	0.161
745	2.774	0.161
746	2.774	0.161
747	2.774	0.161
748	2.774	0.161
749	2.774	0.161
750	2.774	0.161
751	2.774	0.161
752	2.774	0.161
753	2.774	0.161
754	2.774	0.161
755	2.774	0.161
756	2.774	0.161
757	2.774	0.161
758	2.774	0.161
759	2.774	0.161
760	2.774	0.161
761	2.774	0.161
762	2.774	0.161
763	2.774	0.161
764	2.774	0.161
765	2.774	0.161
766	2.774	0.161
767	2.774	0.161
768	2.774	0.161
769	2.774	0.161
770	2.774	0.161
771	2.774	0.161
772	2.774	0.161
773	2.774	0.161
774	2.774	0.161
775	2.774	0.161
776	2.774	0.161
777	2.774	0.161
778	2.774	0.161
779	2.774	0.161
780	2.774	0.161
781	2.774	0.161
782	2.774	0.161
783	2.774	0.161
784	2.745	0.146
785	2.745	0.146
786	2.745	0.146
787	2.745	0.146
788	2.745	0.146
789	2.745	0.146
790	2.745	0.146
791	2.745	0.146
792	2.745	0.146
793	2.745	0.146
794	2.745	0.146
795	2.745	0.146
796	2.745	0.146
797	2.745	0.146
798	2.745	0.146
799	2.745	0.146
800	2.745	0.146
801	2.745	0.146
802	2.745	0.146
803	2.745	0.146
804	2.745	0.146
805	2.745	0.146
806	2.745	0.146
807	2.745	0.146
808	2.745	0.146
809	2.745	0.146
810	2.745	0.146
811	2.745	0.146
812	2.745	0.146
813	2.745	0.146
814	2.745	0.146
815	2.745	0.146
816	2.744	0.148
817	2.744	0.148
818	2.744	0.148
819	2.744	0.148
820	2.744	0.148
821	2.744	0.148
822	2.744	0.148
823	2.744	0.148
824	2.744	0.148
825	2.744	0.148
826	2.744	0.148
827	2.743	0.148
828	2.743	0.148
829	2.743	0.148
830	2.743	0.148
831	2.743	0.148
832	2.743	0.148
833	2.743	0.148
834	2.743	0.148
835	2.743	0.148
836	2.743	0.148
837	2.743	0.148
838	2.743	0.148
839	2.743	0.148
840	2.743	0.148
841	2.743	0.148
842	2.743	0.148
843	2.743	0.148
844	2.743	0.148
845	2.743	0.148
846	2.743	0.148
847	2.743	0.148
848	2.743	0.148
849	2.743	0.148
850	2.743	0.148
851	2.743	0.148
852	2.743	0.148
853	2.722	0.137
854	2.722	0.137
855	2.722	0.137
856	2.722	0.137
857	2.722	0.137
858	2.722	0.137
859	2.722	0.137
860	2.722	0.137
861	2.722	0.137
862	2.722	0.137
863	2.722	0.137
864	2.722	0.137
865	2.722	0.137
866	2.722	0.137
867	2.722	0.137
868	2.722	0.137
869	2.722	0.137
870	2.722	0.137
871	2.722	0.137
872	2.722	0.137
873	2.722	0.137
874	2.722	0.137
875	2.722	0.137
876	2.722	0.137
877	2.722	0.137
878	2.722	0.137
879	2.722	0.137
880	2.722	0.137
881	2.722	0.137
882	2.722	0.137
883	2.722	0.137
884	2.722	0.137
885	2.722	0.137
886	2.722	0.137
887	2.722	0.137
888	2.722	0.137
889	2.722	0.137
890	2.722	0.137
891	2.722	0.137
892	2.722	0.137
893	2.722	0.137
894	2.722	0.137
895	2.722	0.137
896	2.722	0.137
897	2.722	0.137
898	2.722	0.137
899	2.722	0.137
900	2.722	0.137
901	2.722	0.137
902	2.722	0.137
903	2.722	0.137
904	2.722	0.137
905	2.722	0.137
906	2.722	0.137
907	2.722	0.137
908	2.722	0.137
909	2.722	0.137
910	2.722	0.137
911	2.722	0.137
912	2.722	0.137
913	2.722	0.137
914	2.722	0.137
915	2.722	0.137
916	2.722	0.137
917	2.722	0.137
918	2.722	0.137
919	2.722	0.137
920	2.722	0.137
921	2.722	0.137
922	2.722	0.137
923	2.722	0.137
924	2.722	0.137
925	2.722	0.137
926	2.722	0.137
927	2.722	0.137
928	2.722	0.137
929	2.722	0.137
930	2.722	0.137
931	2.722	0.137
932	2.722	0.137
933	2.722	0.137
934	2.722	0.137
935	2.722	0.137
936	2.722	0.137
937	2.722	0.137
938	2.722	0.137
939	2.722	0.137
940	2.722	0.137
941	2.722	0.137
942	2.722	0.137
943	2.722	0.137
944	2.722	0.137
945	2.722	0.137
946	2.722	0.137
947	2.722	0.137
948	2.722	0.137
949	2.720	0.140
950	2.720	0.140
951	2.720	0.140
952	2.720	0.140
953	2.720	0.140
954	2.720	0.140
955	2.720	0.140
956	2.720	0.140
957	2.720	0.140
958	2.711	0.135
959	2.711	0.135
960	2.711	0.135
961	2.711	0.135
962	2.711	0.135
963	2.711	0.135
964	2.711	0.135
965	2.711	0.135
966	2.711	0.135
967	2.711	0.135
968	2.711	0.135
969	2.711	0.135
970	2.711	0.135
971	2.711	0.135
972	2.711	0.135
973	2.711	0.135
974	2.711	0.135
975	2.711	0.135
976	2.711	0.135
977	2.711	0.135
978	2.711	0.135
979	2.711	0.135
980	2.711	0.135
981	2.711	0.135
982	2.711	0.135
983	2.711	0.135
984	2.711	0.135
985	2.711	0.135
986	2.711	0.135
987	2.711	0.135
988	2.711	0.135
989	2.711	0.135
990	2.711	0.135
991	2.711	0.135
992	2.711	0.135
993	2.711	0.135
994	2.711	0.135
995	2.711	0.135
996	2.711	0.135
997	2.711	0.135
998	2.711	0.135
999	2.711	0.135
1000	2.711	0.135
Average	SD	0.153595
