# Supplementary material for: Efficient conformational ensemble generation of protein-bound peptides
Source: J Cheminform. 2017 Nov 22;9:59. doi: 10.1186/s13321-017-0246-7 (PMC5700017; doi:10.1186/s13321-017-0246-7)
Supplement: Supplementary file 1 — Additional file 1. The average accuracies and standard deviations of MODPEP for the peptides of 3–30 amino acids on ten randomly splitted training/test sets. [file 13321_2017_246_MOESM1_ESM.zip › statistics/stat_23.csv]

Rank	Accuracy	SD
1	4.110	0.343
2	3.589	0.263
3	3.320	0.222
4	3.088	0.258
5	2.903	0.295
6	2.877	0.308
7	2.862	0.279
8	2.845	0.244
9	2.838	0.246
10	2.765	0.248
11	2.711	0.261
12	2.711	0.261
13	2.613	0.238
14	2.608	0.241
15	2.594	0.246
16	2.569	0.252
17	2.563	0.255
18	2.544	0.262
19	2.539	0.252
20	2.510	0.264
21	2.510	0.264
22	2.467	0.285
23	2.467	0.285
24	2.467	0.285
25	2.467	0.285
26	2.432	0.281
27	2.432	0.281
28	2.424	0.285
29	2.420	0.286
30	2.414	0.275
31	2.393	0.238
32	2.393	0.238
33	2.390	0.232
34	2.365	0.245
35	2.365	0.245
36	2.321	0.253
37	2.321	0.253
38	2.321	0.253
39	2.306	0.260
40	2.306	0.260
41	2.306	0.260
42	2.292	0.265
43	2.292	0.265
44	2.288	0.267
45	2.279	0.251
46	2.278	0.248
47	2.278	0.248
48	2.278	0.248
49	2.273	0.250
50	2.273	0.250
51	2.273	0.250
52	2.273	0.250
53	2.273	0.250
54	2.273	0.250
55	2.273	0.250
56	2.263	0.255
57	2.255	0.259
58	2.255	0.259
59	2.244	0.245
60	2.244	0.245
61	2.244	0.245
62	2.244	0.245
63	2.244	0.245
64	2.244	0.245
65	2.244	0.245
66	2.243	0.243
67	2.235	0.228
68	2.235	0.228
69	2.235	0.228
70	2.235	0.228
71	2.235	0.228
72	2.235	0.228
73	2.235	0.228
74	2.209	0.242
75	2.206	0.236
76	2.203	0.230
77	2.203	0.230
78	2.203	0.230
79	2.203	0.230
80	2.203	0.230
81	2.203	0.230
82	2.203	0.230
83	2.202	0.228
84	2.202	0.228
85	2.202	0.227
86	2.200	0.225
87	2.200	0.225
88	2.197	0.217
89	2.197	0.217
90	2.197	0.217
91	2.178	0.226
92	2.178	0.226
93	2.178	0.226
94	2.172	0.230
95	2.172	0.230
96	2.172	0.230
97	2.172	0.230
98	2.171	0.228
99	2.162	0.225
100	2.162	0.225
101	2.162	0.225
102	2.162	0.225
103	2.162	0.225
104	2.162	0.225
105	2.162	0.225
106	2.162	0.225
107	2.162	0.225
108	2.158	0.218
109	2.158	0.218
110	2.156	0.215
111	2.156	0.215
112	2.156	0.215
113	2.156	0.215
114	2.156	0.215
115	2.156	0.215
116	2.156	0.215
117	2.156	0.215
118	2.156	0.215
119	2.155	0.215
120	2.155	0.215
121	2.155	0.215
122	2.155	0.215
123	2.155	0.215
124	2.155	0.215
125	2.155	0.215
126	2.155	0.215
127	2.155	0.215
128	2.154	0.216
129	2.154	0.216
130	2.154	0.216
131	2.147	0.219
132	2.147	0.219
133	2.147	0.219
134	2.147	0.219
135	2.146	0.220
136	2.146	0.220
137	2.124	0.230
138	2.122	0.226
139	2.122	0.226
140	2.122	0.226
141	2.121	0.224
142	2.121	0.224
143	2.121	0.224
144	2.121	0.224
145	2.121	0.224
146	2.121	0.224
147	2.121	0.224
148	2.121	0.224
149	2.121	0.224
150	2.121	0.224
151	2.121	0.224
152	2.121	0.224
153	2.121	0.224
154	2.118	0.225
155	2.118	0.225
156	2.118	0.225
157	2.118	0.225
158	2.118	0.225
159	2.118	0.225
160	2.118	0.225
161	2.118	0.225
162	2.118	0.225
163	2.118	0.225
164	2.115	0.226
165	2.115	0.226
166	2.115	0.226
167	2.115	0.226
168	2.115	0.226
169	2.115	0.226
170	2.115	0.226
171	2.114	0.224
172	2.114	0.224
173	2.114	0.224
174	2.114	0.224
175	2.114	0.224
176	2.114	0.224
177	2.114	0.224
178	2.114	0.224
179	2.107	0.227
180	2.107	0.227
181	2.107	0.227
182	2.107	0.227
183	2.107	0.227
184	2.107	0.227
185	2.107	0.227
186	2.107	0.227
187	2.107	0.227
188	2.104	0.228
189	2.104	0.228
190	2.104	0.228
191	2.104	0.228
192	2.104	0.228
193	2.104	0.228
194	2.104	0.228
195	2.103	0.227
196	2.103	0.227
197	2.103	0.226
198	2.103	0.226
199	2.103	0.226
200	2.102	0.223
201	2.102	0.223
202	2.102	0.223
203	2.102	0.223
204	2.102	0.223
205	2.102	0.223
206	2.102	0.223
207	2.102	0.223
208	2.102	0.223
209	2.102	0.223
210	2.102	0.223
211	2.102	0.223
212	2.102	0.223
213	2.102	0.223
214	2.102	0.223
215	2.102	0.223
216	2.102	0.223
217	2.102	0.223
218	2.102	0.223
219	2.102	0.223
220	2.102	0.223
221	2.102	0.223
222	2.102	0.223
223	2.102	0.223
224	2.102	0.223
225	2.102	0.223
226	2.102	0.223
227	2.102	0.223
228	2.102	0.223
229	2.102	0.223
230	2.102	0.223
231	2.102	0.223
232	2.101	0.224
233	2.101	0.224
234	2.086	0.231
235	2.086	0.231
236	2.086	0.231
237	2.086	0.231
238	2.086	0.231
239	2.086	0.231
240	2.086	0.231
241	2.086	0.231
242	2.086	0.231
243	2.086	0.231
244	2.086	0.231
245	2.086	0.231
246	2.086	0.231
247	2.086	0.231
248	2.086	0.231
249	2.086	0.231
250	2.086	0.231
251	2.086	0.231
252	2.086	0.231
253	2.086	0.231
254	2.086	0.231
255	2.086	0.231
256	2.086	0.231
257	2.086	0.231
258	2.086	0.231
259	2.086	0.231
260	2.086	0.231
261	2.086	0.231
262	2.086	0.231
263	2.086	0.231
264	2.086	0.231
265	2.086	0.231
266	2.086	0.231
267	2.086	0.231
268	2.080	0.234
269	2.080	0.234
270	2.080	0.234
271	2.077	0.228
272	2.077	0.228
273	2.073	0.220
274	2.073	0.220
275	2.073	0.220
276	2.073	0.220
277	2.073	0.220
278	2.073	0.220
279	2.073	0.220
280	2.073	0.220
281	2.073	0.220
282	2.072	0.221
283	2.071	0.219
284	2.071	0.219
285	2.071	0.219
286	2.071	0.219
287	2.071	0.219
288	2.071	0.219
289	2.071	0.219
290	2.071	0.219
291	2.071	0.219
292	2.071	0.219
293	2.071	0.219
294	2.071	0.219
295	2.066	0.209
296	2.062	0.199
297	2.062	0.199
298	2.060	0.200
299	2.060	0.200
300	2.060	0.200
301	2.058	0.196
302	2.058	0.196
303	2.058	0.196
304	2.058	0.196
305	2.058	0.196
306	2.058	0.196
307	2.058	0.196
308	2.058	0.196
309	2.058	0.196
310	2.058	0.196
311	2.058	0.196
312	2.057	0.194
313	2.057	0.194
314	2.057	0.194
315	2.057	0.194
316	2.057	0.194
317	2.057	0.194
318	2.057	0.194
319	2.057	0.194
320	2.057	0.194
321	2.057	0.194
322	2.056	0.192
323	2.056	0.192
324	2.056	0.192
325	2.054	0.188
326	2.054	0.188
327	2.054	0.188
328	2.054	0.188
329	2.054	0.188
330	2.053	0.186
331	2.053	0.186
332	2.053	0.186
333	2.053	0.186
334	2.053	0.186
335	2.053	0.186
336	2.052	0.184
337	2.052	0.184
338	2.052	0.184
339	2.052	0.184
340	2.052	0.184
341	2.048	0.176
342	2.048	0.176
343	2.048	0.176
344	2.047	0.175
345	2.047	0.175
346	2.047	0.175
347	2.047	0.175
348	2.047	0.175
349	2.047	0.175
350	2.047	0.175
351	2.047	0.175
352	2.047	0.175
353	2.047	0.175
354	2.047	0.175
355	2.047	0.175
356	2.047	0.175
357	2.047	0.175
358	2.047	0.175
359	2.047	0.175
360	2.047	0.175
361	2.047	0.175
362	2.047	0.175
363	2.047	0.175
364	2.047	0.175
365	2.047	0.175
366	2.047	0.175
367	2.047	0.175
368	2.043	0.177
369	2.043	0.177
370	2.043	0.177
371	2.043	0.177
372	2.043	0.177
373	2.043	0.177
374	2.040	0.172
375	2.040	0.172
376	2.040	0.172
377	2.040	0.172
378	2.040	0.172
379	2.040	0.172
380	2.040	0.172
381	2.040	0.172
382	2.040	0.172
383	2.040	0.172
384	2.040	0.172
385	2.040	0.172
386	2.040	0.172
387	2.040	0.172
388	2.040	0.172
389	2.040	0.172
390	2.040	0.172
391	2.040	0.172
392	2.040	0.172
393	2.040	0.172
394	2.040	0.172
395	2.040	0.172
396	2.040	0.172
397	2.040	0.172
398	2.040	0.172
399	2.040	0.172
400	2.040	0.172
401	2.040	0.172
402	2.040	0.172
403	2.040	0.172
404	2.040	0.172
405	2.040	0.172
406	2.040	0.172
407	2.040	0.172
408	2.040	0.172
409	2.040	0.172
410	2.040	0.172
411	2.040	0.172
412	2.040	0.172
413	2.040	0.172
414	2.040	0.172
415	2.040	0.172
416	2.040	0.172
417	2.040	0.172
418	2.040	0.172
419	2.040	0.172
420	2.040	0.172
421	2.040	0.172
422	2.040	0.172
423	2.040	0.172
424	2.040	0.172
425	2.040	0.172
426	2.040	0.172
427	2.040	0.172
428	2.040	0.172
429	2.040	0.172
430	2.040	0.172
431	2.040	0.172
432	2.040	0.172
433	2.040	0.172
434	2.040	0.172
435	2.040	0.172
436	2.040	0.172
437	2.040	0.172
438	2.040	0.172
439	2.040	0.172
440	2.040	0.172
441	2.040	0.172
442	2.040	0.172
443	2.040	0.172
444	2.040	0.172
445	2.040	0.172
446	2.040	0.172
447	2.040	0.172
448	2.040	0.172
449	2.040	0.172
450	2.040	0.172
451	2.040	0.172
452	2.040	0.172
453	2.040	0.172
454	2.040	0.172
455	2.040	0.172
456	2.040	0.172
457	2.040	0.172
458	2.040	0.172
459	2.040	0.172
460	2.040	0.172
461	2.040	0.172
462	2.040	0.172
463	2.040	0.172
464	2.040	0.172
465	2.040	0.172
466	2.040	0.172
467	2.040	0.172
468	2.040	0.172
469	2.040	0.172
470	2.040	0.172
471	2.040	0.172
472	2.040	0.172
473	2.040	0.172
474	2.040	0.172
475	2.040	0.172
476	2.040	0.172
477	2.040	0.172
478	2.040	0.172
479	2.040	0.172
480	2.040	0.172
481	2.040	0.172
482	2.040	0.172
483	2.040	0.172
484	2.040	0.172
485	2.040	0.172
486	2.040	0.172
487	2.040	0.172
488	2.040	0.172
489	1.990	0.197
490	1.990	0.197
491	1.990	0.197
492	1.990	0.197
493	1.990	0.197
494	1.990	0.197
495	1.990	0.197
496	1.990	0.197
497	1.990	0.197
498	1.990	0.197
499	1.990	0.197
500	1.990	0.197
501	1.990	0.197
502	1.990	0.197
503	1.990	0.197
504	1.990	0.197
505	1.990	0.197
506	1.990	0.197
507	1.990	0.197
508	1.990	0.197
509	1.990	0.197
510	1.990	0.197
511	1.990	0.197
512	1.990	0.197
513	1.990	0.197
514	1.990	0.197
515	1.990	0.197
516	1.978	0.173
517	1.978	0.173
518	1.978	0.173
519	1.978	0.173
520	1.978	0.173
521	1.978	0.173
522	1.978	0.173
523	1.978	0.173
524	1.978	0.173
525	1.978	0.173
526	1.978	0.173
527	1.978	0.173
528	1.978	0.173
529	1.978	0.173
530	1.978	0.173
531	1.978	0.173
532	1.978	0.173
533	1.978	0.173
534	1.966	0.179
535	1.966	0.179
536	1.966	0.179
537	1.966	0.179
538	1.966	0.179
539	1.966	0.179
540	1.966	0.179
541	1.966	0.179
542	1.966	0.179
543	1.966	0.179
544	1.966	0.179
545	1.966	0.179
546	1.966	0.179
547	1.966	0.179
548	1.966	0.179
549	1.966	0.179
550	1.966	0.179
551	1.966	0.179
552	1.966	0.179
553	1.966	0.179
554	1.966	0.179
555	1.966	0.179
556	1.966	0.179
557	1.966	0.179
558	1.966	0.179
559	1.966	0.179
560	1.966	0.179
561	1.966	0.179
562	1.966	0.179
563	1.966	0.179
564	1.966	0.179
565	1.966	0.179
566	1.966	0.179
567	1.966	0.179
568	1.966	0.179
569	1.966	0.179
570	1.966	0.179
571	1.966	0.179
572	1.966	0.179
573	1.966	0.179
574	1.966	0.179
575	1.966	0.179
576	1.966	0.179
577	1.966	0.179
578	1.966	0.179
579	1.966	0.179
580	1.966	0.179
581	1.966	0.179
582	1.943	0.190
583	1.943	0.190
584	1.943	0.190
585	1.943	0.190
586	1.943	0.190
587	1.943	0.190
588	1.943	0.190
589	1.943	0.190
590	1.943	0.190
591	1.943	0.190
592	1.943	0.190
593	1.943	0.190
594	1.943	0.190
595	1.943	0.190
596	1.943	0.190
597	1.943	0.190
598	1.943	0.190
599	1.943	0.190
600	1.943	0.190
601	1.943	0.190
602	1.943	0.190
603	1.943	0.190
604	1.943	0.190
605	1.943	0.190
606	1.943	0.190
607	1.943	0.190
608	1.943	0.190
609	1.943	0.190
610	1.943	0.190
611	1.943	0.190
612	1.943	0.190
613	1.943	0.190
614	1.943	0.190
615	1.943	0.190
616	1.943	0.190
617	1.943	0.190
618	1.943	0.190
619	1.943	0.190
620	1.943	0.190
621	1.943	0.190
622	1.943	0.190
623	1.943	0.190
624	1.943	0.190
625	1.943	0.190
626	1.943	0.190
627	1.943	0.190
628	1.943	0.190
629	1.943	0.190
630	1.943	0.190
631	1.943	0.190
632	1.943	0.190
633	1.943	0.190
634	1.943	0.190
635	1.943	0.190
636	1.943	0.190
637	1.943	0.190
638	1.943	0.190
639	1.943	0.190
640	1.943	0.190
641	1.943	0.190
642	1.943	0.190
643	1.943	0.190
644	1.943	0.190
645	1.943	0.190
646	1.943	0.190
647	1.943	0.190
648	1.943	0.190
649	1.943	0.190
650	1.943	0.190
651	1.943	0.190
652	1.943	0.190
653	1.943	0.190
654	1.943	0.190
655	1.943	0.190
656	1.942	0.188
657	1.942	0.188
658	1.942	0.188
659	1.942	0.188
660	1.942	0.188
661	1.942	0.188
662	1.942	0.188
663	1.942	0.188
664	1.942	0.188
665	1.942	0.188
666	1.942	0.188
667	1.942	0.188
668	1.942	0.188
669	1.942	0.188
670	1.941	0.186
671	1.941	0.186
672	1.941	0.186
673	1.941	0.186
674	1.941	0.186
675	1.941	0.186
676	1.941	0.186
677	1.941	0.186
678	1.941	0.186
679	1.941	0.186
680	1.941	0.186
681	1.941	0.186
682	1.941	0.186
683	1.941	0.186
684	1.941	0.186
685	1.941	0.186
686	1.941	0.186
687	1.941	0.186
688	1.936	0.176
689	1.936	0.176
690	1.936	0.176
691	1.936	0.176
692	1.936	0.176
693	1.936	0.176
694	1.936	0.176
695	1.936	0.176
696	1.936	0.176
697	1.936	0.176
698	1.936	0.176
699	1.936	0.176
700	1.936	0.176
701	1.936	0.176
702	1.936	0.176
703	1.936	0.176
704	1.936	0.176
705	1.936	0.176
706	1.936	0.176
707	1.936	0.176
708	1.936	0.176
709	1.936	0.176
710	1.936	0.176
711	1.936	0.176
712	1.936	0.175
713	1.936	0.175
714	1.936	0.175
715	1.936	0.175
716	1.936	0.175
717	1.936	0.175
718	1.936	0.175
719	1.936	0.175
720	1.936	0.175
721	1.936	0.175
722	1.936	0.175
723	1.936	0.175
724	1.936	0.175
725	1.936	0.175
726	1.936	0.175
727	1.936	0.175
728	1.936	0.175
729	1.936	0.175
730	1.936	0.175
731	1.936	0.175
732	1.936	0.175
733	1.936	0.175
734	1.936	0.175
735	1.936	0.175
736	1.936	0.175
737	1.936	0.175
738	1.936	0.175
739	1.936	0.175
740	1.936	0.175
741	1.936	0.175
742	1.936	0.175
743	1.936	0.175
744	1.933	0.170
745	1.933	0.170
746	1.933	0.170
747	1.933	0.170
748	1.933	0.170
749	1.933	0.170
750	1.933	0.170
751	1.933	0.170
752	1.933	0.170
753	1.933	0.170
754	1.933	0.170
755	1.933	0.170
756	1.933	0.170
757	1.933	0.170
758	1.933	0.170
759	1.933	0.170
760	1.933	0.170
761	1.933	0.170
762	1.933	0.170
763	1.933	0.170
764	1.933	0.170
765	1.933	0.170
766	1.933	0.170
767	1.933	0.170
768	1.933	0.170
769	1.933	0.170
770	1.933	0.170
771	1.933	0.170
772	1.933	0.170
773	1.933	0.170
774	1.933	0.170
775	1.933	0.170
776	1.933	0.170
777	1.933	0.170
778	1.933	0.170
779	1.933	0.170
780	1.933	0.170
781	1.933	0.170
782	1.933	0.170
783	1.933	0.170
784	1.933	0.170
785	1.933	0.170
786	1.933	0.170
787	1.933	0.170
788	1.933	0.170
789	1.933	0.170
790	1.933	0.170
791	1.933	0.170
792	1.933	0.170
793	1.933	0.170
794	1.931	0.166
795	1.929	0.162
796	1.929	0.162
797	1.929	0.162
798	1.929	0.162
799	1.929	0.162
800	1.929	0.162
801	1.929	0.162
802	1.929	0.162
803	1.929	0.162
804	1.929	0.162
805	1.929	0.162
806	1.929	0.162
807	1.929	0.162
808	1.929	0.162
809	1.929	0.162
810	1.929	0.162
811	1.929	0.162
812	1.929	0.162
813	1.929	0.162
814	1.929	0.162
815	1.929	0.162
816	1.929	0.162
817	1.929	0.162
818	1.929	0.162
819	1.929	0.162
820	1.929	0.162
821	1.929	0.162
822	1.929	0.162
823	1.929	0.162
824	1.929	0.162
825	1.929	0.162
826	1.929	0.162
827	1.929	0.162
828	1.929	0.162
829	1.929	0.162
830	1.929	0.162
831	1.929	0.162
832	1.929	0.162
833	1.929	0.162
834	1.929	0.162
835	1.929	0.162
836	1.929	0.162
837	1.929	0.162
838	1.929	0.162
839	1.928	0.161
840	1.928	0.161
841	1.928	0.161
842	1.928	0.161
843	1.928	0.161
844	1.928	0.161
845	1.928	0.161
846	1.928	0.159
847	1.928	0.159
848	1.928	0.159
849	1.928	0.159
850	1.928	0.159
851	1.928	0.159
852	1.928	0.159
853	1.928	0.159
854	1.928	0.159
855	1.928	0.159
856	1.928	0.159
857	1.928	0.159
858	1.928	0.159
859	1.928	0.159
860	1.928	0.159
861	1.928	0.159
862	1.928	0.159
863	1.928	0.159
864	1.928	0.159
865	1.928	0.159
866	1.928	0.159
867	1.928	0.159
868	1.928	0.159
869	1.928	0.159
870	1.928	0.159
871	1.928	0.159
872	1.928	0.159
873	1.928	0.159
874	1.928	0.159
875	1.928	0.159
876	1.928	0.159
877	1.928	0.159
878	1.928	0.159
879	1.928	0.159
880	1.928	0.159
881	1.928	0.159
882	1.928	0.159
883	1.928	0.159
884	1.928	0.159
885	1.928	0.159
886	1.928	0.159
887	1.928	0.159
888	1.928	0.159
889	1.928	0.159
890	1.928	0.159
891	1.928	0.159
892	1.928	0.159
893	1.928	0.159
894	1.928	0.159
895	1.928	0.159
896	1.928	0.159
897	1.928	0.159
898	1.928	0.159
899	1.928	0.159
900	1.928	0.159
901	1.928	0.159
902	1.928	0.159
903	1.928	0.159
904	1.928	0.159
905	1.928	0.159
906	1.928	0.159
907	1.928	0.159
908	1.928	0.159
909	1.928	0.159
910	1.928	0.159
911	1.928	0.159
912	1.928	0.159
913	1.924	0.161
914	1.924	0.161
915	1.924	0.161
916	1.924	0.160
917	1.924	0.160
918	1.924	0.160
919	1.924	0.160
920	1.924	0.160
921	1.924	0.160
922	1.924	0.160
923	1.924	0.160
924	1.924	0.160
925	1.924	0.160
926	1.924	0.160
927	1.924	0.160
928	1.924	0.160
929	1.924	0.160
930	1.924	0.160
931	1.924	0.160
932	1.924	0.160
933	1.924	0.160
934	1.924	0.160
935	1.924	0.160
936	1.924	0.160
937	1.924	0.160
938	1.924	0.160
939	1.924	0.160
940	1.924	0.160
941	1.924	0.160
942	1.924	0.160
943	1.924	0.160
944	1.924	0.160
945	1.924	0.160
946	1.916	0.164
947	1.916	0.164
948	1.916	0.164
949	1.916	0.164
950	1.916	0.164
951	1.916	0.164
952	1.916	0.164
953	1.916	0.164
954	1.915	0.162
955	1.915	0.162
956	1.915	0.162
957	1.915	0.162
958	1.915	0.162
959	1.915	0.162
960	1.915	0.162
961	1.915	0.162
962	1.915	0.162
963	1.915	0.162
964	1.915	0.162
965	1.915	0.162
966	1.915	0.162
967	1.915	0.162
968	1.915	0.162
969	1.915	0.162
970	1.915	0.162
971	1.915	0.162
972	1.915	0.162
973	1.915	0.162
974	1.915	0.162
975	1.915	0.162
976	1.915	0.162
977	1.915	0.162
978	1.915	0.162
979	1.915	0.162
980	1.915	0.162
981	1.915	0.162
982	1.915	0.162
983	1.915	0.162
984	1.915	0.162
985	1.915	0.162
986	1.915	0.162
987	1.915	0.162
988	1.915	0.162
989	1.915	0.162
990	1.915	0.162
991	1.915	0.162
992	1.915	0.162
993	1.915	0.162
994	1.915	0.162
995	1.915	0.162
996	1.915	0.162
997	1.915	0.162
998	1.915	0.162
999	1.915	0.162
1000	1.915	0.162
Average	SD	0.191195
