# Supplementary material for: Efficient conformational ensemble generation of protein-bound peptides
Source: J Cheminform. 2017 Nov 22;9:59. doi: 10.1186/s13321-017-0246-7 (PMC5700017; doi:10.1186/s13321-017-0246-7)
Supplement: Supplementary file 1 — Additional file 1. The average accuracies and standard deviations of MODPEP for the peptides of 3–30 amino acids on ten randomly splitted training/test sets. [file 13321_2017_246_MOESM1_ESM.zip › statistics/stat_24.csv]

Rank	Accuracy	SD
1	5.357	0.384
2	4.674	0.214
3	4.282	0.177
4	4.152	0.134
5	3.995	0.169
6	3.924	0.078
7	3.819	0.128
8	3.755	0.160
9	3.705	0.177
10	3.675	0.158
11	3.664	0.147
12	3.664	0.147
13	3.664	0.146
14	3.654	0.151
15	3.636	0.117
16	3.550	0.160
17	3.529	0.170
18	3.517	0.155
19	3.473	0.169
20	3.403	0.195
21	3.403	0.195
22	3.375	0.209
23	3.374	0.206
24	3.366	0.190
25	3.331	0.120
26	3.331	0.120
27	3.284	0.143
28	3.276	0.127
29	3.248	0.127
30	3.248	0.127
31	3.248	0.127
32	3.243	0.118
33	3.239	0.110
34	3.239	0.110
35	3.239	0.110
36	3.239	0.109
37	3.238	0.110
38	3.225	0.084
39	3.225	0.084
40	3.225	0.084
41	3.218	0.081
42	3.218	0.081
43	3.218	0.081
44	3.218	0.081
45	3.218	0.081
46	3.218	0.081
47	3.216	0.078
48	3.142	0.114
49	3.134	0.098
50	3.134	0.098
51	3.131	0.091
52	3.131	0.091
53	3.125	0.089
54	3.125	0.089
55	3.125	0.089
56	3.125	0.089
57	3.125	0.089
58	3.125	0.089
59	3.125	0.089
60	3.125	0.089
61	3.125	0.089
62	3.125	0.089
63	3.125	0.089
64	3.125	0.089
65	3.125	0.089
66	3.125	0.089
67	3.122	0.090
68	3.122	0.090
69	3.122	0.090
70	3.122	0.090
71	3.122	0.090
72	3.117	0.080
73	3.117	0.080
74	3.114	0.081
75	3.106	0.066
76	3.106	0.066
77	3.105	0.066
78	3.105	0.066
79	3.105	0.066
80	3.105	0.066
81	3.103	0.061
82	3.103	0.061
83	3.103	0.061
84	3.087	0.069
85	3.085	0.070
86	3.083	0.066
87	3.083	0.066
88	3.083	0.066
89	3.083	0.066
90	3.083	0.066
91	3.072	0.071
92	3.072	0.071
93	3.072	0.071
94	3.072	0.071
95	3.072	0.071
96	3.071	0.072
97	3.071	0.072
98	3.071	0.072
99	3.071	0.072
100	3.070	0.072
101	3.070	0.072
102	3.070	0.072
103	3.066	0.074
104	3.066	0.074
105	3.066	0.074
106	3.030	0.083
107	3.030	0.083
108	3.030	0.083
109	3.030	0.083
110	3.030	0.083
111	3.016	0.077
112	3.012	0.079
113	3.012	0.079
114	3.012	0.079
115	3.012	0.079
116	3.012	0.079
117	3.012	0.079
118	3.011	0.080
119	3.004	0.083
120	3.004	0.083
121	2.998	0.070
122	2.989	0.052
123	2.987	0.049
124	2.975	0.044
125	2.975	0.044
126	2.960	0.051
127	2.960	0.051
128	2.960	0.051
129	2.960	0.051
130	2.960	0.051
131	2.960	0.051
132	2.960	0.051
133	2.960	0.051
134	2.960	0.051
135	2.960	0.051
136	2.960	0.051
137	2.960	0.051
138	2.950	0.056
139	2.944	0.059
140	2.944	0.059
141	2.931	0.066
142	2.931	0.066
143	2.931	0.066
144	2.931	0.066
145	2.931	0.066
146	2.931	0.066
147	2.931	0.066
148	2.931	0.066
149	2.931	0.066
150	2.925	0.068
151	2.925	0.068
152	2.924	0.069
153	2.924	0.069
154	2.924	0.069
155	2.924	0.069
156	2.924	0.069
157	2.924	0.067
158	2.924	0.067
159	2.924	0.067
160	2.924	0.067
161	2.924	0.067
162	2.924	0.067
163	2.924	0.067
164	2.924	0.067
165	2.924	0.067
166	2.924	0.067
167	2.924	0.067
168	2.924	0.067
169	2.920	0.069
170	2.920	0.069
171	2.920	0.069
172	2.920	0.069
173	2.920	0.069
174	2.920	0.069
175	2.920	0.069
176	2.920	0.069
177	2.920	0.069
178	2.920	0.069
179	2.920	0.069
180	2.920	0.069
181	2.920	0.069
182	2.920	0.069
183	2.919	0.067
184	2.919	0.067
185	2.919	0.067
186	2.919	0.067
187	2.919	0.067
188	2.916	0.061
189	2.916	0.061
190	2.915	0.062
191	2.915	0.062
192	2.915	0.062
193	2.912	0.063
194	2.912	0.063
195	2.912	0.063
196	2.910	0.060
197	2.910	0.060
198	2.910	0.060
199	2.910	0.060
200	2.910	0.060
201	2.910	0.060
202	2.910	0.060
203	2.910	0.060
204	2.910	0.060
205	2.910	0.060
206	2.910	0.060
207	2.910	0.060
208	2.910	0.060
209	2.910	0.060
210	2.910	0.060
211	2.910	0.060
212	2.910	0.060
213	2.910	0.060
214	2.910	0.060
215	2.902	0.044
216	2.902	0.044
217	2.900	0.044
218	2.900	0.044
219	2.900	0.044
220	2.900	0.044
221	2.893	0.048
222	2.892	0.048
223	2.857	0.066
224	2.857	0.066
225	2.852	0.068
226	2.852	0.068
227	2.852	0.068
228	2.852	0.068
229	2.852	0.068
230	2.852	0.068
231	2.852	0.068
232	2.852	0.068
233	2.852	0.068
234	2.852	0.068
235	2.852	0.068
236	2.852	0.068
237	2.852	0.068
238	2.852	0.068
239	2.852	0.068
240	2.852	0.068
241	2.852	0.068
242	2.852	0.068
243	2.852	0.068
244	2.852	0.068
245	2.850	0.063
246	2.850	0.063
247	2.850	0.063
248	2.850	0.063
249	2.848	0.060
250	2.848	0.060
251	2.848	0.060
252	2.848	0.060
253	2.848	0.060
254	2.848	0.060
255	2.848	0.060
256	2.848	0.060
257	2.847	0.060
258	2.847	0.060
259	2.847	0.060
260	2.844	0.062
261	2.844	0.062
262	2.843	0.060
263	2.843	0.060
264	2.841	0.055
265	2.841	0.055
266	2.841	0.055
267	2.841	0.055
268	2.841	0.055
269	2.841	0.055
270	2.841	0.055
271	2.841	0.055
272	2.841	0.055
273	2.841	0.055
274	2.841	0.055
275	2.841	0.055
276	2.841	0.055
277	2.841	0.055
278	2.841	0.055
279	2.841	0.055
280	2.841	0.055
281	2.841	0.055
282	2.841	0.055
283	2.841	0.055
284	2.841	0.055
285	2.841	0.055
286	2.841	0.055
287	2.841	0.055
288	2.840	0.056
289	2.840	0.056
290	2.840	0.056
291	2.840	0.056
292	2.832	0.039
293	2.832	0.039
294	2.815	0.048
295	2.815	0.048
296	2.815	0.048
297	2.815	0.048
298	2.815	0.048
299	2.815	0.048
300	2.815	0.048
301	2.815	0.048
302	2.815	0.048
303	2.815	0.048
304	2.815	0.048
305	2.815	0.048
306	2.815	0.048
307	2.815	0.048
308	2.815	0.048
309	2.815	0.048
310	2.813	0.044
311	2.813	0.044
312	2.813	0.044
313	2.813	0.044
314	2.813	0.044
315	2.813	0.044
316	2.813	0.044
317	2.813	0.044
318	2.813	0.044
319	2.813	0.044
320	2.813	0.044
321	2.813	0.044
322	2.813	0.044
323	2.813	0.044
324	2.813	0.044
325	2.813	0.044
326	2.813	0.044
327	2.813	0.044
328	2.813	0.044
329	2.813	0.044
330	2.813	0.044
331	2.813	0.044
332	2.813	0.044
333	2.813	0.044
334	2.813	0.044
335	2.813	0.044
336	2.813	0.044
337	2.813	0.044
338	2.813	0.044
339	2.813	0.044
340	2.813	0.044
341	2.813	0.044
342	2.813	0.044
343	2.813	0.044
344	2.813	0.044
345	2.813	0.044
346	2.813	0.044
347	2.813	0.044
348	2.813	0.044
349	2.813	0.044
350	2.813	0.044
351	2.813	0.044
352	2.813	0.044
353	2.799	0.050
354	2.799	0.050
355	2.799	0.050
356	2.799	0.050
357	2.799	0.050
358	2.799	0.050
359	2.799	0.050
360	2.799	0.050
361	2.799	0.050
362	2.799	0.050
363	2.799	0.050
364	2.799	0.050
365	2.799	0.050
366	2.799	0.050
367	2.799	0.050
368	2.799	0.050
369	2.799	0.050
370	2.799	0.050
371	2.799	0.050
372	2.799	0.050
373	2.799	0.050
374	2.799	0.050
375	2.799	0.050
376	2.799	0.050
377	2.799	0.050
378	2.799	0.050
379	2.799	0.050
380	2.799	0.050
381	2.799	0.050
382	2.799	0.050
383	2.799	0.050
384	2.799	0.050
385	2.799	0.050
386	2.799	0.050
387	2.799	0.050
388	2.799	0.050
389	2.799	0.050
390	2.799	0.050
391	2.798	0.050
392	2.798	0.050
393	2.798	0.050
394	2.798	0.050
395	2.798	0.050
396	2.795	0.052
397	2.795	0.052
398	2.795	0.052
399	2.795	0.052
400	2.795	0.052
401	2.795	0.052
402	2.795	0.052
403	2.795	0.052
404	2.795	0.052
405	2.795	0.052
406	2.795	0.052
407	2.795	0.052
408	2.795	0.052
409	2.795	0.052
410	2.795	0.052
411	2.795	0.052
412	2.795	0.052
413	2.788	0.056
414	2.788	0.056
415	2.788	0.056
416	2.788	0.056
417	2.788	0.056
418	2.788	0.056
419	2.775	0.062
420	2.775	0.062
421	2.775	0.062
422	2.775	0.062
423	2.775	0.062
424	2.775	0.062
425	2.775	0.062
426	2.775	0.062
427	2.775	0.062
428	2.775	0.062
429	2.775	0.062
430	2.775	0.062
431	2.775	0.062
432	2.775	0.062
433	2.770	0.052
434	2.770	0.052
435	2.770	0.052
436	2.770	0.052
437	2.770	0.052
438	2.770	0.052
439	2.770	0.052
440	2.770	0.052
441	2.770	0.052
442	2.770	0.052
443	2.770	0.052
444	2.770	0.052
445	2.770	0.052
446	2.770	0.052
447	2.770	0.052
448	2.770	0.052
449	2.770	0.052
450	2.767	0.053
451	2.767	0.053
452	2.767	0.053
453	2.767	0.053
454	2.767	0.053
455	2.767	0.053
456	2.767	0.053
457	2.767	0.053
458	2.767	0.053
459	2.767	0.053
460	2.767	0.053
461	2.767	0.053
462	2.767	0.053
463	2.767	0.053
464	2.767	0.053
465	2.767	0.053
466	2.767	0.053
467	2.767	0.053
468	2.766	0.054
469	2.766	0.054
470	2.760	0.042
471	2.760	0.042
472	2.760	0.042
473	2.760	0.042
474	2.760	0.042
475	2.760	0.042
476	2.760	0.042
477	2.760	0.042
478	2.760	0.042
479	2.760	0.042
480	2.760	0.042
481	2.760	0.042
482	2.759	0.041
483	2.759	0.041
484	2.759	0.041
485	2.759	0.041
486	2.759	0.041
487	2.759	0.041
488	2.759	0.041
489	2.759	0.041
490	2.759	0.041
491	2.759	0.041
492	2.759	0.041
493	2.759	0.041
494	2.759	0.041
495	2.759	0.041
496	2.759	0.041
497	2.759	0.041
498	2.759	0.041
499	2.759	0.041
500	2.759	0.041
501	2.759	0.041
502	2.759	0.041
503	2.759	0.041
504	2.759	0.041
505	2.759	0.041
506	2.759	0.041
507	2.759	0.041
508	2.759	0.041
509	2.759	0.041
510	2.759	0.041
511	2.759	0.041
512	2.759	0.041
513	2.759	0.041
514	2.759	0.041
515	2.759	0.041
516	2.759	0.041
517	2.759	0.041
518	2.759	0.041
519	2.759	0.041
520	2.759	0.041
521	2.759	0.041
522	2.759	0.041
523	2.759	0.041
524	2.759	0.041
525	2.759	0.041
526	2.759	0.041
527	2.759	0.041
528	2.759	0.041
529	2.759	0.041
530	2.759	0.041
531	2.759	0.041
532	2.759	0.041
533	2.759	0.041
534	2.759	0.041
535	2.759	0.041
536	2.759	0.041
537	2.759	0.041
538	2.759	0.041
539	2.759	0.041
540	2.759	0.041
541	2.759	0.041
542	2.759	0.041
543	2.759	0.041
544	2.759	0.041
545	2.759	0.041
546	2.759	0.041
547	2.759	0.041
548	2.759	0.041
549	2.758	0.042
550	2.758	0.042
551	2.756	0.039
552	2.756	0.039
553	2.756	0.039
554	2.756	0.039
555	2.756	0.039
556	2.756	0.039
557	2.756	0.039
558	2.756	0.039
559	2.744	0.045
560	2.744	0.045
561	2.744	0.045
562	2.744	0.045
563	2.744	0.045
564	2.744	0.045
565	2.744	0.045
566	2.744	0.045
567	2.744	0.045
568	2.744	0.045
569	2.744	0.045
570	2.744	0.045
571	2.744	0.045
572	2.744	0.045
573	2.744	0.045
574	2.744	0.045
575	2.738	0.048
576	2.738	0.048
577	2.738	0.048
578	2.734	0.041
579	2.734	0.041
580	2.733	0.038
581	2.733	0.038
582	2.733	0.038
583	2.733	0.038
584	2.733	0.038
585	2.733	0.038
586	2.733	0.038
587	2.733	0.038
588	2.703	0.053
589	2.703	0.053
590	2.703	0.053
591	2.703	0.053
592	2.703	0.053
593	2.703	0.053
594	2.703	0.053
595	2.703	0.053
596	2.703	0.053
597	2.703	0.053
598	2.701	0.054
599	2.701	0.054
600	2.701	0.053
601	2.701	0.053
602	2.701	0.053
603	2.701	0.053
604	2.701	0.053
605	2.701	0.053
606	2.701	0.053
607	2.701	0.053
608	2.701	0.053
609	2.701	0.053
610	2.701	0.053
611	2.701	0.053
612	2.701	0.053
613	2.701	0.053
614	2.701	0.053
615	2.701	0.053
616	2.701	0.053
617	2.701	0.053
618	2.692	0.058
619	2.692	0.058
620	2.689	0.051
621	2.689	0.051
622	2.689	0.051
623	2.689	0.051
624	2.689	0.051
625	2.689	0.051
626	2.689	0.051
627	2.689	0.051
628	2.689	0.051
629	2.689	0.051
630	2.689	0.051
631	2.689	0.051
632	2.689	0.051
633	2.689	0.051
634	2.689	0.051
635	2.689	0.051
636	2.689	0.051
637	2.689	0.051
638	2.689	0.051
639	2.689	0.051
640	2.689	0.051
641	2.689	0.051
642	2.684	0.042
643	2.684	0.042
644	2.684	0.042
645	2.684	0.042
646	2.684	0.042
647	2.684	0.042
648	2.684	0.042
649	2.684	0.042
650	2.684	0.042
651	2.684	0.042
652	2.684	0.042
653	2.684	0.042
654	2.684	0.042
655	2.684	0.042
656	2.682	0.042
657	2.682	0.042
658	2.682	0.042
659	2.682	0.042
660	2.682	0.042
661	2.682	0.042
662	2.682	0.042
663	2.682	0.042
664	2.682	0.042
665	2.682	0.042
666	2.682	0.042
667	2.682	0.042
668	2.682	0.042
669	2.682	0.042
670	2.682	0.042
671	2.682	0.042
672	2.682	0.042
673	2.682	0.042
674	2.682	0.042
675	2.682	0.042
676	2.681	0.041
677	2.681	0.041
678	2.681	0.041
679	2.681	0.041
680	2.681	0.041
681	2.681	0.041
682	2.681	0.041
683	2.681	0.041
684	2.681	0.041
685	2.681	0.041
686	2.681	0.041
687	2.681	0.041
688	2.681	0.041
689	2.681	0.041
690	2.681	0.041
691	2.681	0.041
692	2.681	0.041
693	2.681	0.041
694	2.681	0.041
695	2.681	0.041
696	2.681	0.041
697	2.681	0.041
698	2.680	0.037
699	2.680	0.037
700	2.680	0.037
701	2.680	0.037
702	2.680	0.037
703	2.680	0.037
704	2.680	0.037
705	2.680	0.037
706	2.680	0.037
707	2.672	0.022
708	2.672	0.022
709	2.672	0.022
710	2.672	0.022
711	2.672	0.022
712	2.672	0.022
713	2.672	0.022
714	2.672	0.022
715	2.672	0.022
716	2.672	0.022
717	2.672	0.022
718	2.672	0.022
719	2.672	0.022
720	2.672	0.022
721	2.672	0.022
722	2.672	0.022
723	2.672	0.022
724	2.672	0.022
725	2.672	0.022
726	2.672	0.022
727	2.671	0.022
728	2.671	0.022
729	2.671	0.022
730	2.671	0.022
731	2.671	0.022
732	2.671	0.022
733	2.671	0.022
734	2.671	0.022
735	2.671	0.022
736	2.671	0.022
737	2.671	0.022
738	2.671	0.022
739	2.671	0.022
740	2.671	0.022
741	2.671	0.022
742	2.671	0.022
743	2.671	0.022
744	2.671	0.022
745	2.671	0.022
746	2.671	0.022
747	2.671	0.022
748	2.671	0.022
749	2.671	0.022
750	2.671	0.022
751	2.671	0.022
752	2.671	0.022
753	2.671	0.022
754	2.671	0.022
755	2.671	0.022
756	2.671	0.022
757	2.671	0.022
758	2.671	0.022
759	2.671	0.022
760	2.671	0.022
761	2.671	0.022
762	2.662	0.026
763	2.662	0.026
764	2.662	0.026
765	2.662	0.026
766	2.662	0.026
767	2.662	0.026
768	2.662	0.026
769	2.662	0.026
770	2.662	0.026
771	2.659	0.021
772	2.659	0.021
773	2.659	0.021
774	2.659	0.021
775	2.659	0.021
776	2.659	0.021
777	2.659	0.021
778	2.659	0.021
779	2.659	0.021
780	2.659	0.021
781	2.659	0.021
782	2.656	0.014
783	2.655	0.014
784	2.655	0.014
785	2.655	0.014
786	2.655	0.014
787	2.655	0.014
788	2.652	0.007
789	2.652	0.007
790	2.652	0.007
791	2.652	0.007
792	2.652	0.007
793	2.652	0.007
794	2.652	0.007
795	2.652	0.007
796	2.652	0.007
797	2.652	0.007
798	2.652	0.007
799	2.652	0.007
800	2.652	0.007
801	2.652	0.007
802	2.652	0.007
803	2.652	0.007
804	2.652	0.007
805	2.652	0.007
806	2.652	0.007
807	2.652	0.007
808	2.652	0.007
809	2.652	0.007
810	2.652	0.007
811	2.651	0.007
812	2.651	0.007
813	2.651	0.007
814	2.651	0.007
815	2.651	0.007
816	2.651	0.007
817	2.651	0.007
818	2.651	0.007
819	2.651	0.007
820	2.651	0.007
821	2.651	0.007
822	2.651	0.007
823	2.651	0.007
824	2.651	0.007
825	2.651	0.007
826	2.651	0.007
827	2.651	0.007
828	2.651	0.007
829	2.651	0.007
830	2.651	0.007
831	2.651	0.007
832	2.651	0.007
833	2.651	0.007
834	2.651	0.007
835	2.651	0.007
836	2.651	0.007
837	2.651	0.007
838	2.651	0.007
839	2.651	0.007
840	2.651	0.007
841	2.651	0.007
842	2.651	0.007
843	2.651	0.007
844	2.651	0.007
845	2.651	0.007
846	2.651	0.007
847	2.651	0.007
848	2.643	0.011
849	2.643	0.011
850	2.643	0.011
851	2.643	0.011
852	2.639	0.013
853	2.639	0.013
854	2.639	0.013
855	2.639	0.013
856	2.639	0.013
857	2.639	0.013
858	2.639	0.013
859	2.639	0.013
860	2.639	0.013
861	2.639	0.013
862	2.639	0.013
863	2.639	0.013
864	2.639	0.013
865	2.639	0.013
866	2.639	0.013
867	2.639	0.013
868	2.639	0.013
869	2.639	0.013
870	2.639	0.013
871	2.639	0.013
872	2.639	0.013
873	2.639	0.013
874	2.639	0.013
875	2.639	0.013
876	2.639	0.013
877	2.639	0.013
878	2.639	0.013
879	2.639	0.013
880	2.639	0.013
881	2.639	0.013
882	2.639	0.013
883	2.639	0.013
884	2.639	0.013
885	2.639	0.013
886	2.639	0.013
887	2.639	0.013
888	2.639	0.013
889	2.639	0.013
890	2.639	0.013
891	2.639	0.013
892	2.639	0.013
893	2.639	0.013
894	2.639	0.013
895	2.639	0.013
896	2.636	0.014
897	2.636	0.014
898	2.636	0.014
899	2.636	0.014
900	2.636	0.014
901	2.636	0.014
902	2.636	0.014
903	2.636	0.014
904	2.636	0.014
905	2.636	0.014
906	2.636	0.014
907	2.636	0.014
908	2.636	0.014
909	2.636	0.014
910	2.636	0.014
911	2.636	0.014
912	2.636	0.014
913	2.636	0.014
914	2.636	0.014
915	2.636	0.014
916	2.636	0.014
917	2.636	0.014
918	2.636	0.014
919	2.636	0.014
920	2.636	0.014
921	2.636	0.014
922	2.636	0.014
923	2.636	0.014
924	2.636	0.014
925	2.636	0.014
926	2.636	0.014
927	2.636	0.014
928	2.636	0.014
929	2.636	0.014
930	2.636	0.014
931	2.636	0.014
932	2.635	0.013
933	2.635	0.013
934	2.635	0.013
935	2.635	0.013
936	2.635	0.013
937	2.635	0.013
938	2.635	0.013
939	2.635	0.013
940	2.635	0.013
941	2.635	0.013
942	2.635	0.013
943	2.635	0.013
944	2.635	0.013
945	2.635	0.013
946	2.635	0.013
947	2.635	0.013
948	2.635	0.013
949	2.635	0.013
950	2.635	0.013
951	2.635	0.013
952	2.635	0.013
953	2.635	0.013
954	2.635	0.013
955	2.635	0.013
956	2.635	0.013
957	2.635	0.013
958	2.635	0.013
959	2.635	0.013
960	2.635	0.013
961	2.635	0.013
962	2.635	0.013
963	2.635	0.013
964	2.635	0.013
965	2.635	0.013
966	2.634	0.010
967	2.634	0.010
968	2.617	0.018
969	2.617	0.018
970	2.617	0.018
971	2.617	0.018
972	2.617	0.018
973	2.617	0.018
974	2.617	0.018
975	2.617	0.018
976	2.617	0.018
977	2.617	0.018
978	2.617	0.018
979	2.617	0.018
980	2.617	0.018
981	2.617	0.018
982	2.617	0.018
983	2.617	0.018
984	2.617	0.018
985	2.617	0.018
986	2.617	0.018
987	2.617	0.018
988	2.617	0.018
989	2.617	0.018
990	2.617	0.018
991	2.617	0.018
992	2.617	0.018
993	2.617	0.018
994	2.617	0.018
995	2.616	0.016
996	2.616	0.016
997	2.616	0.016
998	2.616	0.016
999	2.616	0.016
1000	2.616	0.016
Average	SD	0.0463027
