# Supplementary material for: Efficient conformational ensemble generation of protein-bound peptides
Source: J Cheminform. 2017 Nov 22;9:59. doi: 10.1186/s13321-017-0246-7 (PMC5700017; doi:10.1186/s13321-017-0246-7)
Supplement: Supplementary file 1 — Additional file 1. The average accuracies and standard deviations of MODPEP for the peptides of 3–30 amino acids on ten randomly splitted training/test sets. [file 13321_2017_246_MOESM1_ESM.zip › statistics/stat_25.csv]

Rank	Accuracy	SD
1	6.194	0.240
2	5.697	0.288
3	5.543	0.266
4	5.337	0.163
5	4.997	0.067
6	4.953	0.070
7	4.752	0.038
8	4.721	0.042
9	4.702	0.033
10	4.632	0.026
11	4.632	0.026
12	4.632	0.026
13	4.546	0.012
14	4.472	0.038
15	4.472	0.038
16	4.467	0.028
17	4.455	0.004
18	4.451	0.004
19	4.449	0.008
20	4.406	0.014
21	4.360	0.036
22	4.354	0.023
23	4.346	0.027
24	4.346	0.027
25	4.339	0.030
26	4.339	0.030
27	4.339	0.030
28	4.324	0.001
29	4.322	0.004
30	4.306	0.036
31	4.246	0.006
32	4.246	0.006
33	4.243	0.012
34	4.243	0.012
35	4.243	0.012
36	4.243	0.012
37	4.215	0.015
38	4.215	0.015
39	4.215	0.015
40	4.215	0.015
41	4.186	0.000
42	4.186	0.000
43	4.148	0.006
44	4.148	0.006
45	4.148	0.006
46	4.146	0.011
47	4.143	0.015
48	4.143	0.015
49	4.139	0.013
50	4.124	0.042
51	4.124	0.042
52	4.122	0.040
53	4.119	0.046
54	4.119	0.046
55	4.119	0.046
56	4.119	0.046
57	4.030	0.002
58	4.030	0.002
59	4.030	0.002
60	3.989	0.018
61	3.989	0.018
62	3.989	0.018
63	3.989	0.018
64	3.989	0.018
65	3.989	0.018
66	3.989	0.018
67	3.989	0.018
68	3.989	0.018
69	3.989	0.018
70	3.932	0.047
71	3.932	0.047
72	3.932	0.047
73	3.932	0.047
74	3.932	0.047
75	3.932	0.047
76	3.932	0.047
77	3.932	0.047
78	3.912	0.057
79	3.912	0.057
80	3.912	0.057
81	3.912	0.057
82	3.883	0.072
83	3.883	0.072
84	3.878	0.062
85	3.874	0.053
86	3.863	0.032
87	3.863	0.032
88	3.862	0.033
89	3.862	0.033
90	3.862	0.033
91	3.862	0.033
92	3.862	0.033
93	3.862	0.033
94	3.862	0.033
95	3.862	0.033
96	3.862	0.033
97	3.862	0.033
98	3.862	0.033
99	3.862	0.032
100	3.862	0.032
101	3.862	0.032
102	3.860	0.028
103	3.860	0.028
104	3.854	0.016
105	3.854	0.016
106	3.854	0.016
107	3.854	0.016
108	3.824	0.031
109	3.824	0.031
110	3.824	0.031
111	3.816	0.035
112	3.816	0.035
113	3.816	0.035
114	3.772	0.057
115	3.772	0.057
116	3.772	0.057
117	3.772	0.057
118	3.772	0.057
119	3.772	0.057
120	3.770	0.058
121	3.770	0.058
122	3.770	0.058
123	3.770	0.058
124	3.770	0.058
125	3.770	0.058
126	3.770	0.058
127	3.770	0.058
128	3.767	0.052
129	3.747	0.062
130	3.747	0.062
131	3.747	0.062
132	3.747	0.062
133	3.747	0.062
134	3.740	0.065
135	3.719	0.076
136	3.719	0.076
137	3.712	0.079
138	3.712	0.079
139	3.712	0.079
140	3.701	0.084
141	3.701	0.084
142	3.689	0.090
143	3.689	0.090
144	3.689	0.090
145	3.689	0.090
146	3.689	0.090
147	3.689	0.090
148	3.689	0.090
149	3.689	0.090
150	3.689	0.090
151	3.689	0.090
152	3.683	0.078
153	3.682	0.077
154	3.682	0.077
155	3.682	0.077
156	3.682	0.076
157	3.682	0.076
158	3.682	0.076
159	3.682	0.076
160	3.682	0.076
161	3.682	0.076
162	3.682	0.076
163	3.682	0.076
164	3.682	0.076
165	3.682	0.076
166	3.682	0.076
167	3.682	0.076
168	3.682	0.076
169	3.682	0.076
170	3.682	0.076
171	3.682	0.076
172	3.682	0.076
173	3.669	0.049
174	3.669	0.049
175	3.669	0.049
176	3.665	0.041
177	3.665	0.041
178	3.665	0.041
179	3.665	0.041
180	3.665	0.041
181	3.665	0.041
182	3.665	0.041
183	3.665	0.041
184	3.665	0.041
185	3.661	0.034
186	3.661	0.034
187	3.661	0.034
188	3.661	0.034
189	3.661	0.034
190	3.661	0.034
191	3.661	0.034
192	3.661	0.034
193	3.661	0.034
194	3.661	0.034
195	3.661	0.034
196	3.661	0.034
197	3.661	0.034
198	3.632	0.049
199	3.632	0.049
200	3.632	0.049
201	3.632	0.049
202	3.632	0.049
203	3.632	0.049
204	3.629	0.042
205	3.618	0.020
206	3.618	0.020
207	3.616	0.020
208	3.616	0.020
209	3.603	0.027
210	3.603	0.027
211	3.603	0.027
212	3.603	0.027
213	3.603	0.027
214	3.602	0.026
215	3.601	0.024
216	3.601	0.024
217	3.601	0.024
218	3.597	0.026
219	3.597	0.026
220	3.531	0.060
221	3.531	0.060
222	3.531	0.060
223	3.531	0.060
224	3.531	0.059
225	3.531	0.059
226	3.531	0.059
227	3.531	0.059
228	3.531	0.059
229	3.531	0.059
230	3.531	0.059
231	3.531	0.059
232	3.531	0.059
233	3.531	0.059
234	3.531	0.059
235	3.531	0.059
236	3.531	0.059
237	3.531	0.059
238	3.531	0.059
239	3.531	0.059
240	3.531	0.059
241	3.531	0.059
242	3.531	0.059
243	3.531	0.059
244	3.531	0.059
245	3.531	0.059
246	3.531	0.059
247	3.531	0.059
248	3.531	0.059
249	3.531	0.059
250	3.531	0.059
251	3.531	0.059
252	3.531	0.059
253	3.531	0.059
254	3.531	0.059
255	3.531	0.059
256	3.531	0.059
257	3.531	0.059
258	3.531	0.059
259	3.526	0.050
260	3.526	0.050
261	3.526	0.050
262	3.526	0.050
263	3.526	0.050
264	3.526	0.050
265	3.526	0.050
266	3.526	0.050
267	3.526	0.050
268	3.526	0.050
269	3.526	0.050
270	3.526	0.050
271	3.526	0.050
272	3.521	0.052
273	3.521	0.052
274	3.521	0.052
275	3.521	0.052
276	3.521	0.052
277	3.521	0.052
278	3.521	0.052
279	3.521	0.052
280	3.521	0.052
281	3.521	0.052
282	3.521	0.052
283	3.521	0.052
284	3.521	0.052
285	3.521	0.052
286	3.521	0.052
287	3.521	0.052
288	3.521	0.052
289	3.521	0.052
290	3.521	0.052
291	3.521	0.052
292	3.521	0.052
293	3.521	0.052
294	3.521	0.052
295	3.521	0.052
296	3.521	0.052
297	3.521	0.052
298	3.521	0.052
299	3.521	0.052
300	3.521	0.052
301	3.521	0.052
302	3.521	0.052
303	3.521	0.052
304	3.521	0.052
305	3.521	0.052
306	3.516	0.043
307	3.516	0.043
308	3.516	0.043
309	3.516	0.043
310	3.516	0.043
311	3.516	0.043
312	3.516	0.043
313	3.516	0.043
314	3.516	0.043
315	3.516	0.043
316	3.516	0.043
317	3.516	0.043
318	3.516	0.043
319	3.516	0.043
320	3.516	0.043
321	3.516	0.043
322	3.516	0.043
323	3.516	0.043
324	3.516	0.043
325	3.516	0.043
326	3.516	0.043
327	3.516	0.042
328	3.516	0.042
329	3.516	0.042
330	3.516	0.042
331	3.516	0.042
332	3.508	0.026
333	3.508	0.026
334	3.508	0.026
335	3.508	0.026
336	3.508	0.026
337	3.497	0.032
338	3.497	0.032
339	3.497	0.032
340	3.497	0.032
341	3.497	0.032
342	3.497	0.032
343	3.496	0.032
344	3.496	0.032
345	3.496	0.032
346	3.471	0.045
347	3.471	0.045
348	3.471	0.045
349	3.471	0.045
350	3.471	0.045
351	3.471	0.045
352	3.471	0.045
353	3.471	0.045
354	3.471	0.045
355	3.471	0.045
356	3.471	0.045
357	3.471	0.045
358	3.471	0.045
359	3.471	0.045
360	3.471	0.045
361	3.471	0.045
362	3.471	0.045
363	3.471	0.045
364	3.471	0.045
365	3.471	0.045
366	3.471	0.045
367	3.471	0.045
368	3.471	0.045
369	3.471	0.045
370	3.471	0.045
371	3.471	0.045
372	3.471	0.045
373	3.471	0.045
374	3.471	0.045
375	3.471	0.045
376	3.471	0.045
377	3.471	0.045
378	3.471	0.045
379	3.471	0.045
380	3.471	0.045
381	3.471	0.045
382	3.471	0.045
383	3.471	0.045
384	3.471	0.045
385	3.471	0.045
386	3.471	0.045
387	3.471	0.045
388	3.471	0.045
389	3.471	0.045
390	3.471	0.045
391	3.471	0.045
392	3.471	0.045
393	3.471	0.045
394	3.471	0.045
395	3.471	0.045
396	3.471	0.045
397	3.471	0.045
398	3.471	0.045
399	3.471	0.045
400	3.471	0.045
401	3.471	0.045
402	3.471	0.045
403	3.471	0.045
404	3.471	0.045
405	3.471	0.045
406	3.471	0.045
407	3.471	0.045
408	3.471	0.045
409	3.471	0.045
410	3.471	0.045
411	3.471	0.045
412	3.471	0.045
413	3.471	0.045
414	3.471	0.045
415	3.471	0.045
416	3.471	0.045
417	3.471	0.045
418	3.471	0.045
419	3.431	0.065
420	3.431	0.065
421	3.431	0.065
422	3.431	0.065
423	3.431	0.065
424	3.431	0.065
425	3.431	0.065
426	3.431	0.065
427	3.431	0.065
428	3.431	0.065
429	3.431	0.065
430	3.431	0.065
431	3.431	0.065
432	3.431	0.065
433	3.431	0.065
434	3.431	0.065
435	3.431	0.065
436	3.431	0.065
437	3.431	0.065
438	3.431	0.065
439	3.431	0.065
440	3.431	0.065
441	3.419	0.042
442	3.419	0.042
443	3.419	0.042
444	3.419	0.042
445	3.419	0.042
446	3.419	0.042
447	3.419	0.042
448	3.419	0.042
449	3.419	0.042
450	3.419	0.042
451	3.419	0.042
452	3.419	0.042
453	3.419	0.042
454	3.419	0.042
455	3.419	0.042
456	3.419	0.042
457	3.419	0.042
458	3.407	0.048
459	3.407	0.048
460	3.407	0.048
461	3.407	0.048
462	3.407	0.048
463	3.407	0.048
464	3.407	0.048
465	3.407	0.048
466	3.407	0.048
467	3.407	0.048
468	3.407	0.048
469	3.407	0.048
470	3.405	0.044
471	3.405	0.044
472	3.405	0.044
473	3.405	0.044
474	3.405	0.044
475	3.405	0.044
476	3.405	0.044
477	3.405	0.044
478	3.405	0.044
479	3.405	0.044
480	3.405	0.044
481	3.405	0.044
482	3.405	0.044
483	3.405	0.044
484	3.405	0.044
485	3.405	0.044
486	3.405	0.044
487	3.405	0.044
488	3.405	0.044
489	3.405	0.044
490	3.405	0.044
491	3.405	0.044
492	3.405	0.044
493	3.405	0.044
494	3.405	0.044
495	3.405	0.044
496	3.405	0.044
497	3.405	0.044
498	3.405	0.044
499	3.405	0.044
500	3.405	0.044
501	3.405	0.044
502	3.405	0.044
503	3.405	0.044
504	3.405	0.044
505	3.405	0.044
506	3.405	0.044
507	3.405	0.044
508	3.405	0.044
509	3.405	0.044
510	3.405	0.044
511	3.405	0.044
512	3.405	0.044
513	3.405	0.044
514	3.405	0.044
515	3.405	0.044
516	3.405	0.044
517	3.405	0.044
518	3.405	0.044
519	3.405	0.044
520	3.405	0.044
521	3.405	0.044
522	3.405	0.044
523	3.405	0.044
524	3.405	0.044
525	3.405	0.044
526	3.405	0.044
527	3.370	0.062
528	3.370	0.062
529	3.370	0.062
530	3.370	0.062
531	3.370	0.062
532	3.370	0.062
533	3.370	0.062
534	3.370	0.062
535	3.370	0.062
536	3.370	0.062
537	3.370	0.062
538	3.370	0.062
539	3.370	0.062
540	3.370	0.062
541	3.370	0.062
542	3.370	0.062
543	3.370	0.062
544	3.366	0.054
545	3.366	0.054
546	3.366	0.054
547	3.366	0.054
548	3.366	0.054
549	3.365	0.055
550	3.365	0.055
551	3.365	0.055
552	3.365	0.055
553	3.365	0.055
554	3.365	0.055
555	3.365	0.055
556	3.365	0.055
557	3.365	0.055
558	3.365	0.055
559	3.365	0.055
560	3.365	0.055
561	3.365	0.055
562	3.365	0.055
563	3.365	0.055
564	3.365	0.055
565	3.365	0.055
566	3.365	0.055
567	3.365	0.055
568	3.365	0.055
569	3.365	0.055
570	3.365	0.055
571	3.365	0.055
572	3.365	0.055
573	3.365	0.055
574	3.365	0.055
575	3.365	0.055
576	3.365	0.055
577	3.365	0.055
578	3.365	0.055
579	3.365	0.055
580	3.365	0.055
581	3.365	0.055
582	3.365	0.055
583	3.365	0.055
584	3.365	0.055
585	3.365	0.055
586	3.365	0.055
587	3.365	0.055
588	3.365	0.055
589	3.365	0.055
590	3.365	0.055
591	3.365	0.055
592	3.365	0.055
593	3.365	0.055
594	3.365	0.055
595	3.365	0.055
596	3.365	0.055
597	3.365	0.055
598	3.365	0.055
599	3.365	0.055
600	3.365	0.055
601	3.365	0.055
602	3.365	0.055
603	3.365	0.055
604	3.365	0.055
605	3.365	0.055
606	3.365	0.055
607	3.365	0.055
608	3.365	0.055
609	3.365	0.055
610	3.365	0.055
611	3.365	0.055
612	3.365	0.055
613	3.365	0.055
614	3.365	0.055
615	3.365	0.055
616	3.365	0.055
617	3.365	0.055
618	3.365	0.055
619	3.365	0.055
620	3.365	0.055
621	3.365	0.055
622	3.358	0.058
623	3.358	0.058
624	3.358	0.058
625	3.358	0.058
626	3.358	0.058
627	3.358	0.058
628	3.358	0.058
629	3.358	0.058
630	3.358	0.058
631	3.358	0.058
632	3.358	0.058
633	3.358	0.058
634	3.358	0.058
635	3.358	0.058
636	3.329	0.073
637	3.329	0.073
638	3.329	0.073
639	3.329	0.073
640	3.329	0.073
641	3.329	0.073
642	3.326	0.066
643	3.326	0.066
644	3.326	0.066
645	3.326	0.066
646	3.326	0.066
647	3.326	0.066
648	3.326	0.066
649	3.326	0.066
650	3.326	0.066
651	3.326	0.066
652	3.326	0.066
653	3.326	0.066
654	3.326	0.066
655	3.326	0.066
656	3.326	0.066
657	3.326	0.066
658	3.326	0.066
659	3.326	0.066
660	3.324	0.063
661	3.324	0.063
662	3.299	0.076
663	3.299	0.076
664	3.299	0.076
665	3.299	0.076
666	3.299	0.076
667	3.299	0.076
668	3.299	0.076
669	3.299	0.076
670	3.299	0.076
671	3.299	0.076
672	3.299	0.076
673	3.299	0.076
674	3.295	0.078
675	3.295	0.078
676	3.295	0.078
677	3.295	0.078
678	3.295	0.078
679	3.295	0.078
680	3.295	0.078
681	3.295	0.078
682	3.295	0.078
683	3.295	0.078
684	3.295	0.078
685	3.295	0.078
686	3.295	0.078
687	3.295	0.078
688	3.295	0.078
689	3.295	0.078
690	3.295	0.078
691	3.295	0.078
692	3.295	0.078
693	3.295	0.078
694	3.295	0.078
695	3.295	0.078
696	3.295	0.078
697	3.295	0.078
698	3.295	0.078
699	3.295	0.078
700	3.295	0.078
701	3.295	0.078
702	3.295	0.078
703	3.295	0.078
704	3.295	0.078
705	3.295	0.078
706	3.295	0.078
707	3.295	0.078
708	3.295	0.078
709	3.295	0.078
710	3.295	0.078
711	3.295	0.078
712	3.295	0.078
713	3.295	0.078
714	3.295	0.078
715	3.295	0.078
716	3.295	0.078
717	3.295	0.078
718	3.295	0.078
719	3.295	0.078
720	3.295	0.078
721	3.295	0.078
722	3.295	0.078
723	3.295	0.078
724	3.295	0.078
725	3.295	0.078
726	3.295	0.078
727	3.295	0.078
728	3.295	0.078
729	3.295	0.078
730	3.295	0.078
731	3.295	0.078
732	3.295	0.078
733	3.295	0.078
734	3.295	0.078
735	3.295	0.078
736	3.295	0.078
737	3.295	0.078
738	3.295	0.078
739	3.295	0.078
740	3.295	0.078
741	3.295	0.078
742	3.295	0.078
743	3.295	0.078
744	3.295	0.078
745	3.295	0.078
746	3.295	0.078
747	3.295	0.078
748	3.295	0.078
749	3.295	0.078
750	3.295	0.078
751	3.295	0.078
752	3.295	0.078
753	3.295	0.078
754	3.295	0.078
755	3.295	0.078
756	3.295	0.078
757	3.295	0.078
758	3.295	0.078
759	3.295	0.077
760	3.295	0.077
761	3.295	0.077
762	3.295	0.077
763	3.295	0.077
764	3.295	0.077
765	3.295	0.077
766	3.295	0.077
767	3.295	0.077
768	3.295	0.077
769	3.295	0.077
770	3.295	0.077
771	3.295	0.077
772	3.295	0.077
773	3.295	0.077
774	3.295	0.077
775	3.295	0.077
776	3.295	0.077
777	3.295	0.077
778	3.295	0.077
779	3.295	0.077
780	3.295	0.077
781	3.295	0.077
782	3.295	0.077
783	3.295	0.077
784	3.295	0.077
785	3.295	0.077
786	3.295	0.077
787	3.295	0.077
788	3.295	0.077
789	3.294	0.075
790	3.294	0.075
791	3.294	0.075
792	3.294	0.075
793	3.294	0.075
794	3.294	0.075
795	3.294	0.075
796	3.294	0.075
797	3.294	0.075
798	3.294	0.075
799	3.294	0.075
800	3.294	0.075
801	3.294	0.075
802	3.288	0.078
803	3.288	0.078
804	3.288	0.078
805	3.288	0.078
806	3.288	0.078
807	3.288	0.078
808	3.288	0.078
809	3.288	0.078
810	3.288	0.078
811	3.288	0.078
812	3.288	0.078
813	3.288	0.078
814	3.288	0.078
815	3.288	0.078
816	3.288	0.078
817	3.288	0.078
818	3.288	0.078
819	3.288	0.078
820	3.288	0.078
821	3.288	0.078
822	3.288	0.078
823	3.288	0.078
824	3.288	0.078
825	3.288	0.078
826	3.288	0.078
827	3.281	0.082
828	3.281	0.082
829	3.281	0.082
830	3.281	0.082
831	3.281	0.082
832	3.281	0.082
833	3.281	0.082
834	3.281	0.082
835	3.281	0.082
836	3.281	0.082
837	3.281	0.082
838	3.281	0.082
839	3.281	0.082
840	3.281	0.082
841	3.281	0.082
842	3.281	0.082
843	3.281	0.082
844	3.281	0.082
845	3.281	0.082
846	3.281	0.082
847	3.281	0.082
848	3.281	0.082
849	3.281	0.082
850	3.281	0.082
851	3.281	0.082
852	3.281	0.082
853	3.281	0.082
854	3.281	0.082
855	3.281	0.082
856	3.281	0.082
857	3.281	0.082
858	3.281	0.082
859	3.281	0.082
860	3.281	0.082
861	3.281	0.082
862	3.281	0.082
863	3.281	0.082
864	3.281	0.082
865	3.281	0.082
866	3.281	0.082
867	3.281	0.082
868	3.281	0.082
869	3.281	0.082
870	3.281	0.082
871	3.281	0.082
872	3.281	0.082
873	3.281	0.082
874	3.281	0.082
875	3.281	0.082
876	3.281	0.082
877	3.281	0.082
878	3.281	0.082
879	3.281	0.082
880	3.281	0.082
881	3.281	0.082
882	3.281	0.082
883	3.281	0.082
884	3.281	0.082
885	3.281	0.082
886	3.281	0.082
887	3.281	0.082
888	3.281	0.082
889	3.281	0.082
890	3.281	0.082
891	3.281	0.082
892	3.281	0.082
893	3.281	0.082
894	3.281	0.082
895	3.281	0.082
896	3.281	0.082
897	3.281	0.082
898	3.281	0.082
899	3.281	0.082
900	3.281	0.082
901	3.281	0.082
902	3.281	0.082
903	3.281	0.082
904	3.281	0.082
905	3.281	0.082
906	3.281	0.082
907	3.281	0.082
908	3.281	0.082
909	3.281	0.082
910	3.281	0.082
911	3.281	0.082
912	3.281	0.082
913	3.281	0.082
914	3.281	0.082
915	3.281	0.082
916	3.281	0.082
917	3.281	0.082
918	3.281	0.082
919	3.281	0.082
920	3.281	0.082
921	3.281	0.082
922	3.281	0.082
923	3.281	0.082
924	3.281	0.082
925	3.281	0.082
926	3.281	0.082
927	3.281	0.082
928	3.281	0.082
929	3.281	0.082
930	3.281	0.082
931	3.281	0.082
932	3.281	0.082
933	3.281	0.082
934	3.281	0.082
935	3.281	0.082
936	3.281	0.082
937	3.281	0.082
938	3.281	0.082
939	3.281	0.082
940	3.281	0.082
941	3.281	0.082
942	3.281	0.082
943	3.281	0.082
944	3.281	0.082
945	3.281	0.082
946	3.281	0.082
947	3.281	0.082
948	3.281	0.082
949	3.281	0.082
950	3.281	0.082
951	3.281	0.082
952	3.281	0.082
953	3.281	0.082
954	3.281	0.082
955	3.281	0.082
956	3.281	0.082
957	3.281	0.082
958	3.281	0.082
959	3.281	0.082
960	3.281	0.082
961	3.281	0.082
962	3.281	0.082
963	3.281	0.082
964	3.281	0.082
965	3.281	0.082
966	3.281	0.082
967	3.281	0.082
968	3.281	0.082
969	3.281	0.082
970	3.281	0.082
971	3.281	0.082
972	3.281	0.082
973	3.281	0.082
974	3.281	0.082
975	3.281	0.082
976	3.281	0.082
977	3.281	0.082
978	3.281	0.082
979	3.281	0.082
980	3.281	0.082
981	3.281	0.082
982	3.281	0.082
983	3.281	0.082
984	3.281	0.082
985	3.281	0.082
986	3.281	0.082
987	3.281	0.082
988	3.281	0.082
989	3.281	0.082
990	3.281	0.082
991	3.281	0.082
992	3.281	0.082
993	3.281	0.082
994	3.281	0.082
995	3.281	0.082
996	3.281	0.082
997	3.281	0.082
998	3.281	0.082
999	3.281	0.082
1000	3.281	0.082
Average	SD	0.0596703
