# Supplementary material for: Efficient conformational ensemble generation of protein-bound peptides
Source: J Cheminform. 2017 Nov 22;9:59. doi: 10.1186/s13321-017-0246-7 (PMC5700017; doi:10.1186/s13321-017-0246-7)
Supplement: Supplementary file 1 — Additional file 1. The average accuracies and standard deviations of MODPEP for the peptides of 3–30 amino acids on ten randomly splitted training/test sets. [file 13321_2017_246_MOESM1_ESM.zip › statistics/stat_26.csv]

Rank	Accuracy	SD
1	5.266	0.091
2	4.735	0.225
3	4.612	0.042
4	4.555	0.060
5	4.086	0.109
6	4.080	0.099
7	4.069	0.094
8	3.976	0.141
9	3.949	0.088
10	3.940	0.071
11	3.896	0.018
12	3.884	0.042
13	3.829	0.035
14	3.724	0.006
15	3.712	0.007
16	3.692	0.046
17	3.681	0.040
18	3.681	0.040
19	3.675	0.049
20	3.671	0.057
21	3.671	0.057
22	3.671	0.057
23	3.635	0.040
24	3.635	0.040
25	3.635	0.040
26	3.632	0.046
27	3.632	0.046
28	3.630	0.049
29	3.630	0.049
30	3.620	0.044
31	3.610	0.064
32	3.610	0.064
33	3.604	0.076
34	3.604	0.076
35	3.604	0.076
36	3.604	0.076
37	3.603	0.078
38	3.603	0.078
39	3.603	0.078
40	3.603	0.078
41	3.603	0.078
42	3.603	0.078
43	3.592	0.100
44	3.528	0.068
45	3.528	0.068
46	3.528	0.068
47	3.528	0.068
48	3.522	0.081
49	3.522	0.081
50	3.487	0.064
51	3.487	0.064
52	3.487	0.064
53	3.487	0.064
54	3.487	0.064
55	3.487	0.064
56	3.466	0.053
57	3.466	0.053
58	3.466	0.053
59	3.458	0.068
60	3.458	0.068
61	3.458	0.068
62	3.458	0.068
63	3.452	0.079
64	3.452	0.079
65	3.448	0.088
66	3.448	0.088
67	3.448	0.088
68	3.448	0.088
69	3.448	0.088
70	3.448	0.088
71	3.448	0.088
72	3.445	0.094
73	3.445	0.094
74	3.436	0.090
75	3.436	0.090
76	3.436	0.090
77	3.436	0.090
78	3.431	0.100
79	3.431	0.100
80	3.418	0.097
81	3.418	0.097
82	3.418	0.097
83	3.411	0.094
84	3.411	0.094
85	3.411	0.094
86	3.411	0.094
87	3.411	0.094
88	3.411	0.094
89	3.411	0.094
90	3.411	0.094
91	3.411	0.095
92	3.411	0.095
93	3.411	0.095
94	3.411	0.095
95	3.411	0.095
96	3.411	0.095
97	3.411	0.095
98	3.411	0.095
99	3.411	0.095
100	3.411	0.095
101	3.411	0.095
102	3.407	0.093
103	3.407	0.093
104	3.407	0.093
105	3.407	0.093
106	3.407	0.093
107	3.405	0.097
108	3.393	0.120
109	3.393	0.120
110	3.393	0.120
111	3.393	0.120
112	3.393	0.120
113	3.393	0.120
114	3.393	0.120
115	3.393	0.120
116	3.393	0.120
117	3.393	0.120
118	3.374	0.110
119	3.374	0.110
120	3.374	0.110
121	3.374	0.110
122	3.374	0.110
123	3.374	0.110
124	3.374	0.110
125	3.374	0.111
126	3.374	0.111
127	3.371	0.116
128	3.371	0.116
129	3.371	0.116
130	3.371	0.116
131	3.371	0.116
132	3.371	0.116
133	3.371	0.116
134	3.371	0.116
135	3.371	0.116
136	3.371	0.116
137	3.371	0.116
138	3.371	0.116
139	3.371	0.116
140	3.371	0.116
141	3.371	0.116
142	3.371	0.116
143	3.371	0.116
144	3.351	0.106
145	3.335	0.098
146	3.335	0.098
147	3.335	0.098
148	3.335	0.098
149	3.335	0.098
150	3.335	0.098
151	3.335	0.098
152	3.335	0.098
153	3.335	0.098
154	3.327	0.094
155	3.231	0.046
156	3.231	0.046
157	3.231	0.046
158	3.231	0.046
159	3.231	0.046
160	3.231	0.046
161	3.231	0.046
162	3.231	0.046
163	3.231	0.046
164	3.231	0.046
165	3.231	0.046
166	3.231	0.046
167	3.231	0.046
168	3.231	0.046
169	3.229	0.051
170	3.229	0.051
171	3.229	0.051
172	3.229	0.051
173	3.229	0.051
174	3.229	0.051
175	3.211	0.056
176	3.211	0.056
177	3.208	0.061
178	3.208	0.061
179	3.208	0.061
180	3.208	0.061
181	3.208	0.061
182	3.208	0.061
183	3.208	0.061
184	3.207	0.065
185	3.207	0.065
186	3.207	0.065
187	3.207	0.065
188	3.207	0.065
189	3.193	0.058
190	3.193	0.058
191	3.193	0.058
192	3.193	0.058
193	3.193	0.058
194	3.193	0.058
195	3.193	0.058
196	3.193	0.058
197	3.193	0.058
198	3.193	0.058
199	3.173	0.048
200	3.173	0.048
201	3.173	0.048
202	3.173	0.048
203	3.173	0.048
204	3.173	0.048
205	3.173	0.048
206	3.173	0.048
207	3.160	0.042
208	3.160	0.042
209	3.137	0.030
210	3.130	0.044
211	3.130	0.044
212	3.130	0.044
213	3.130	0.044
214	3.130	0.044
215	3.130	0.044
216	3.130	0.044
217	3.130	0.044
218	3.130	0.044
219	3.130	0.044
220	3.130	0.044
221	3.130	0.044
222	3.130	0.044
223	3.130	0.044
224	3.130	0.044
225	3.130	0.044
226	3.130	0.044
227	3.130	0.044
228	3.130	0.044
229	3.130	0.044
230	3.130	0.044
231	3.130	0.044
232	3.129	0.044
233	3.129	0.044
234	3.129	0.044
235	3.129	0.044
236	3.127	0.048
237	3.127	0.048
238	3.127	0.048
239	3.127	0.048
240	3.127	0.048
241	3.127	0.048
242	3.127	0.048
243	3.127	0.048
244	3.127	0.048
245	3.127	0.048
246	3.106	0.038
247	3.106	0.038
248	3.106	0.038
249	3.106	0.038
250	3.106	0.038
251	3.106	0.038
252	3.106	0.038
253	3.106	0.038
254	3.106	0.038
255	3.106	0.038
256	3.106	0.038
257	3.106	0.038
258	3.106	0.038
259	3.106	0.038
260	3.106	0.038
261	3.106	0.038
262	3.106	0.038
263	3.106	0.038
264	3.106	0.038
265	3.106	0.038
266	3.106	0.038
267	3.106	0.038
268	3.106	0.038
269	3.106	0.038
270	3.106	0.038
271	3.106	0.038
272	3.106	0.038
273	3.106	0.038
274	3.106	0.038
275	3.106	0.038
276	3.106	0.038
277	3.105	0.040
278	3.105	0.040
279	3.054	0.015
280	3.054	0.015
281	3.054	0.015
282	3.054	0.015
283	3.054	0.015
284	3.054	0.015
285	3.054	0.015
286	3.054	0.015
287	3.054	0.015
288	3.054	0.015
289	3.054	0.015
290	3.054	0.015
291	3.054	0.015
292	3.054	0.015
293	3.054	0.015
294	3.054	0.015
295	3.054	0.015
296	3.052	0.014
297	3.048	0.022
298	3.048	0.022
299	3.048	0.022
300	3.048	0.022
301	3.048	0.022
302	3.048	0.022
303	3.048	0.022
304	3.048	0.022
305	3.048	0.022
306	3.048	0.022
307	3.048	0.022
308	3.048	0.022
309	3.048	0.022
310	3.048	0.022
311	3.048	0.022
312	3.048	0.022
313	3.048	0.022
314	3.048	0.022
315	3.039	0.017
316	3.039	0.017
317	2.994	0.006
318	2.994	0.006
319	2.994	0.006
320	2.994	0.006
321	2.994	0.006
322	2.994	0.006
323	2.994	0.006
324	2.994	0.006
325	2.994	0.006
326	2.994	0.006
327	2.994	0.006
328	2.994	0.006
329	2.994	0.006
330	2.994	0.006
331	2.994	0.006
332	2.994	0.006
333	2.994	0.006
334	2.994	0.006
335	2.994	0.006
336	2.994	0.006
337	2.987	0.007
338	2.987	0.007
339	2.987	0.007
340	2.987	0.007
341	2.987	0.007
342	2.987	0.007
343	2.987	0.007
344	2.987	0.007
345	2.987	0.007
346	2.987	0.007
347	2.987	0.007
348	2.987	0.007
349	2.987	0.007
350	2.987	0.007
351	2.987	0.007
352	2.987	0.007
353	2.987	0.007
354	2.987	0.007
355	2.987	0.007
356	2.987	0.007
357	2.987	0.007
358	2.987	0.007
359	2.987	0.007
360	2.987	0.007
361	2.987	0.007
362	2.987	0.007
363	2.987	0.007
364	2.987	0.007
365	2.979	0.003
366	2.979	0.005
367	2.979	0.005
368	2.979	0.005
369	2.979	0.005
370	2.979	0.005
371	2.979	0.005
372	2.965	0.002
373	2.957	0.014
374	2.957	0.014
375	2.957	0.014
376	2.957	0.014
377	2.956	0.015
378	2.956	0.015
379	2.936	0.005
380	2.936	0.005
381	2.936	0.005
382	2.936	0.005
383	2.936	0.005
384	2.936	0.005
385	2.936	0.005
386	2.936	0.005
387	2.936	0.005
388	2.936	0.005
389	2.936	0.005
390	2.936	0.005
391	2.936	0.005
392	2.936	0.005
393	2.936	0.005
394	2.936	0.005
395	2.936	0.005
396	2.912	0.007
397	2.912	0.007
398	2.912	0.007
399	2.912	0.007
400	2.912	0.007
401	2.912	0.007
402	2.912	0.007
403	2.912	0.007
404	2.912	0.007
405	2.912	0.007
406	2.912	0.007
407	2.912	0.007
408	2.912	0.007
409	2.912	0.007
410	2.912	0.006
411	2.912	0.006
412	2.912	0.006
413	2.912	0.006
414	2.912	0.006
415	2.912	0.006
416	2.912	0.006
417	2.912	0.006
418	2.912	0.006
419	2.911	0.004
420	2.911	0.004
421	2.911	0.004
422	2.906	0.006
423	2.906	0.006
424	2.906	0.006
425	2.906	0.006
426	2.906	0.006
427	2.906	0.006
428	2.906	0.006
429	2.906	0.006
430	2.906	0.006
431	2.906	0.006
432	2.906	0.006
433	2.906	0.006
434	2.906	0.006
435	2.906	0.006
436	2.906	0.006
437	2.906	0.006
438	2.906	0.006
439	2.906	0.006
440	2.906	0.006
441	2.906	0.006
442	2.906	0.006
443	2.906	0.006
444	2.906	0.006
445	2.906	0.006
446	2.906	0.006
447	2.906	0.006
448	2.906	0.006
449	2.906	0.006
450	2.906	0.006
451	2.906	0.006
452	2.906	0.006
453	2.906	0.006
454	2.906	0.006
455	2.906	0.006
456	2.906	0.006
457	2.906	0.006
458	2.906	0.006
459	2.906	0.006
460	2.906	0.006
461	2.906	0.006
462	2.906	0.006
463	2.906	0.006
464	2.906	0.006
465	2.906	0.006
466	2.906	0.006
467	2.906	0.006
468	2.906	0.006
469	2.906	0.006
470	2.906	0.006
471	2.906	0.006
472	2.906	0.006
473	2.906	0.006
474	2.906	0.006
475	2.906	0.006
476	2.906	0.006
477	2.900	0.018
478	2.900	0.018
479	2.900	0.018
480	2.900	0.018
481	2.900	0.018
482	2.900	0.018
483	2.900	0.018
484	2.900	0.018
485	2.900	0.018
486	2.895	0.016
487	2.895	0.016
488	2.895	0.016
489	2.895	0.016
490	2.895	0.016
491	2.895	0.016
492	2.895	0.016
493	2.895	0.016
494	2.895	0.016
495	2.895	0.016
496	2.895	0.016
497	2.895	0.016
498	2.895	0.016
499	2.895	0.016
500	2.895	0.016
501	2.895	0.016
502	2.895	0.016
503	2.895	0.016
504	2.895	0.016
505	2.895	0.016
506	2.895	0.016
507	2.895	0.016
508	2.895	0.016
509	2.895	0.016
510	2.895	0.016
511	2.895	0.016
512	2.895	0.016
513	2.895	0.016
514	2.895	0.016
515	2.895	0.016
516	2.895	0.016
517	2.895	0.016
518	2.895	0.016
519	2.895	0.016
520	2.895	0.016
521	2.895	0.016
522	2.895	0.016
523	2.895	0.016
524	2.895	0.016
525	2.895	0.016
526	2.895	0.016
527	2.895	0.016
528	2.895	0.016
529	2.895	0.016
530	2.895	0.016
531	2.895	0.016
532	2.895	0.016
533	2.895	0.016
534	2.895	0.016
535	2.895	0.016
536	2.895	0.016
537	2.895	0.016
538	2.895	0.016
539	2.895	0.016
540	2.895	0.016
541	2.895	0.016
542	2.895	0.016
543	2.893	0.016
544	2.893	0.016
545	2.893	0.016
546	2.893	0.016
547	2.893	0.016
548	2.893	0.016
549	2.893	0.016
550	2.893	0.016
551	2.893	0.016
552	2.893	0.016
553	2.893	0.016
554	2.893	0.016
555	2.893	0.016
556	2.892	0.018
557	2.892	0.018
558	2.892	0.018
559	2.892	0.018
560	2.891	0.017
561	2.890	0.020
562	2.890	0.020
563	2.890	0.020
564	2.888	0.025
565	2.888	0.025
566	2.883	0.034
567	2.883	0.034
568	2.883	0.034
569	2.883	0.034
570	2.883	0.034
571	2.883	0.034
572	2.883	0.034
573	2.883	0.034
574	2.883	0.034
575	2.883	0.034
576	2.883	0.034
577	2.883	0.034
578	2.883	0.034
579	2.883	0.034
580	2.883	0.034
581	2.883	0.034
582	2.883	0.034
583	2.883	0.034
584	2.883	0.034
585	2.883	0.034
586	2.883	0.034
587	2.883	0.034
588	2.883	0.034
589	2.883	0.034
590	2.883	0.034
591	2.883	0.034
592	2.883	0.034
593	2.883	0.034
594	2.883	0.034
595	2.883	0.034
596	2.883	0.034
597	2.883	0.034
598	2.883	0.034
599	2.883	0.034
600	2.883	0.034
601	2.883	0.034
602	2.883	0.034
603	2.883	0.034
604	2.883	0.034
605	2.883	0.034
606	2.883	0.034
607	2.883	0.034
608	2.883	0.034
609	2.883	0.034
610	2.883	0.034
611	2.883	0.034
612	2.883	0.034
613	2.883	0.034
614	2.883	0.034
615	2.883	0.034
616	2.883	0.034
617	2.883	0.034
618	2.883	0.034
619	2.883	0.034
620	2.883	0.034
621	2.883	0.034
622	2.883	0.034
623	2.883	0.034
624	2.883	0.034
625	2.881	0.038
626	2.881	0.038
627	2.881	0.038
628	2.881	0.038
629	2.881	0.038
630	2.881	0.038
631	2.881	0.038
632	2.881	0.038
633	2.881	0.038
634	2.881	0.038
635	2.881	0.038
636	2.881	0.038
637	2.881	0.038
638	2.881	0.038
639	2.881	0.038
640	2.881	0.038
641	2.881	0.038
642	2.881	0.038
643	2.881	0.038
644	2.881	0.038
645	2.881	0.038
646	2.881	0.038
647	2.881	0.038
648	2.881	0.038
649	2.881	0.038
650	2.881	0.038
651	2.881	0.038
652	2.881	0.038
653	2.881	0.038
654	2.881	0.038
655	2.881	0.038
656	2.881	0.038
657	2.881	0.038
658	2.881	0.038
659	2.881	0.038
660	2.881	0.038
661	2.881	0.038
662	2.881	0.038
663	2.881	0.038
664	2.881	0.038
665	2.881	0.038
666	2.881	0.038
667	2.881	0.038
668	2.881	0.038
669	2.881	0.038
670	2.881	0.038
671	2.881	0.038
672	2.881	0.038
673	2.881	0.038
674	2.881	0.038
675	2.881	0.038
676	2.881	0.038
677	2.881	0.038
678	2.881	0.038
679	2.881	0.038
680	2.881	0.038
681	2.881	0.038
682	2.881	0.038
683	2.881	0.038
684	2.881	0.038
685	2.877	0.047
686	2.877	0.047
687	2.877	0.047
688	2.877	0.047
689	2.877	0.047
690	2.861	0.039
691	2.861	0.039
692	2.861	0.039
693	2.861	0.039
694	2.861	0.039
695	2.861	0.039
696	2.861	0.039
697	2.861	0.039
698	2.861	0.039
699	2.861	0.039
700	2.861	0.039
701	2.861	0.039
702	2.861	0.039
703	2.861	0.039
704	2.861	0.039
705	2.861	0.039
706	2.861	0.039
707	2.861	0.039
708	2.861	0.039
709	2.859	0.044
710	2.859	0.044
711	2.859	0.044
712	2.859	0.044
713	2.859	0.044
714	2.859	0.044
715	2.859	0.044
716	2.859	0.044
717	2.859	0.044
718	2.859	0.044
719	2.859	0.044
720	2.859	0.044
721	2.859	0.044
722	2.859	0.044
723	2.859	0.044
724	2.857	0.048
725	2.857	0.048
726	2.857	0.048
727	2.857	0.048
728	2.857	0.048
729	2.857	0.048
730	2.857	0.048
731	2.857	0.048
732	2.857	0.048
733	2.857	0.048
734	2.857	0.048
735	2.857	0.048
736	2.857	0.048
737	2.857	0.048
738	2.857	0.048
739	2.857	0.048
740	2.857	0.048
741	2.857	0.048
742	2.857	0.048
743	2.857	0.048
744	2.857	0.048
745	2.857	0.048
746	2.857	0.048
747	2.857	0.048
748	2.857	0.048
749	2.857	0.048
750	2.857	0.048
751	2.857	0.048
752	2.857	0.048
753	2.857	0.048
754	2.857	0.048
755	2.857	0.048
756	2.857	0.048
757	2.857	0.048
758	2.857	0.048
759	2.857	0.048
760	2.857	0.048
761	2.857	0.048
762	2.857	0.048
763	2.857	0.048
764	2.857	0.048
765	2.857	0.048
766	2.857	0.048
767	2.857	0.048
768	2.857	0.048
769	2.857	0.048
770	2.857	0.048
771	2.857	0.048
772	2.857	0.048
773	2.857	0.048
774	2.857	0.048
775	2.857	0.048
776	2.857	0.048
777	2.857	0.048
778	2.857	0.048
779	2.857	0.048
780	2.857	0.048
781	2.857	0.048
782	2.857	0.048
783	2.857	0.048
784	2.857	0.048
785	2.857	0.048
786	2.857	0.048
787	2.857	0.048
788	2.857	0.048
789	2.857	0.048
790	2.857	0.048
791	2.857	0.048
792	2.857	0.048
793	2.857	0.048
794	2.857	0.048
795	2.857	0.048
796	2.857	0.048
797	2.857	0.048
798	2.857	0.048
799	2.857	0.048
800	2.857	0.048
801	2.857	0.048
802	2.857	0.048
803	2.857	0.048
804	2.857	0.048
805	2.857	0.048
806	2.857	0.048
807	2.857	0.048
808	2.856	0.050
809	2.855	0.052
810	2.855	0.052
811	2.855	0.052
812	2.855	0.052
813	2.855	0.052
814	2.855	0.052
815	2.853	0.056
816	2.853	0.056
817	2.853	0.056
818	2.853	0.056
819	2.853	0.056
820	2.853	0.056
821	2.853	0.056
822	2.853	0.056
823	2.853	0.056
824	2.853	0.056
825	2.853	0.056
826	2.853	0.056
827	2.853	0.056
828	2.853	0.056
829	2.853	0.056
830	2.853	0.056
831	2.853	0.056
832	2.853	0.056
833	2.853	0.056
834	2.853	0.056
835	2.853	0.056
836	2.853	0.056
837	2.853	0.056
838	2.853	0.056
839	2.853	0.056
840	2.853	0.056
841	2.853	0.056
842	2.853	0.056
843	2.853	0.056
844	2.853	0.056
845	2.853	0.056
846	2.853	0.056
847	2.853	0.056
848	2.853	0.056
849	2.853	0.056
850	2.853	0.056
851	2.853	0.056
852	2.853	0.056
853	2.853	0.056
854	2.853	0.056
855	2.853	0.056
856	2.853	0.056
857	2.853	0.056
858	2.853	0.056
859	2.853	0.056
860	2.853	0.056
861	2.853	0.056
862	2.853	0.056
863	2.853	0.056
864	2.853	0.056
865	2.853	0.056
866	2.838	0.049
867	2.838	0.049
868	2.838	0.049
869	2.838	0.049
870	2.838	0.049
871	2.838	0.049
872	2.838	0.049
873	2.838	0.049
874	2.838	0.049
875	2.838	0.049
876	2.838	0.049
877	2.838	0.049
878	2.838	0.049
879	2.838	0.049
880	2.838	0.049
881	2.838	0.049
882	2.838	0.049
883	2.838	0.049
884	2.838	0.049
885	2.838	0.049
886	2.838	0.049
887	2.838	0.049
888	2.838	0.049
889	2.838	0.049
890	2.838	0.049
891	2.838	0.049
892	2.838	0.049
893	2.838	0.049
894	2.838	0.049
895	2.838	0.049
896	2.838	0.049
897	2.838	0.049
898	2.838	0.049
899	2.838	0.049
900	2.838	0.049
901	2.838	0.049
902	2.838	0.049
903	2.838	0.049
904	2.838	0.049
905	2.838	0.049
906	2.838	0.049
907	2.838	0.049
908	2.838	0.049
909	2.838	0.049
910	2.838	0.049
911	2.838	0.049
912	2.838	0.049
913	2.838	0.049
914	2.838	0.049
915	2.838	0.049
916	2.838	0.049
917	2.838	0.049
918	2.838	0.049
919	2.838	0.049
920	2.838	0.049
921	2.838	0.049
922	2.838	0.049
923	2.838	0.049
924	2.838	0.049
925	2.838	0.049
926	2.838	0.049
927	2.838	0.049
928	2.838	0.049
929	2.838	0.049
930	2.838	0.049
931	2.838	0.049
932	2.838	0.049
933	2.838	0.049
934	2.838	0.049
935	2.838	0.049
936	2.838	0.049
937	2.838	0.049
938	2.838	0.049
939	2.838	0.049
940	2.838	0.049
941	2.838	0.049
942	2.838	0.049
943	2.838	0.049
944	2.838	0.049
945	2.838	0.049
946	2.838	0.049
947	2.838	0.049
948	2.838	0.049
949	2.838	0.049
950	2.838	0.049
951	2.838	0.049
952	2.838	0.049
953	2.814	0.037
954	2.814	0.037
955	2.814	0.037
956	2.814	0.037
957	2.814	0.037
958	2.814	0.037
959	2.814	0.037
960	2.814	0.037
961	2.814	0.037
962	2.814	0.037
963	2.814	0.037
964	2.814	0.037
965	2.814	0.037
966	2.814	0.037
967	2.814	0.037
968	2.772	0.016
969	2.772	0.016
970	2.772	0.016
971	2.772	0.016
972	2.772	0.016
973	2.772	0.016
974	2.772	0.016
975	2.772	0.016
976	2.772	0.016
977	2.772	0.016
978	2.772	0.016
979	2.772	0.016
980	2.772	0.016
981	2.772	0.016
982	2.772	0.016
983	2.772	0.016
984	2.772	0.016
985	2.772	0.016
986	2.772	0.016
987	2.772	0.016
988	2.772	0.016
989	2.772	0.016
990	2.772	0.016
991	2.772	0.016
992	2.772	0.016
993	2.772	0.016
994	2.772	0.016
995	2.772	0.016
996	2.772	0.016
997	2.772	0.016
998	2.772	0.016
999	2.772	0.016
1000	2.772	0.016
Average	SD	0.0409421
