# Supplementary material for: Efficient conformational ensemble generation of protein-bound peptides
Source: J Cheminform. 2017 Nov 22;9:59. doi: 10.1186/s13321-017-0246-7 (PMC5700017; doi:10.1186/s13321-017-0246-7)
Supplement: Supplementary file 1 — Additional file 1. The average accuracies and standard deviations of MODPEP for the peptides of 3–30 amino acids on ten randomly splitted training/test sets. [file 13321_2017_246_MOESM1_ESM.zip › statistics/stat_27.csv]

Rank	Accuracy	SD
1	4.981	0.039
2	4.676	0.017
3	4.141	0.197
4	4.039	0.144
5	3.991	0.165
6	3.752	0.284
7	3.590	0.355
8	3.530	0.352
9	3.480	0.343
10	3.480	0.343
11	3.449	0.311
12	3.423	0.259
13	3.400	0.268
14	3.378	0.264
15	3.377	0.261
16	3.371	0.252
17	3.367	0.244
18	3.367	0.244
19	3.342	0.210
20	3.317	0.222
21	3.242	0.254
22	3.237	0.244
23	3.237	0.244
24	3.237	0.244
25	3.211	0.229
26	3.181	0.213
27	3.181	0.213
28	3.181	0.213
29	3.180	0.209
30	3.119	0.240
31	3.119	0.240
32	3.119	0.240
33	3.119	0.240
34	3.119	0.240
35	3.108	0.245
36	3.108	0.245
37	3.108	0.245
38	3.108	0.245
39	3.097	0.224
40	3.095	0.220
41	3.093	0.222
42	3.082	0.227
43	3.082	0.227
44	3.082	0.227
45	3.082	0.227
46	3.071	0.220
47	3.071	0.220
48	3.069	0.216
49	3.069	0.216
50	3.069	0.216
51	3.069	0.216
52	3.067	0.216
53	3.062	0.206
54	3.062	0.206
55	3.062	0.206
56	3.062	0.206
57	3.056	0.199
58	3.056	0.199
59	3.056	0.199
60	3.056	0.199
61	3.056	0.199
62	3.056	0.199
63	3.056	0.199
64	3.056	0.199
65	3.056	0.198
66	3.056	0.198
67	3.056	0.198
68	3.056	0.198
69	3.056	0.198
70	3.056	0.198
71	3.041	0.206
72	3.041	0.206
73	3.036	0.197
74	3.022	0.204
75	2.963	0.234
76	2.963	0.234
77	2.961	0.234
78	2.961	0.234
79	2.961	0.234
80	2.953	0.217
81	2.953	0.217
82	2.952	0.216
83	2.947	0.211
84	2.947	0.211
85	2.947	0.211
86	2.947	0.211
87	2.946	0.208
88	2.941	0.199
89	2.941	0.199
90	2.941	0.199
91	2.941	0.199
92	2.940	0.196
93	2.938	0.191
94	2.938	0.191
95	2.938	0.191
96	2.932	0.180
97	2.930	0.180
98	2.930	0.180
99	2.929	0.179
100	2.921	0.162
101	2.921	0.162
102	2.921	0.162
103	2.913	0.145
104	2.913	0.145
105	2.913	0.145
106	2.913	0.145
107	2.913	0.145
108	2.913	0.145
109	2.913	0.145
110	2.913	0.145
111	2.913	0.145
112	2.900	0.152
113	2.900	0.152
114	2.900	0.152
115	2.896	0.144
116	2.895	0.144
117	2.895	0.144
118	2.895	0.144
119	2.895	0.144
120	2.895	0.144
121	2.895	0.144
122	2.895	0.144
123	2.895	0.144
124	2.895	0.144
125	2.895	0.144
126	2.895	0.144
127	2.895	0.144
128	2.895	0.144
129	2.895	0.144
130	2.895	0.144
131	2.895	0.144
132	2.890	0.146
133	2.890	0.146
134	2.890	0.146
135	2.890	0.145
136	2.890	0.145
137	2.890	0.145
138	2.890	0.145
139	2.888	0.146
140	2.888	0.146
141	2.888	0.146
142	2.888	0.146
143	2.888	0.146
144	2.888	0.146
145	2.888	0.146
146	2.888	0.146
147	2.888	0.146
148	2.879	0.128
149	2.879	0.128
150	2.879	0.128
151	2.879	0.128
152	2.879	0.128
153	2.879	0.128
154	2.879	0.128
155	2.879	0.128
156	2.879	0.128
157	2.878	0.127
158	2.878	0.127
159	2.878	0.127
160	2.878	0.127
161	2.878	0.125
162	2.878	0.125
163	2.870	0.110
164	2.870	0.110
165	2.870	0.110
166	2.869	0.109
167	2.869	0.109
168	2.869	0.109
169	2.869	0.109
170	2.869	0.109
171	2.863	0.112
172	2.856	0.098
173	2.856	0.098
174	2.856	0.098
175	2.856	0.098
176	2.856	0.098
177	2.856	0.098
178	2.856	0.098
179	2.855	0.099
180	2.855	0.099
181	2.855	0.099
182	2.855	0.099
183	2.855	0.099
184	2.855	0.099
185	2.855	0.099
186	2.855	0.099
187	2.855	0.099
188	2.855	0.099
189	2.855	0.099
190	2.855	0.099
191	2.855	0.099
192	2.855	0.099
193	2.855	0.099
194	2.855	0.099
195	2.855	0.099
196	2.854	0.098
197	2.854	0.098
198	2.854	0.098
199	2.854	0.098
200	2.847	0.102
201	2.847	0.102
202	2.847	0.102
203	2.847	0.102
204	2.847	0.102
205	2.841	0.091
206	2.841	0.091
207	2.841	0.091
208	2.841	0.091
209	2.841	0.091
210	2.841	0.091
211	2.841	0.091
212	2.841	0.091
213	2.841	0.090
214	2.841	0.090
215	2.841	0.090
216	2.841	0.090
217	2.841	0.090
218	2.841	0.090
219	2.841	0.090
220	2.841	0.090
221	2.841	0.090
222	2.841	0.090
223	2.841	0.090
224	2.841	0.090
225	2.841	0.090
226	2.841	0.090
227	2.841	0.090
228	2.841	0.090
229	2.841	0.090
230	2.841	0.090
231	2.841	0.090
232	2.841	0.090
233	2.841	0.090
234	2.841	0.090
235	2.841	0.090
236	2.841	0.090
237	2.841	0.090
238	2.841	0.090
239	2.841	0.090
240	2.841	0.090
241	2.841	0.090
242	2.841	0.090
243	2.841	0.090
244	2.841	0.090
245	2.841	0.090
246	2.841	0.090
247	2.841	0.090
248	2.841	0.090
249	2.841	0.090
250	2.841	0.090
251	2.841	0.090
252	2.841	0.090
253	2.841	0.090
254	2.841	0.090
255	2.841	0.090
256	2.841	0.090
257	2.841	0.090
258	2.841	0.090
259	2.841	0.090
260	2.841	0.090
261	2.841	0.090
262	2.841	0.090
263	2.841	0.090
264	2.841	0.090
265	2.841	0.090
266	2.841	0.090
267	2.841	0.090
268	2.841	0.090
269	2.841	0.090
270	2.841	0.090
271	2.841	0.090
272	2.841	0.090
273	2.841	0.090
274	2.841	0.090
275	2.841	0.089
276	2.841	0.089
277	2.841	0.089
278	2.841	0.089
279	2.841	0.089
280	2.841	0.089
281	2.841	0.089
282	2.841	0.089
283	2.841	0.089
284	2.841	0.089
285	2.841	0.089
286	2.841	0.089
287	2.841	0.089
288	2.841	0.089
289	2.841	0.089
290	2.841	0.089
291	2.841	0.089
292	2.835	0.078
293	2.835	0.078
294	2.835	0.078
295	2.835	0.078
296	2.835	0.078
297	2.835	0.078
298	2.835	0.077
299	2.835	0.077
300	2.835	0.077
301	2.817	0.086
302	2.817	0.086
303	2.817	0.086
304	2.817	0.086
305	2.817	0.086
306	2.817	0.086
307	2.817	0.086
308	2.807	0.091
309	2.807	0.091
310	2.801	0.080
311	2.801	0.080
312	2.801	0.080
313	2.801	0.080
314	2.801	0.080
315	2.801	0.080
316	2.800	0.078
317	2.800	0.078
318	2.800	0.078
319	2.800	0.078
320	2.800	0.078
321	2.800	0.078
322	2.800	0.078
323	2.800	0.078
324	2.799	0.077
325	2.799	0.077
326	2.797	0.078
327	2.797	0.078
328	2.797	0.078
329	2.797	0.078
330	2.797	0.078
331	2.797	0.078
332	2.797	0.078
333	2.797	0.078
334	2.797	0.078
335	2.797	0.078
336	2.789	0.082
337	2.789	0.082
338	2.789	0.082
339	2.787	0.078
340	2.787	0.078
341	2.787	0.078
342	2.787	0.078
343	2.787	0.078
344	2.787	0.078
345	2.787	0.078
346	2.787	0.078
347	2.787	0.078
348	2.787	0.078
349	2.787	0.078
350	2.787	0.078
351	2.787	0.078
352	2.787	0.078
353	2.787	0.078
354	2.787	0.078
355	2.787	0.078
356	2.787	0.078
357	2.787	0.078
358	2.787	0.078
359	2.787	0.078
360	2.787	0.078
361	2.787	0.078
362	2.787	0.078
363	2.787	0.078
364	2.787	0.077
365	2.787	0.077
366	2.787	0.077
367	2.787	0.077
368	2.787	0.077
369	2.787	0.077
370	2.787	0.077
371	2.787	0.077
372	2.787	0.077
373	2.787	0.077
374	2.787	0.077
375	2.787	0.077
376	2.787	0.077
377	2.787	0.077
378	2.787	0.077
379	2.787	0.077
380	2.787	0.077
381	2.787	0.077
382	2.787	0.077
383	2.787	0.077
384	2.787	0.077
385	2.787	0.077
386	2.787	0.077
387	2.787	0.077
388	2.787	0.077
389	2.787	0.077
390	2.787	0.077
391	2.787	0.077
392	2.787	0.077
393	2.787	0.077
394	2.787	0.077
395	2.787	0.077
396	2.787	0.077
397	2.787	0.077
398	2.787	0.077
399	2.787	0.077
400	2.785	0.078
401	2.785	0.078
402	2.785	0.078
403	2.785	0.078
404	2.785	0.078
405	2.785	0.078
406	2.785	0.078
407	2.770	0.048
408	2.770	0.048
409	2.770	0.048
410	2.770	0.048
411	2.770	0.048
412	2.724	0.072
413	2.724	0.072
414	2.724	0.072
415	2.724	0.072
416	2.724	0.072
417	2.724	0.072
418	2.724	0.072
419	2.724	0.072
420	2.724	0.072
421	2.724	0.072
422	2.724	0.072
423	2.719	0.074
424	2.719	0.074
425	2.705	0.081
426	2.705	0.081
427	2.705	0.081
428	2.705	0.081
429	2.705	0.081
430	2.705	0.081
431	2.705	0.081
432	2.705	0.081
433	2.705	0.081
434	2.705	0.081
435	2.705	0.081
436	2.705	0.081
437	2.705	0.081
438	2.705	0.081
439	2.705	0.081
440	2.705	0.081
441	2.705	0.081
442	2.705	0.081
443	2.705	0.081
444	2.705	0.081
445	2.705	0.081
446	2.705	0.081
447	2.705	0.081
448	2.705	0.081
449	2.705	0.081
450	2.705	0.081
451	2.705	0.081
452	2.705	0.081
453	2.705	0.081
454	2.705	0.081
455	2.705	0.081
456	2.705	0.081
457	2.705	0.081
458	2.705	0.081
459	2.705	0.081
460	2.705	0.081
461	2.705	0.081
462	2.704	0.080
463	2.704	0.080
464	2.704	0.080
465	2.704	0.080
466	2.704	0.080
467	2.704	0.080
468	2.704	0.080
469	2.704	0.080
470	2.704	0.080
471	2.704	0.080
472	2.704	0.080
473	2.704	0.080
474	2.704	0.080
475	2.704	0.080
476	2.704	0.080
477	2.704	0.080
478	2.704	0.080
479	2.704	0.080
480	2.704	0.080
481	2.704	0.080
482	2.704	0.080
483	2.704	0.080
484	2.704	0.080
485	2.704	0.080
486	2.704	0.080
487	2.702	0.081
488	2.702	0.081
489	2.702	0.081
490	2.702	0.081
491	2.702	0.081
492	2.702	0.081
493	2.702	0.081
494	2.702	0.081
495	2.702	0.081
496	2.702	0.081
497	2.702	0.081
498	2.702	0.081
499	2.702	0.081
500	2.702	0.081
501	2.702	0.081
502	2.702	0.081
503	2.702	0.081
504	2.700	0.078
505	2.700	0.078
506	2.700	0.078
507	2.700	0.078
508	2.700	0.078
509	2.700	0.078
510	2.700	0.078
511	2.700	0.078
512	2.700	0.078
513	2.700	0.078
514	2.700	0.078
515	2.700	0.078
516	2.700	0.078
517	2.700	0.078
518	2.700	0.078
519	2.700	0.078
520	2.700	0.078
521	2.700	0.078
522	2.700	0.078
523	2.700	0.078
524	2.700	0.078
525	2.692	0.082
526	2.692	0.082
527	2.692	0.082
528	2.692	0.082
529	2.692	0.082
530	2.692	0.082
531	2.692	0.082
532	2.692	0.082
533	2.692	0.082
534	2.692	0.082
535	2.691	0.079
536	2.691	0.079
537	2.691	0.079
538	2.691	0.079
539	2.691	0.079
540	2.691	0.079
541	2.691	0.079
542	2.691	0.079
543	2.691	0.079
544	2.691	0.079
545	2.691	0.079
546	2.691	0.079
547	2.691	0.079
548	2.691	0.079
549	2.691	0.079
550	2.691	0.079
551	2.691	0.079
552	2.691	0.079
553	2.691	0.079
554	2.691	0.079
555	2.690	0.078
556	2.690	0.078
557	2.680	0.058
558	2.680	0.058
559	2.680	0.058
560	2.680	0.058
561	2.680	0.058
562	2.680	0.058
563	2.680	0.058
564	2.680	0.058
565	2.680	0.058
566	2.680	0.058
567	2.680	0.058
568	2.680	0.058
569	2.680	0.058
570	2.680	0.058
571	2.680	0.058
572	2.680	0.058
573	2.680	0.058
574	2.680	0.058
575	2.680	0.058
576	2.680	0.058
577	2.679	0.058
578	2.679	0.058
579	2.679	0.058
580	2.679	0.058
581	2.678	0.055
582	2.678	0.055
583	2.678	0.055
584	2.678	0.055
585	2.678	0.055
586	2.678	0.055
587	2.678	0.055
588	2.666	0.061
589	2.666	0.061
590	2.666	0.061
591	2.666	0.061
592	2.666	0.061
593	2.665	0.061
594	2.665	0.061
595	2.665	0.061
596	2.665	0.061
597	2.665	0.061
598	2.665	0.061
599	2.665	0.061
600	2.665	0.061
601	2.665	0.061
602	2.665	0.061
603	2.665	0.061
604	2.665	0.061
605	2.665	0.061
606	2.665	0.061
607	2.665	0.061
608	2.665	0.061
609	2.665	0.061
610	2.665	0.061
611	2.665	0.061
612	2.665	0.061
613	2.665	0.061
614	2.665	0.061
615	2.665	0.061
616	2.665	0.061
617	2.665	0.061
618	2.665	0.061
619	2.665	0.061
620	2.665	0.061
621	2.665	0.061
622	2.665	0.061
623	2.665	0.061
624	2.665	0.061
625	2.665	0.061
626	2.665	0.061
627	2.665	0.061
628	2.665	0.061
629	2.665	0.061
630	2.665	0.061
631	2.665	0.061
632	2.665	0.061
633	2.665	0.061
634	2.665	0.061
635	2.665	0.061
636	2.665	0.061
637	2.665	0.061
638	2.665	0.061
639	2.665	0.061
640	2.665	0.061
641	2.665	0.061
642	2.665	0.061
643	2.665	0.061
644	2.665	0.061
645	2.665	0.061
646	2.665	0.061
647	2.663	0.062
648	2.663	0.062
649	2.663	0.062
650	2.663	0.062
651	2.663	0.062
652	2.663	0.062
653	2.663	0.062
654	2.663	0.062
655	2.663	0.062
656	2.663	0.062
657	2.663	0.062
658	2.663	0.062
659	2.663	0.062
660	2.663	0.062
661	2.663	0.062
662	2.663	0.062
663	2.663	0.062
664	2.663	0.062
665	2.663	0.062
666	2.663	0.062
667	2.663	0.062
668	2.663	0.062
669	2.663	0.062
670	2.663	0.062
671	2.663	0.062
672	2.663	0.062
673	2.663	0.062
674	2.663	0.062
675	2.663	0.062
676	2.663	0.062
677	2.663	0.062
678	2.663	0.062
679	2.663	0.062
680	2.663	0.062
681	2.663	0.062
682	2.663	0.062
683	2.663	0.062
684	2.663	0.062
685	2.663	0.062
686	2.663	0.062
687	2.663	0.062
688	2.663	0.062
689	2.663	0.062
690	2.663	0.062
691	2.663	0.062
692	2.663	0.062
693	2.663	0.062
694	2.663	0.062
695	2.663	0.062
696	2.663	0.062
697	2.663	0.062
698	2.663	0.062
699	2.663	0.062
700	2.663	0.062
701	2.663	0.062
702	2.663	0.062
703	2.663	0.062
704	2.663	0.062
705	2.663	0.062
706	2.663	0.062
707	2.663	0.062
708	2.663	0.062
709	2.663	0.062
710	2.663	0.062
711	2.663	0.062
712	2.663	0.062
713	2.663	0.062
714	2.663	0.062
715	2.663	0.062
716	2.663	0.062
717	2.663	0.062
718	2.659	0.053
719	2.659	0.053
720	2.659	0.053
721	2.659	0.053
722	2.659	0.053
723	2.659	0.053
724	2.659	0.053
725	2.659	0.053
726	2.659	0.053
727	2.659	0.053
728	2.659	0.053
729	2.659	0.053
730	2.659	0.053
731	2.659	0.053
732	2.659	0.053
733	2.659	0.053
734	2.659	0.053
735	2.659	0.053
736	2.659	0.053
737	2.659	0.053
738	2.659	0.053
739	2.659	0.053
740	2.659	0.053
741	2.659	0.053
742	2.659	0.053
743	2.659	0.053
744	2.659	0.053
745	2.659	0.053
746	2.659	0.053
747	2.620	0.072
748	2.620	0.071
749	2.620	0.071
750	2.620	0.071
751	2.620	0.071
752	2.620	0.071
753	2.620	0.071
754	2.620	0.071
755	2.620	0.071
756	2.620	0.071
757	2.620	0.071
758	2.617	0.067
759	2.617	0.067
760	2.617	0.067
761	2.617	0.067
762	2.617	0.067
763	2.617	0.067
764	2.617	0.067
765	2.617	0.067
766	2.617	0.067
767	2.617	0.067
768	2.617	0.067
769	2.617	0.067
770	2.617	0.067
771	2.617	0.067
772	2.617	0.067
773	2.617	0.067
774	2.617	0.067
775	2.617	0.067
776	2.617	0.067
777	2.617	0.067
778	2.617	0.067
779	2.617	0.067
780	2.617	0.067
781	2.617	0.067
782	2.617	0.067
783	2.617	0.067
784	2.617	0.067
785	2.611	0.054
786	2.610	0.054
787	2.610	0.054
788	2.610	0.054
789	2.610	0.054
790	2.610	0.054
791	2.610	0.054
792	2.610	0.054
793	2.610	0.054
794	2.610	0.054
795	2.610	0.054
796	2.610	0.054
797	2.610	0.054
798	2.610	0.054
799	2.610	0.054
800	2.610	0.054
801	2.610	0.054
802	2.610	0.054
803	2.610	0.054
804	2.610	0.054
805	2.610	0.054
806	2.610	0.054
807	2.610	0.054
808	2.610	0.054
809	2.610	0.054
810	2.610	0.054
811	2.610	0.054
812	2.610	0.054
813	2.610	0.054
814	2.610	0.054
815	2.610	0.054
816	2.610	0.054
817	2.610	0.054
818	2.610	0.054
819	2.610	0.054
820	2.610	0.054
821	2.610	0.054
822	2.610	0.054
823	2.610	0.054
824	2.593	0.063
825	2.593	0.063
826	2.593	0.063
827	2.593	0.063
828	2.593	0.063
829	2.593	0.063
830	2.593	0.063
831	2.593	0.063
832	2.593	0.063
833	2.593	0.063
834	2.593	0.063
835	2.593	0.063
836	2.593	0.063
837	2.593	0.063
838	2.593	0.063
839	2.593	0.063
840	2.593	0.063
841	2.593	0.063
842	2.593	0.063
843	2.593	0.063
844	2.593	0.063
845	2.593	0.063
846	2.593	0.063
847	2.593	0.063
848	2.593	0.063
849	2.593	0.063
850	2.593	0.063
851	2.593	0.063
852	2.593	0.063
853	2.593	0.063
854	2.593	0.063
855	2.593	0.063
856	2.593	0.063
857	2.593	0.063
858	2.593	0.062
859	2.593	0.062
860	2.593	0.062
861	2.593	0.062
862	2.593	0.062
863	2.593	0.062
864	2.593	0.062
865	2.593	0.062
866	2.593	0.062
867	2.593	0.062
868	2.593	0.062
869	2.593	0.062
870	2.593	0.062
871	2.593	0.062
872	2.593	0.062
873	2.593	0.062
874	2.593	0.062
875	2.593	0.062
876	2.593	0.062
877	2.593	0.062
878	2.593	0.062
879	2.593	0.062
880	2.593	0.062
881	2.593	0.062
882	2.593	0.062
883	2.593	0.062
884	2.593	0.062
885	2.593	0.062
886	2.593	0.062
887	2.593	0.062
888	2.593	0.062
889	2.593	0.062
890	2.593	0.062
891	2.593	0.062
892	2.593	0.062
893	2.593	0.062
894	2.593	0.062
895	2.593	0.062
896	2.593	0.062
897	2.593	0.062
898	2.593	0.062
899	2.593	0.062
900	2.593	0.062
901	2.593	0.062
902	2.593	0.062
903	2.593	0.062
904	2.593	0.062
905	2.593	0.062
906	2.593	0.062
907	2.593	0.062
908	2.593	0.062
909	2.593	0.062
910	2.593	0.062
911	2.593	0.062
912	2.593	0.062
913	2.593	0.062
914	2.593	0.062
915	2.593	0.062
916	2.593	0.062
917	2.593	0.062
918	2.593	0.062
919	2.593	0.062
920	2.593	0.062
921	2.593	0.062
922	2.581	0.068
923	2.581	0.068
924	2.581	0.068
925	2.581	0.068
926	2.581	0.068
927	2.581	0.068
928	2.579	0.063
929	2.579	0.063
930	2.579	0.063
931	2.579	0.063
932	2.579	0.063
933	2.579	0.063
934	2.579	0.063
935	2.579	0.063
936	2.579	0.063
937	2.579	0.063
938	2.579	0.063
939	2.579	0.063
940	2.579	0.063
941	2.579	0.063
942	2.579	0.063
943	2.579	0.063
944	2.579	0.063
945	2.579	0.063
946	2.579	0.063
947	2.579	0.063
948	2.579	0.063
949	2.579	0.063
950	2.579	0.063
951	2.579	0.063
952	2.579	0.063
953	2.579	0.063
954	2.579	0.063
955	2.579	0.063
956	2.579	0.063
957	2.579	0.063
958	2.579	0.063
959	2.579	0.063
960	2.579	0.063
961	2.579	0.063
962	2.579	0.063
963	2.579	0.063
964	2.579	0.063
965	2.579	0.063
966	2.579	0.063
967	2.579	0.063
968	2.579	0.063
969	2.579	0.063
970	2.579	0.063
971	2.579	0.063
972	2.579	0.063
973	2.579	0.063
974	2.579	0.063
975	2.575	0.065
976	2.575	0.065
977	2.575	0.065
978	2.575	0.065
979	2.575	0.065
980	2.575	0.065
981	2.575	0.065
982	2.575	0.065
983	2.575	0.065
984	2.575	0.065
985	2.575	0.065
986	2.575	0.065
987	2.575	0.065
988	2.575	0.065
989	2.575	0.065
990	2.575	0.065
991	2.575	0.065
992	2.575	0.065
993	2.575	0.065
994	2.575	0.065
995	2.575	0.065
996	2.575	0.065
997	2.575	0.065
998	2.575	0.065
999	2.575	0.065
1000	2.575	0.065
Average	SD	0.0905734
