# Supplementary material for: Efficient conformational ensemble generation of protein-bound peptides
Source: J Cheminform. 2017 Nov 22;9:59. doi: 10.1186/s13321-017-0246-7 (PMC5700017; doi:10.1186/s13321-017-0246-7)
Supplement: Supplementary file 1 — Additional file 1. The average accuracies and standard deviations of MODPEP for the peptides of 3–30 amino acids on ten randomly splitted training/test sets. [file 13321_2017_246_MOESM1_ESM.zip › statistics/stat_28.csv]

Rank	Accuracy	SD
1	4.753	1.116
2	3.932	1.348
3	3.864	1.310
4	3.601	0.981
5	3.485	0.808
6	3.483	0.804
7	3.453	0.819
8	3.453	0.819
9	3.430	0.792
10	3.428	0.789
11	3.428	0.788
12	3.398	0.734
13	3.360	0.753
14	3.357	0.748
15	3.357	0.748
16	3.356	0.748
17	3.356	0.748
18	3.350	0.735
19	3.350	0.735
20	3.338	0.741
21	3.338	0.741
22	3.301	0.734
23	3.268	0.750
24	3.268	0.750
25	3.261	0.735
26	3.241	0.745
27	3.241	0.745
28	3.162	0.784
29	3.162	0.784
30	3.150	0.790
31	3.150	0.790
32	3.141	0.771
33	3.141	0.771
34	3.141	0.771
35	3.137	0.763
36	3.132	0.754
37	3.132	0.754
38	3.132	0.754
39	3.122	0.734
40	3.122	0.734
41	3.122	0.734
42	3.111	0.711
43	3.111	0.711
44	3.111	0.711
45	3.111	0.711
46	3.111	0.711
47	3.111	0.711
48	3.111	0.711
49	3.100	0.690
50	3.100	0.690
51	3.100	0.690
52	3.100	0.690
53	3.100	0.690
54	3.100	0.690
55	3.100	0.690
56	3.100	0.690
57	3.100	0.690
58	3.100	0.690
59	3.100	0.690
60	3.073	0.703
61	3.071	0.699
62	3.071	0.699
63	3.071	0.699
64	3.066	0.702
65	3.065	0.702
66	3.065	0.702
67	3.062	0.696
68	3.062	0.696
69	3.062	0.696
70	3.062	0.696
71	3.016	0.719
72	3.016	0.719
73	3.016	0.719
74	3.016	0.719
75	3.016	0.719
76	3.016	0.719
77	3.016	0.719
78	3.016	0.719
79	3.016	0.719
80	3.016	0.719
81	3.016	0.719
82	3.016	0.719
83	2.981	0.727
84	2.981	0.727
85	2.981	0.727
86	2.975	0.715
87	2.975	0.715
88	2.954	0.726
89	2.954	0.726
90	2.954	0.726
91	2.954	0.726
92	2.954	0.726
93	2.954	0.726
94	2.954	0.726
95	2.954	0.726
96	2.954	0.726
97	2.954	0.726
98	2.954	0.726
99	2.954	0.726
100	2.954	0.726
101	2.954	0.726
102	2.953	0.726
103	2.953	0.726
104	2.953	0.726
105	2.953	0.726
106	2.953	0.726
107	2.953	0.726
108	2.953	0.726
109	2.953	0.726
110	2.953	0.726
111	2.953	0.726
112	2.953	0.726
113	2.953	0.726
114	2.953	0.726
115	2.953	0.726
116	2.953	0.726
117	2.953	0.726
118	2.953	0.726
119	2.953	0.726
120	2.953	0.726
121	2.953	0.726
122	2.953	0.726
123	2.953	0.726
124	2.953	0.726
125	2.913	0.746
126	2.913	0.746
127	2.913	0.746
128	2.913	0.746
129	2.911	0.742
130	2.911	0.741
131	2.911	0.741
132	2.910	0.742
133	2.910	0.742
134	2.910	0.742
135	2.910	0.742
136	2.910	0.742
137	2.910	0.742
138	2.910	0.742
139	2.910	0.742
140	2.910	0.742
141	2.910	0.742
142	2.910	0.742
143	2.910	0.742
144	2.909	0.742
145	2.909	0.742
146	2.909	0.742
147	2.907	0.738
148	2.907	0.738
149	2.907	0.738
150	2.907	0.738
151	2.907	0.738
152	2.907	0.738
153	2.899	0.740
154	2.899	0.740
155	2.899	0.740
156	2.899	0.740
157	2.899	0.740
158	2.899	0.740
159	2.899	0.740
160	2.899	0.740
161	2.899	0.740
162	2.899	0.740
163	2.899	0.740
164	2.899	0.740
165	2.899	0.740
166	2.899	0.740
167	2.899	0.740
168	2.899	0.740
169	2.899	0.740
170	2.899	0.740
171	2.899	0.740
172	2.899	0.740
173	2.888	0.746
174	2.888	0.746
175	2.888	0.746
176	2.888	0.746
177	2.888	0.746
178	2.888	0.746
179	2.888	0.746
180	2.888	0.746
181	2.888	0.746
182	2.888	0.746
183	2.888	0.746
184	2.888	0.746
185	2.888	0.746
186	2.888	0.746
187	2.888	0.746
188	2.888	0.746
189	2.888	0.746
190	2.888	0.746
191	2.888	0.746
192	2.888	0.746
193	2.888	0.746
194	2.888	0.746
195	2.887	0.745
196	2.887	0.745
197	2.887	0.745
198	2.887	0.745
199	2.887	0.745
200	2.887	0.745
201	2.887	0.745
202	2.887	0.745
203	2.887	0.745
204	2.887	0.745
205	2.887	0.745
206	2.887	0.745
207	2.887	0.745
208	2.887	0.745
209	2.887	0.745
210	2.887	0.745
211	2.887	0.745
212	2.887	0.745
213	2.887	0.745
214	2.887	0.745
215	2.887	0.745
216	2.887	0.745
217	2.887	0.745
218	2.887	0.745
219	2.887	0.745
220	2.887	0.745
221	2.887	0.745
222	2.887	0.745
223	2.887	0.745
224	2.887	0.745
225	2.887	0.745
226	2.887	0.745
227	2.887	0.745
228	2.887	0.745
229	2.887	0.745
230	2.887	0.745
231	2.887	0.745
232	2.887	0.745
233	2.887	0.745
234	2.887	0.745
235	2.879	0.728
236	2.879	0.728
237	2.879	0.728
238	2.879	0.728
239	2.879	0.728
240	2.879	0.728
241	2.879	0.728
242	2.879	0.728
243	2.879	0.728
244	2.879	0.728
245	2.879	0.728
246	2.879	0.728
247	2.879	0.728
248	2.879	0.728
249	2.879	0.728
250	2.879	0.728
251	2.879	0.728
252	2.879	0.728
253	2.879	0.728
254	2.875	0.730
255	2.875	0.730
256	2.875	0.730
257	2.875	0.730
258	2.875	0.730
259	2.875	0.730
260	2.875	0.730
261	2.875	0.730
262	2.875	0.730
263	2.875	0.730
264	2.875	0.730
265	2.875	0.730
266	2.875	0.730
267	2.875	0.730
268	2.875	0.730
269	2.875	0.730
270	2.875	0.730
271	2.875	0.730
272	2.875	0.730
273	2.875	0.730
274	2.875	0.730
275	2.875	0.730
276	2.875	0.730
277	2.875	0.730
278	2.875	0.730
279	2.875	0.730
280	2.875	0.730
281	2.872	0.723
282	2.872	0.723
283	2.872	0.723
284	2.872	0.723
285	2.872	0.723
286	2.872	0.723
287	2.872	0.723
288	2.872	0.723
289	2.872	0.723
290	2.872	0.723
291	2.872	0.723
292	2.872	0.723
293	2.872	0.723
294	2.872	0.723
295	2.872	0.723
296	2.872	0.723
297	2.872	0.723
298	2.872	0.723
299	2.872	0.723
300	2.872	0.723
301	2.872	0.723
302	2.872	0.723
303	2.866	0.713
304	2.866	0.713
305	2.866	0.713
306	2.866	0.713
307	2.866	0.713
308	2.866	0.713
309	2.866	0.713
310	2.866	0.713
311	2.866	0.713
312	2.866	0.713
313	2.866	0.713
314	2.866	0.713
315	2.866	0.713
316	2.866	0.713
317	2.866	0.713
318	2.866	0.713
319	2.866	0.713
320	2.866	0.713
321	2.866	0.713
322	2.866	0.713
323	2.838	0.727
324	2.838	0.727
325	2.838	0.727
326	2.838	0.727
327	2.838	0.727
328	2.838	0.727
329	2.838	0.727
330	2.838	0.727
331	2.838	0.727
332	2.838	0.727
333	2.838	0.727
334	2.838	0.727
335	2.838	0.727
336	2.838	0.727
337	2.838	0.727
338	2.838	0.727
339	2.838	0.727
340	2.838	0.727
341	2.838	0.727
342	2.838	0.727
343	2.838	0.727
344	2.838	0.727
345	2.838	0.727
346	2.838	0.727
347	2.838	0.727
348	2.838	0.727
349	2.838	0.727
350	2.838	0.727
351	2.838	0.727
352	2.838	0.727
353	2.838	0.727
354	2.838	0.727
355	2.838	0.726
356	2.838	0.726
357	2.838	0.726
358	2.838	0.726
359	2.838	0.726
360	2.838	0.726
361	2.838	0.726
362	2.838	0.726
363	2.838	0.726
364	2.838	0.726
365	2.838	0.726
366	2.838	0.726
367	2.838	0.726
368	2.838	0.726
369	2.838	0.726
370	2.838	0.726
371	2.838	0.726
372	2.838	0.726
373	2.838	0.726
374	2.838	0.726
375	2.838	0.726
376	2.838	0.726
377	2.838	0.726
378	2.838	0.726
379	2.838	0.726
380	2.838	0.726
381	2.838	0.726
382	2.838	0.726
383	2.838	0.726
384	2.838	0.726
385	2.838	0.726
386	2.838	0.726
387	2.838	0.726
388	2.838	0.726
389	2.838	0.726
390	2.838	0.726
391	2.838	0.726
392	2.838	0.726
393	2.838	0.726
394	2.838	0.726
395	2.836	0.721
396	2.811	0.715
397	2.811	0.715
398	2.811	0.715
399	2.811	0.715
400	2.811	0.715
401	2.811	0.715
402	2.811	0.715
403	2.811	0.715
404	2.811	0.715
405	2.811	0.715
406	2.811	0.715
407	2.811	0.715
408	2.811	0.715
409	2.811	0.715
410	2.811	0.715
411	2.811	0.715
412	2.811	0.715
413	2.811	0.715
414	2.811	0.715
415	2.811	0.715
416	2.811	0.715
417	2.811	0.715
418	2.811	0.715
419	2.811	0.715
420	2.811	0.715
421	2.811	0.715
422	2.811	0.715
423	2.811	0.715
424	2.811	0.715
425	2.811	0.715
426	2.811	0.715
427	2.811	0.715
428	2.811	0.715
429	2.811	0.715
430	2.811	0.715
431	2.811	0.715
432	2.811	0.715
433	2.811	0.715
434	2.811	0.715
435	2.811	0.715
436	2.811	0.715
437	2.811	0.715
438	2.811	0.715
439	2.811	0.715
440	2.811	0.715
441	2.811	0.715
442	2.811	0.715
443	2.811	0.715
444	2.811	0.715
445	2.811	0.715
446	2.811	0.715
447	2.811	0.715
448	2.811	0.715
449	2.811	0.715
450	2.811	0.715
451	2.811	0.715
452	2.811	0.715
453	2.811	0.715
454	2.811	0.715
455	2.811	0.715
456	2.811	0.715
457	2.811	0.715
458	2.803	0.701
459	2.803	0.701
460	2.803	0.701
461	2.803	0.701
462	2.803	0.701
463	2.803	0.701
464	2.803	0.701
465	2.803	0.701
466	2.803	0.701
467	2.803	0.701
468	2.803	0.701
469	2.803	0.701
470	2.803	0.701
471	2.803	0.701
472	2.803	0.701
473	2.803	0.701
474	2.803	0.701
475	2.803	0.701
476	2.803	0.701
477	2.803	0.701
478	2.803	0.701
479	2.803	0.701
480	2.803	0.701
481	2.770	0.718
482	2.770	0.718
483	2.770	0.718
484	2.770	0.718
485	2.770	0.718
486	2.770	0.718
487	2.770	0.718
488	2.770	0.718
489	2.770	0.718
490	2.770	0.718
491	2.770	0.718
492	2.770	0.718
493	2.770	0.718
494	2.770	0.718
495	2.770	0.718
496	2.770	0.718
497	2.770	0.718
498	2.770	0.718
499	2.770	0.718
500	2.770	0.718
501	2.770	0.718
502	2.770	0.718
503	2.770	0.718
504	2.770	0.718
505	2.770	0.718
506	2.770	0.718
507	2.770	0.718
508	2.770	0.718
509	2.770	0.718
510	2.770	0.718
511	2.770	0.718
512	2.770	0.718
513	2.770	0.718
514	2.770	0.718
515	2.770	0.718
516	2.770	0.718
517	2.770	0.718
518	2.770	0.718
519	2.770	0.718
520	2.770	0.718
521	2.770	0.718
522	2.770	0.718
523	2.770	0.718
524	2.770	0.718
525	2.768	0.718
526	2.768	0.718
527	2.768	0.718
528	2.768	0.718
529	2.768	0.718
530	2.768	0.718
531	2.768	0.718
532	2.768	0.718
533	2.768	0.718
534	2.768	0.718
535	2.768	0.718
536	2.768	0.718
537	2.768	0.718
538	2.768	0.718
539	2.768	0.718
540	2.768	0.718
541	2.768	0.718
542	2.768	0.718
543	2.768	0.718
544	2.768	0.718
545	2.768	0.718
546	2.768	0.718
547	2.768	0.718
548	2.768	0.718
549	2.768	0.718
550	2.768	0.718
551	2.768	0.718
552	2.768	0.718
553	2.768	0.718
554	2.768	0.718
555	2.768	0.718
556	2.768	0.718
557	2.768	0.718
558	2.768	0.718
559	2.768	0.718
560	2.768	0.718
561	2.768	0.718
562	2.768	0.718
563	2.768	0.718
564	2.768	0.718
565	2.768	0.718
566	2.768	0.718
567	2.768	0.718
568	2.768	0.718
569	2.768	0.718
570	2.768	0.718
571	2.768	0.718
572	2.768	0.718
573	2.768	0.718
574	2.768	0.718
575	2.768	0.718
576	2.768	0.718
577	2.768	0.718
578	2.768	0.718
579	2.768	0.718
580	2.768	0.718
581	2.768	0.718
582	2.768	0.718
583	2.768	0.718
584	2.768	0.718
585	2.768	0.718
586	2.768	0.718
587	2.768	0.718
588	2.768	0.718
589	2.768	0.718
590	2.768	0.718
591	2.768	0.718
592	2.768	0.718
593	2.768	0.718
594	2.768	0.718
595	2.768	0.718
596	2.768	0.718
597	2.768	0.718
598	2.755	0.692
599	2.755	0.692
600	2.755	0.692
601	2.755	0.692
602	2.755	0.692
603	2.755	0.692
604	2.755	0.692
605	2.755	0.692
606	2.755	0.692
607	2.755	0.692
608	2.755	0.692
609	2.755	0.692
610	2.755	0.692
611	2.755	0.692
612	2.755	0.692
613	2.755	0.692
614	2.755	0.692
615	2.755	0.692
616	2.755	0.692
617	2.755	0.692
618	2.755	0.692
619	2.755	0.692
620	2.755	0.692
621	2.755	0.692
622	2.755	0.692
623	2.755	0.692
624	2.755	0.692
625	2.755	0.692
626	2.755	0.692
627	2.750	0.682
628	2.750	0.682
629	2.750	0.682
630	2.750	0.682
631	2.750	0.682
632	2.750	0.682
633	2.750	0.682
634	2.750	0.682
635	2.750	0.682
636	2.750	0.682
637	2.750	0.682
638	2.750	0.682
639	2.750	0.682
640	2.750	0.682
641	2.750	0.682
642	2.750	0.682
643	2.750	0.682
644	2.750	0.682
645	2.750	0.682
646	2.750	0.682
647	2.750	0.682
648	2.750	0.682
649	2.750	0.682
650	2.750	0.682
651	2.750	0.682
652	2.750	0.682
653	2.750	0.682
654	2.750	0.682
655	2.750	0.682
656	2.750	0.682
657	2.750	0.682
658	2.750	0.682
659	2.750	0.682
660	2.750	0.682
661	2.750	0.682
662	2.750	0.682
663	2.750	0.682
664	2.750	0.682
665	2.750	0.682
666	2.750	0.682
667	2.750	0.682
668	2.750	0.682
669	2.750	0.682
670	2.750	0.682
671	2.750	0.682
672	2.750	0.682
673	2.750	0.682
674	2.750	0.682
675	2.750	0.682
676	2.750	0.682
677	2.750	0.682
678	2.750	0.682
679	2.750	0.682
680	2.750	0.682
681	2.750	0.682
682	2.750	0.682
683	2.750	0.682
684	2.750	0.682
685	2.750	0.682
686	2.750	0.682
687	2.750	0.682
688	2.750	0.682
689	2.750	0.682
690	2.750	0.682
691	2.750	0.682
692	2.744	0.685
693	2.744	0.685
694	2.744	0.685
695	2.744	0.685
696	2.744	0.685
697	2.744	0.685
698	2.744	0.685
699	2.744	0.685
700	2.744	0.685
701	2.744	0.685
702	2.744	0.685
703	2.744	0.685
704	2.744	0.685
705	2.744	0.685
706	2.744	0.685
707	2.744	0.685
708	2.744	0.685
709	2.744	0.685
710	2.744	0.685
711	2.744	0.685
712	2.744	0.685
713	2.744	0.685
714	2.744	0.685
715	2.744	0.685
716	2.744	0.685
717	2.744	0.685
718	2.744	0.685
719	2.744	0.685
720	2.744	0.685
721	2.744	0.685
722	2.738	0.688
723	2.738	0.688
724	2.738	0.688
725	2.738	0.688
726	2.738	0.688
727	2.738	0.688
728	2.738	0.688
729	2.738	0.688
730	2.738	0.688
731	2.738	0.688
732	2.738	0.688
733	2.738	0.688
734	2.738	0.688
735	2.738	0.688
736	2.738	0.688
737	2.738	0.688
738	2.738	0.688
739	2.738	0.688
740	2.738	0.688
741	2.738	0.688
742	2.738	0.688
743	2.738	0.688
744	2.738	0.688
745	2.738	0.688
746	2.738	0.688
747	2.738	0.688
748	2.738	0.688
749	2.738	0.688
750	2.738	0.688
751	2.738	0.688
752	2.738	0.688
753	2.738	0.688
754	2.738	0.688
755	2.738	0.688
756	2.738	0.688
757	2.738	0.688
758	2.738	0.688
759	2.738	0.688
760	2.738	0.688
761	2.738	0.688
762	2.738	0.688
763	2.738	0.688
764	2.735	0.682
765	2.735	0.682
766	2.735	0.682
767	2.735	0.682
768	2.735	0.682
769	2.735	0.682
770	2.735	0.682
771	2.735	0.682
772	2.735	0.682
773	2.735	0.682
774	2.735	0.682
775	2.735	0.682
776	2.735	0.682
777	2.735	0.682
778	2.735	0.682
779	2.735	0.682
780	2.735	0.682
781	2.735	0.682
782	2.735	0.682
783	2.735	0.682
784	2.735	0.682
785	2.735	0.682
786	2.735	0.682
787	2.735	0.682
788	2.726	0.664
789	2.726	0.664
790	2.726	0.664
791	2.726	0.664
792	2.726	0.664
793	2.726	0.664
794	2.726	0.664
795	2.726	0.664
796	2.726	0.664
797	2.726	0.664
798	2.726	0.664
799	2.726	0.664
800	2.726	0.664
801	2.726	0.664
802	2.726	0.664
803	2.726	0.664
804	2.726	0.664
805	2.726	0.664
806	2.726	0.664
807	2.726	0.664
808	2.726	0.664
809	2.726	0.664
810	2.726	0.664
811	2.726	0.664
812	2.726	0.664
813	2.726	0.664
814	2.726	0.664
815	2.726	0.664
816	2.726	0.664
817	2.726	0.664
818	2.726	0.664
819	2.726	0.664
820	2.726	0.663
821	2.726	0.663
822	2.726	0.663
823	2.726	0.663
824	2.726	0.663
825	2.726	0.663
826	2.726	0.663
827	2.726	0.663
828	2.726	0.663
829	2.725	0.662
830	2.725	0.662
831	2.725	0.662
832	2.725	0.662
833	2.725	0.662
834	2.725	0.662
835	2.725	0.662
836	2.725	0.662
837	2.725	0.662
838	2.725	0.662
839	2.725	0.662
840	2.725	0.662
841	2.725	0.662
842	2.725	0.662
843	2.725	0.662
844	2.725	0.662
845	2.725	0.662
846	2.725	0.662
847	2.725	0.662
848	2.725	0.661
849	2.725	0.661
850	2.725	0.661
851	2.725	0.661
852	2.725	0.661
853	2.725	0.661
854	2.725	0.661
855	2.725	0.661
856	2.725	0.661
857	2.725	0.661
858	2.725	0.661
859	2.725	0.661
860	2.725	0.661
861	2.725	0.661
862	2.725	0.661
863	2.725	0.661
864	2.725	0.661
865	2.725	0.661
866	2.725	0.661
867	2.725	0.661
868	2.725	0.661
869	2.725	0.661
870	2.725	0.661
871	2.725	0.661
872	2.725	0.661
873	2.725	0.661
874	2.725	0.661
875	2.725	0.661
876	2.725	0.661
877	2.725	0.661
878	2.725	0.661
879	2.725	0.661
880	2.725	0.661
881	2.725	0.661
882	2.725	0.661
883	2.725	0.661
884	2.725	0.661
885	2.725	0.661
886	2.725	0.661
887	2.725	0.661
888	2.725	0.661
889	2.725	0.661
890	2.725	0.661
891	2.725	0.661
892	2.725	0.661
893	2.725	0.661
894	2.725	0.661
895	2.725	0.661
896	2.725	0.661
897	2.725	0.661
898	2.725	0.661
899	2.725	0.661
900	2.725	0.661
901	2.725	0.661
902	2.725	0.661
903	2.725	0.661
904	2.725	0.661
905	2.725	0.661
906	2.725	0.661
907	2.725	0.661
908	2.725	0.661
909	2.725	0.661
910	2.725	0.661
911	2.725	0.661
912	2.725	0.661
913	2.725	0.661
914	2.725	0.661
915	2.725	0.661
916	2.724	0.662
917	2.724	0.662
918	2.724	0.662
919	2.724	0.662
920	2.724	0.662
921	2.724	0.662
922	2.724	0.662
923	2.724	0.662
924	2.724	0.662
925	2.724	0.662
926	2.724	0.662
927	2.724	0.662
928	2.724	0.662
929	2.724	0.662
930	2.724	0.662
931	2.724	0.662
932	2.724	0.662
933	2.724	0.662
934	2.724	0.662
935	2.724	0.662
936	2.724	0.662
937	2.724	0.662
938	2.720	0.653
939	2.720	0.653
940	2.720	0.653
941	2.720	0.653
942	2.720	0.653
943	2.720	0.653
944	2.720	0.653
945	2.720	0.653
946	2.720	0.653
947	2.720	0.653
948	2.720	0.653
949	2.720	0.653
950	2.720	0.653
951	2.720	0.653
952	2.720	0.653
953	2.720	0.653
954	2.720	0.653
955	2.720	0.653
956	2.720	0.653
957	2.720	0.653
958	2.720	0.653
959	2.720	0.653
960	2.720	0.653
961	2.720	0.653
962	2.720	0.653
963	2.720	0.653
964	2.720	0.653
965	2.720	0.653
966	2.720	0.653
967	2.720	0.653
968	2.720	0.653
969	2.720	0.653
970	2.720	0.653
971	2.720	0.653
972	2.720	0.653
973	2.720	0.653
974	2.720	0.653
975	2.720	0.653
976	2.720	0.653
977	2.720	0.653
978	2.720	0.653
979	2.720	0.653
980	2.720	0.653
981	2.720	0.653
982	2.720	0.653
983	2.720	0.653
984	2.720	0.653
985	2.720	0.653
986	2.685	0.670
987	2.685	0.670
988	2.685	0.670
989	2.685	0.670
990	2.685	0.670
991	2.685	0.670
992	2.685	0.670
993	2.685	0.670
994	2.685	0.670
995	2.684	0.671
996	2.684	0.671
997	2.684	0.671
998	2.684	0.671
999	2.684	0.671
1000	2.684	0.671
Average	SD	0.705492
