# Supplementary material for: Efficient conformational ensemble generation of protein-bound peptides
Source: J Cheminform. 2017 Nov 22;9:59. doi: 10.1186/s13321-017-0246-7 (PMC5700017; doi:10.1186/s13321-017-0246-7)
Supplement: Supplementary file 1 — Additional file 1. The average accuracies and standard deviations of MODPEP for the peptides of 3–30 amino acids on ten randomly splitted training/test sets. [file 13321_2017_246_MOESM1_ESM.zip › statistics/stat_29.csv]

Rank	Accuracy	SD
1	6.269	0.060
2	5.547	0.334
3	5.377	0.395
4	5.099	0.256
5	4.927	0.205
6	4.840	0.162
7	4.643	0.077
8	4.512	0.044
9	4.504	0.059
10	4.471	0.108
11	4.438	0.100
12	4.438	0.100
13	4.438	0.100
14	4.437	0.100
15	4.424	0.126
16	4.424	0.126
17	4.349	0.089
18	4.349	0.089
19	4.349	0.089
20	4.300	0.064
21	4.300	0.064
22	4.284	0.056
23	4.260	0.105
24	4.257	0.110
25	4.248	0.128
26	4.197	0.102
27	4.197	0.102
28	4.194	0.108
29	4.194	0.108
30	4.178	0.106
31	4.105	0.069
32	4.105	0.069
33	4.105	0.069
34	4.105	0.069
35	4.105	0.069
36	4.094	0.093
37	4.094	0.093
38	4.094	0.093
39	4.094	0.093
40	4.094	0.093
41	4.094	0.093
42	4.094	0.093
43	4.091	0.098
44	4.091	0.098
45	4.091	0.098
46	4.091	0.098
47	4.091	0.098
48	4.091	0.099
49	4.091	0.099
50	4.091	0.099
51	4.091	0.099
52	4.091	0.099
53	4.091	0.099
54	4.091	0.099
55	4.091	0.099
56	4.091	0.099
57	4.019	0.063
58	4.019	0.063
59	4.015	0.072
60	4.015	0.072
61	4.015	0.072
62	4.015	0.072
63	4.015	0.072
64	4.015	0.072
65	4.015	0.072
66	4.015	0.072
67	4.015	0.072
68	4.015	0.072
69	4.015	0.072
70	3.976	0.077
71	3.976	0.077
72	3.976	0.078
73	3.976	0.078
74	3.976	0.078
75	3.949	0.064
76	3.949	0.064
77	3.949	0.064
78	3.949	0.064
79	3.949	0.064
80	3.897	0.038
81	3.881	0.070
82	3.881	0.070
83	3.881	0.070
84	3.881	0.070
85	3.881	0.070
86	3.881	0.070
87	3.881	0.070
88	3.881	0.070
89	3.881	0.070
90	3.881	0.070
91	3.881	0.070
92	3.843	0.050
93	3.828	0.043
94	3.784	0.021
95	3.781	0.020
96	3.768	0.013
97	3.768	0.013
98	3.768	0.013
99	3.768	0.013
100	3.768	0.013
101	3.768	0.013
102	3.768	0.013
103	3.768	0.013
104	3.716	0.013
105	3.690	0.026
106	3.690	0.026
107	3.678	0.028
108	3.678	0.028
109	3.678	0.028
110	3.678	0.028
111	3.677	0.025
112	3.677	0.025
113	3.677	0.025
114	3.677	0.025
115	3.677	0.025
116	3.666	0.004
117	3.666	0.004
118	3.666	0.004
119	3.666	0.004
120	3.623	0.026
121	3.621	0.022
122	3.621	0.022
123	3.621	0.022
124	3.609	0.003
125	3.609	0.003
126	3.609	0.003
127	3.609	0.003
128	3.609	0.003
129	3.609	0.003
130	3.609	0.003
131	3.609	0.003
132	3.609	0.003
133	3.548	0.028
134	3.548	0.028
135	3.548	0.028
136	3.548	0.028
137	3.548	0.028
138	3.548	0.028
139	3.548	0.028
140	3.544	0.020
141	3.544	0.020
142	3.544	0.020
143	3.544	0.020
144	3.544	0.020
145	3.538	0.008
146	3.512	0.020
147	3.512	0.020
148	3.512	0.020
149	3.512	0.020
150	3.512	0.020
151	3.512	0.020
152	3.512	0.020
153	3.512	0.020
154	3.512	0.020
155	3.512	0.020
156	3.512	0.020
157	3.512	0.020
158	3.512	0.020
159	3.512	0.020
160	3.512	0.020
161	3.512	0.020
162	3.512	0.020
163	3.512	0.020
164	3.512	0.020
165	3.512	0.020
166	3.512	0.020
167	3.508	0.013
168	3.508	0.013
169	3.508	0.013
170	3.508	0.013
171	3.508	0.013
172	3.508	0.013
173	3.508	0.013
174	3.508	0.013
175	3.508	0.013
176	3.508	0.013
177	3.508	0.013
178	3.508	0.013
179	3.508	0.013
180	3.508	0.013
181	3.508	0.013
182	3.508	0.013
183	3.508	0.013
184	3.508	0.013
185	3.508	0.013
186	3.508	0.013
187	3.508	0.013
188	3.508	0.013
189	3.508	0.013
190	3.508	0.013
191	3.508	0.013
192	3.508	0.013
193	3.508	0.013
194	3.508	0.013
195	3.508	0.013
196	3.508	0.013
197	3.508	0.013
198	3.508	0.013
199	3.508	0.013
200	3.508	0.013
201	3.508	0.013
202	3.508	0.013
203	3.508	0.013
204	3.508	0.013
205	3.508	0.013
206	3.508	0.012
207	3.508	0.012
208	3.508	0.012
209	3.508	0.012
210	3.508	0.012
211	3.508	0.012
212	3.508	0.012
213	3.508	0.012
214	3.508	0.012
215	3.503	0.001
216	3.495	0.013
217	3.495	0.013
218	3.495	0.013
219	3.495	0.013
220	3.495	0.013
221	3.485	0.008
222	3.485	0.008
223	3.485	0.008
224	3.485	0.008
225	3.485	0.008
226	3.485	0.008
227	3.485	0.008
228	3.485	0.008
229	3.485	0.008
230	3.485	0.008
231	3.485	0.008
232	3.485	0.008
233	3.485	0.008
234	3.485	0.008
235	3.485	0.008
236	3.485	0.008
237	3.485	0.008
238	3.485	0.008
239	3.485	0.008
240	3.485	0.008
241	3.485	0.008
242	3.485	0.008
243	3.485	0.008
244	3.485	0.008
245	3.485	0.008
246	3.485	0.008
247	3.485	0.008
248	3.485	0.008
249	3.485	0.008
250	3.485	0.008
251	3.485	0.008
252	3.485	0.008
253	3.485	0.008
254	3.485	0.008
255	3.485	0.008
256	3.485	0.008
257	3.485	0.008
258	3.485	0.008
259	3.434	0.018
260	3.434	0.018
261	3.434	0.018
262	3.434	0.018
263	3.419	0.012
264	3.419	0.012
265	3.419	0.012
266	3.419	0.012
267	3.372	0.011
268	3.372	0.011
269	3.372	0.011
270	3.372	0.011
271	3.372	0.011
272	3.372	0.011
273	3.372	0.011
274	3.372	0.011
275	3.372	0.011
276	3.372	0.011
277	3.372	0.011
278	3.372	0.011
279	3.372	0.011
280	3.372	0.011
281	3.372	0.011
282	3.372	0.011
283	3.372	0.011
284	3.372	0.011
285	3.368	0.013
286	3.368	0.013
287	3.368	0.013
288	3.368	0.013
289	3.368	0.013
290	3.368	0.013
291	3.368	0.013
292	3.368	0.013
293	3.368	0.013
294	3.368	0.013
295	3.368	0.013
296	3.368	0.013
297	3.368	0.013
298	3.368	0.013
299	3.368	0.013
300	3.368	0.013
301	3.368	0.013
302	3.368	0.013
303	3.368	0.013
304	3.368	0.013
305	3.368	0.013
306	3.368	0.013
307	3.368	0.013
308	3.368	0.013
309	3.368	0.013
310	3.368	0.013
311	3.368	0.013
312	3.368	0.013
313	3.368	0.013
314	3.368	0.013
315	3.368	0.013
316	3.368	0.013
317	3.368	0.013
318	3.368	0.013
319	3.368	0.013
320	3.368	0.013
321	3.368	0.013
322	3.368	0.013
323	3.368	0.013
324	3.368	0.013
325	3.368	0.013
326	3.368	0.013
327	3.368	0.013
328	3.368	0.013
329	3.368	0.013
330	3.368	0.013
331	3.368	0.013
332	3.368	0.013
333	3.316	0.039
334	3.316	0.039
335	3.316	0.039
336	3.316	0.039
337	3.316	0.039
338	3.316	0.039
339	3.316	0.039
340	3.316	0.039
341	3.316	0.039
342	3.316	0.039
343	3.316	0.039
344	3.316	0.039
345	3.316	0.039
346	3.316	0.039
347	3.316	0.039
348	3.316	0.039
349	3.316	0.039
350	3.316	0.039
351	3.316	0.039
352	3.316	0.039
353	3.316	0.039
354	3.316	0.039
355	3.316	0.039
356	3.316	0.039
357	3.316	0.039
358	3.316	0.039
359	3.316	0.039
360	3.316	0.039
361	3.316	0.039
362	3.316	0.039
363	3.316	0.039
364	3.316	0.039
365	3.316	0.039
366	3.316	0.039
367	3.316	0.039
368	3.316	0.039
369	3.316	0.039
370	3.316	0.039
371	3.316	0.039
372	3.316	0.039
373	3.316	0.039
374	3.316	0.039
375	3.316	0.039
376	3.316	0.039
377	3.308	0.043
378	3.308	0.043
379	3.308	0.043
380	3.308	0.043
381	3.308	0.043
382	3.308	0.043
383	3.308	0.043
384	3.308	0.043
385	3.308	0.043
386	3.308	0.043
387	3.308	0.043
388	3.308	0.043
389	3.308	0.043
390	3.308	0.043
391	3.308	0.043
392	3.308	0.043
393	3.308	0.043
394	3.308	0.043
395	3.308	0.043
396	3.308	0.043
397	3.308	0.043
398	3.308	0.043
399	3.308	0.043
400	3.308	0.043
401	3.308	0.043
402	3.308	0.043
403	3.308	0.043
404	3.308	0.043
405	3.308	0.043
406	3.308	0.043
407	3.308	0.043
408	3.308	0.043
409	3.308	0.043
410	3.308	0.043
411	3.308	0.043
412	3.308	0.043
413	3.308	0.043
414	3.308	0.043
415	3.308	0.043
416	3.308	0.043
417	3.308	0.043
418	3.307	0.042
419	3.307	0.042
420	3.307	0.042
421	3.307	0.042
422	3.307	0.042
423	3.307	0.042
424	3.307	0.042
425	3.307	0.042
426	3.307	0.042
427	3.307	0.042
428	3.307	0.042
429	3.307	0.042
430	3.307	0.042
431	3.307	0.042
432	3.307	0.042
433	3.304	0.036
434	3.304	0.036
435	3.304	0.036
436	3.304	0.036
437	3.304	0.036
438	3.304	0.036
439	3.304	0.036
440	3.304	0.036
441	3.304	0.036
442	3.304	0.036
443	3.304	0.036
444	3.304	0.036
445	3.304	0.036
446	3.304	0.036
447	3.304	0.036
448	3.304	0.036
449	3.304	0.036
450	3.304	0.036
451	3.304	0.036
452	3.304	0.036
453	3.304	0.036
454	3.304	0.036
455	3.304	0.036
456	3.303	0.035
457	3.301	0.031
458	3.301	0.031
459	3.301	0.031
460	3.301	0.031
461	3.301	0.031
462	3.301	0.031
463	3.301	0.031
464	3.301	0.031
465	3.301	0.031
466	3.301	0.031
467	3.301	0.031
468	3.301	0.031
469	3.301	0.031
470	3.301	0.031
471	3.301	0.031
472	3.301	0.031
473	3.301	0.031
474	3.301	0.031
475	3.301	0.031
476	3.301	0.031
477	3.301	0.031
478	3.301	0.031
479	3.301	0.031
480	3.301	0.031
481	3.301	0.031
482	3.301	0.031
483	3.301	0.029
484	3.301	0.029
485	3.301	0.029
486	3.301	0.029
487	3.301	0.029
488	3.301	0.029
489	3.301	0.029
490	3.301	0.029
491	3.301	0.029
492	3.301	0.029
493	3.301	0.029
494	3.301	0.029
495	3.301	0.029
496	3.281	0.011
497	3.281	0.011
498	3.281	0.011
499	3.281	0.011
500	3.281	0.011
501	3.281	0.011
502	3.281	0.011
503	3.281	0.011
504	3.281	0.011
505	3.281	0.011
506	3.281	0.011
507	3.281	0.011
508	3.281	0.011
509	3.281	0.011
510	3.275	0.022
511	3.275	0.022
512	3.275	0.022
513	3.275	0.022
514	3.275	0.022
515	3.275	0.022
516	3.275	0.022
517	3.275	0.022
518	3.275	0.022
519	3.275	0.022
520	3.275	0.022
521	3.275	0.022
522	3.275	0.022
523	3.275	0.022
524	3.275	0.022
525	3.275	0.022
526	3.275	0.022
527	3.275	0.022
528	3.275	0.022
529	3.275	0.022
530	3.275	0.022
531	3.275	0.022
532	3.275	0.022
533	3.275	0.022
534	3.275	0.022
535	3.275	0.022
536	3.275	0.022
537	3.275	0.022
538	3.275	0.022
539	3.275	0.022
540	3.275	0.022
541	3.275	0.022
542	3.275	0.022
543	3.275	0.022
544	3.275	0.022
545	3.275	0.022
546	3.275	0.022
547	3.275	0.022
548	3.275	0.022
549	3.275	0.022
550	3.275	0.022
551	3.275	0.022
552	3.275	0.022
553	3.275	0.022
554	3.275	0.022
555	3.275	0.022
556	3.275	0.022
557	3.275	0.022
558	3.275	0.022
559	3.275	0.022
560	3.275	0.022
561	3.275	0.022
562	3.275	0.022
563	3.275	0.022
564	3.275	0.022
565	3.275	0.022
566	3.275	0.022
567	3.275	0.022
568	3.275	0.022
569	3.275	0.022
570	3.275	0.022
571	3.275	0.022
572	3.275	0.022
573	3.275	0.022
574	3.275	0.022
575	3.275	0.022
576	3.275	0.022
577	3.275	0.022
578	3.275	0.022
579	3.275	0.022
580	3.275	0.022
581	3.275	0.022
582	3.275	0.022
583	3.275	0.022
584	3.275	0.022
585	3.275	0.022
586	3.275	0.022
587	3.275	0.022
588	3.275	0.022
589	3.275	0.022
590	3.275	0.022
591	3.275	0.022
592	3.275	0.022
593	3.275	0.022
594	3.275	0.022
595	3.275	0.022
596	3.275	0.022
597	3.275	0.022
598	3.275	0.022
599	3.275	0.022
600	3.275	0.022
601	3.275	0.022
602	3.275	0.022
603	3.275	0.022
604	3.275	0.022
605	3.275	0.022
606	3.275	0.022
607	3.275	0.022
608	3.275	0.022
609	3.275	0.022
610	3.275	0.022
611	3.275	0.022
612	3.275	0.022
613	3.275	0.022
614	3.275	0.022
615	3.275	0.022
616	3.275	0.022
617	3.275	0.022
618	3.275	0.022
619	3.275	0.022
620	3.275	0.022
621	3.275	0.022
622	3.275	0.022
623	3.275	0.022
624	3.275	0.022
625	3.275	0.022
626	3.275	0.022
627	3.275	0.022
628	3.275	0.022
629	3.275	0.022
630	3.275	0.022
631	3.275	0.022
632	3.275	0.022
633	3.275	0.022
634	3.275	0.022
635	3.275	0.022
636	3.275	0.022
637	3.275	0.022
638	3.275	0.022
639	3.275	0.022
640	3.275	0.022
641	3.275	0.022
642	3.275	0.022
643	3.275	0.022
644	3.275	0.022
645	3.275	0.022
646	3.275	0.022
647	3.275	0.022
648	3.275	0.022
649	3.275	0.022
650	3.275	0.022
651	3.275	0.022
652	3.275	0.022
653	3.275	0.022
654	3.275	0.022
655	3.275	0.022
656	3.275	0.022
657	3.275	0.022
658	3.275	0.022
659	3.275	0.022
660	3.275	0.022
661	3.275	0.022
662	3.275	0.022
663	3.275	0.022
664	3.275	0.022
665	3.275	0.022
666	3.275	0.022
667	3.275	0.022
668	3.275	0.022
669	3.275	0.022
670	3.275	0.022
671	3.275	0.022
672	3.275	0.022
673	3.275	0.022
674	3.275	0.022
675	3.275	0.022
676	3.275	0.022
677	3.275	0.022
678	3.275	0.022
679	3.275	0.022
680	3.275	0.022
681	3.275	0.022
682	3.275	0.022
683	3.275	0.022
684	3.275	0.022
685	3.274	0.022
686	3.274	0.022
687	3.274	0.022
688	3.274	0.022
689	3.274	0.022
690	3.274	0.022
691	3.274	0.022
692	3.274	0.022
693	3.274	0.022
694	3.274	0.022
695	3.274	0.022
696	3.274	0.022
697	3.274	0.022
698	3.274	0.022
699	3.274	0.022
700	3.274	0.022
701	3.274	0.022
702	3.274	0.022
703	3.274	0.022
704	3.274	0.022
705	3.274	0.022
706	3.274	0.022
707	3.274	0.022
708	3.274	0.022
709	3.274	0.022
710	3.274	0.022
711	3.274	0.022
712	3.274	0.022
713	3.274	0.022
714	3.274	0.022
715	3.274	0.022
716	3.274	0.022
717	3.274	0.022
718	3.274	0.022
719	3.274	0.022
720	3.274	0.022
721	3.274	0.022
722	3.274	0.022
723	3.274	0.022
724	3.274	0.022
725	3.274	0.022
726	3.274	0.022
727	3.274	0.022
728	3.274	0.022
729	3.274	0.022
730	3.274	0.022
731	3.274	0.022
732	3.274	0.022
733	3.274	0.022
734	3.274	0.022
735	3.274	0.022
736	3.273	0.024
737	3.273	0.024
738	3.273	0.024
739	3.273	0.024
740	3.273	0.024
741	3.273	0.024
742	3.273	0.024
743	3.273	0.024
744	3.273	0.024
745	3.273	0.024
746	3.272	0.025
747	3.272	0.025
748	3.272	0.025
749	3.272	0.025
750	3.272	0.025
751	3.272	0.025
752	3.272	0.025
753	3.272	0.025
754	3.272	0.025
755	3.272	0.025
756	3.272	0.025
757	3.272	0.025
758	3.272	0.025
759	3.272	0.025
760	3.272	0.025
761	3.272	0.025
762	3.272	0.025
763	3.272	0.025
764	3.272	0.025
765	3.272	0.025
766	3.272	0.025
767	3.272	0.025
768	3.272	0.025
769	3.272	0.025
770	3.272	0.025
771	3.272	0.025
772	3.272	0.025
773	3.272	0.025
774	3.272	0.025
775	3.272	0.025
776	3.272	0.025
777	3.272	0.025
778	3.272	0.025
779	3.272	0.025
780	3.272	0.025
781	3.272	0.025
782	3.272	0.025
783	3.272	0.025
784	3.272	0.025
785	3.272	0.025
786	3.272	0.025
787	3.272	0.025
788	3.272	0.025
789	3.272	0.025
790	3.272	0.025
791	3.272	0.025
792	3.272	0.025
793	3.272	0.025
794	3.272	0.025
795	3.272	0.025
796	3.272	0.025
797	3.272	0.025
798	3.272	0.025
799	3.272	0.025
800	3.272	0.025
801	3.272	0.025
802	3.272	0.025
803	3.272	0.025
804	3.272	0.025
805	3.272	0.025
806	3.272	0.025
807	3.272	0.025
808	3.272	0.025
809	3.272	0.025
810	3.272	0.025
811	3.272	0.025
812	3.272	0.025
813	3.272	0.025
814	3.272	0.025
815	3.272	0.025
816	3.272	0.025
817	3.272	0.025
818	3.272	0.025
819	3.272	0.025
820	3.272	0.025
821	3.272	0.025
822	3.272	0.025
823	3.272	0.025
824	3.272	0.025
825	3.272	0.025
826	3.272	0.025
827	3.272	0.025
828	3.272	0.025
829	3.272	0.025
830	3.272	0.025
831	3.272	0.025
832	3.272	0.025
833	3.272	0.025
834	3.272	0.025
835	3.272	0.025
836	3.272	0.025
837	3.272	0.025
838	3.253	0.016
839	3.253	0.016
840	3.253	0.016
841	3.253	0.016
842	3.253	0.016
843	3.253	0.016
844	3.253	0.016
845	3.241	0.010
846	3.241	0.010
847	3.241	0.010
848	3.241	0.010
849	3.241	0.010
850	3.241	0.010
851	3.241	0.010
852	3.241	0.010
853	3.241	0.010
854	3.241	0.010
855	3.241	0.010
856	3.241	0.010
857	3.241	0.010
858	3.241	0.010
859	3.241	0.010
860	3.241	0.010
861	3.241	0.010
862	3.241	0.010
863	3.241	0.010
864	3.241	0.010
865	3.241	0.010
866	3.241	0.010
867	3.241	0.010
868	3.241	0.010
869	3.241	0.010
870	3.241	0.010
871	3.241	0.010
872	3.241	0.010
873	3.241	0.010
874	3.241	0.010
875	3.241	0.010
876	3.241	0.010
877	3.241	0.010
878	3.241	0.010
879	3.241	0.010
880	3.241	0.010
881	3.241	0.010
882	3.241	0.010
883	3.241	0.010
884	3.241	0.010
885	3.241	0.010
886	3.241	0.010
887	3.241	0.010
888	3.241	0.010
889	3.241	0.010
890	3.241	0.010
891	3.241	0.010
892	3.241	0.010
893	3.241	0.010
894	3.241	0.010
895	3.241	0.010
896	3.241	0.010
897	3.241	0.010
898	3.241	0.010
899	3.241	0.010
900	3.241	0.010
901	3.241	0.010
902	3.241	0.010
903	3.241	0.010
904	3.241	0.010
905	3.241	0.010
906	3.241	0.010
907	3.241	0.010
908	3.241	0.010
909	3.241	0.010
910	3.241	0.010
911	3.241	0.010
912	3.241	0.010
913	3.241	0.010
914	3.241	0.010
915	3.241	0.010
916	3.241	0.010
917	3.241	0.010
918	3.241	0.010
919	3.241	0.010
920	3.241	0.010
921	3.215	0.004
922	3.215	0.004
923	3.215	0.004
924	3.215	0.004
925	3.215	0.004
926	3.214	0.001
927	3.214	0.001
928	3.214	0.001
929	3.199	0.008
930	3.199	0.008
931	3.199	0.008
932	3.199	0.008
933	3.199	0.008
934	3.199	0.008
935	3.199	0.008
936	3.199	0.008
937	3.199	0.008
938	3.199	0.008
939	3.199	0.008
940	3.199	0.008
941	3.199	0.008
942	3.199	0.008
943	3.199	0.008
944	3.199	0.008
945	3.199	0.008
946	3.199	0.008
947	3.199	0.008
948	3.199	0.008
949	3.199	0.008
950	3.199	0.008
951	3.199	0.008
952	3.199	0.008
953	3.199	0.008
954	3.199	0.008
955	3.199	0.008
956	3.199	0.008
957	3.199	0.008
958	3.199	0.008
959	3.199	0.008
960	3.199	0.008
961	3.199	0.008
962	3.199	0.008
963	3.199	0.008
964	3.199	0.008
965	3.199	0.008
966	3.199	0.008
967	3.199	0.008
968	3.199	0.008
969	3.199	0.008
970	3.199	0.008
971	3.199	0.008
972	3.199	0.008
973	3.199	0.008
974	3.199	0.008
975	3.197	0.004
976	3.197	0.004
977	3.197	0.004
978	3.197	0.004
979	3.197	0.004
980	3.197	0.004
981	3.197	0.004
982	3.197	0.004
983	3.197	0.004
984	3.197	0.004
985	3.197	0.004
986	3.178	0.013
987	3.178	0.013
988	3.178	0.013
989	3.178	0.013
990	3.178	0.013
991	3.178	0.013
992	3.178	0.013
993	3.178	0.013
994	3.178	0.013
995	3.178	0.013
996	3.178	0.013
997	3.178	0.013
998	3.178	0.013
999	3.178	0.013
1000	3.178	0.013
Average	SD	0.0271049
