# Supplementary material for: Efficient conformational ensemble generation of protein-bound peptides
Source: J Cheminform. 2017 Nov 22;9:59. doi: 10.1186/s13321-017-0246-7 (PMC5700017; doi:10.1186/s13321-017-0246-7)
Supplement: Supplementary file 1 — Additional file 1. The average accuracies and standard deviations of MODPEP for the peptides of 3–30 amino acids on ten randomly splitted training/test sets. [file 13321_2017_246_MOESM1_ESM.zip › statistics/stat_30.csv]

Rank	Accuracy	SD
1	7.443	0.299
2	6.561	0.319
3	6.265	0.348
4	5.867	0.228
5	5.711	0.179
6	5.510	0.222
7	5.482	0.238
8	5.133	0.095
9	5.121	0.090
10	5.069	0.090
11	5.069	0.090
12	5.063	0.101
13	5.041	0.147
14	5.041	0.147
15	5.037	0.145
16	4.994	0.157
17	4.990	0.166
18	4.990	0.166
19	4.973	0.158
20	4.944	0.180
21	4.944	0.180
22	4.807	0.132
23	4.639	0.077
24	4.630	0.095
25	4.530	0.047
26	4.530	0.047
27	4.530	0.047
28	4.530	0.047
29	4.530	0.047
30	4.530	0.047
31	4.471	0.018
32	4.471	0.018
33	4.447	0.006
34	4.447	0.006
35	4.447	0.006
36	4.447	0.006
37	4.447	0.006
38	4.447	0.006
39	4.447	0.006
40	4.447	0.006
41	4.447	0.006
42	4.429	0.004
43	4.429	0.004
44	4.429	0.004
45	4.429	0.004
46	4.429	0.004
47	4.429	0.004
48	4.429	0.004
49	4.375	0.025
50	4.375	0.025
51	4.375	0.025
52	4.358	0.011
53	4.358	0.011
54	4.353	0.019
55	4.353	0.019
56	4.321	0.022
57	4.321	0.022
58	4.321	0.022
59	4.321	0.022
60	4.321	0.022
61	4.321	0.022
62	4.315	0.033
63	4.280	0.016
64	4.280	0.016
65	4.280	0.016
66	4.280	0.016
67	4.280	0.016
68	4.280	0.016
69	4.280	0.016
70	4.280	0.016
71	4.280	0.016
72	4.280	0.016
73	4.270	0.036
74	4.201	0.002
75	4.151	0.023
76	4.151	0.023
77	4.151	0.023
78	4.151	0.023
79	4.151	0.023
80	4.151	0.023
81	4.151	0.023
82	4.135	0.010
83	3.997	0.059
84	3.986	0.036
85	3.986	0.036
86	3.966	0.004
87	3.966	0.004
88	3.966	0.004
89	3.966	0.004
90	3.966	0.004
91	3.966	0.004
92	3.966	0.004
93	3.966	0.004
94	3.966	0.004
95	3.966	0.004
96	3.951	0.004
97	3.878	0.040
98	3.878	0.040
99	3.868	0.020
100	3.868	0.020
101	3.868	0.020
102	3.868	0.020
103	3.868	0.020
104	3.868	0.020
105	3.868	0.020
106	3.868	0.020
107	3.864	0.013
108	3.863	0.011
109	3.863	0.011
110	3.863	0.011
111	3.863	0.011
112	3.863	0.011
113	3.863	0.011
114	3.863	0.011
115	3.863	0.011
116	3.847	0.019
117	3.847	0.019
118	3.847	0.017
119	3.847	0.017
120	3.847	0.017
121	3.847	0.017
122	3.847	0.017
123	3.847	0.017
124	3.847	0.017
125	3.847	0.017
126	3.847	0.017
127	3.847	0.017
128	3.847	0.017
129	3.847	0.017
130	3.847	0.017
131	3.847	0.017
132	3.847	0.017
133	3.847	0.017
134	3.847	0.017
135	3.847	0.017
136	3.847	0.017
137	3.847	0.017
138	3.847	0.017
139	3.847	0.017
140	3.847	0.017
141	3.847	0.017
142	3.847	0.017
143	3.847	0.017
144	3.847	0.017
145	3.847	0.017
146	3.847	0.017
147	3.847	0.017
148	3.847	0.017
149	3.847	0.017
150	3.847	0.017
151	3.847	0.017
152	3.847	0.017
153	3.847	0.017
154	3.847	0.017
155	3.847	0.017
156	3.847	0.017
157	3.847	0.017
158	3.844	0.012
159	3.844	0.012
160	3.844	0.012
161	3.844	0.012
162	3.844	0.012
163	3.844	0.012
164	3.842	0.013
165	3.842	0.013
166	3.842	0.013
167	3.842	0.013
168	3.842	0.013
169	3.842	0.013
170	3.842	0.013
171	3.842	0.013
172	3.842	0.013
173	3.842	0.013
174	3.842	0.013
175	3.842	0.013
176	3.842	0.013
177	3.842	0.013
178	3.842	0.013
179	3.842	0.013
180	3.842	0.013
181	3.841	0.012
182	3.841	0.012
183	3.841	0.012
184	3.841	0.012
185	3.840	0.012
186	3.840	0.012
187	3.840	0.012
188	3.840	0.012
189	3.835	0.003
190	3.835	0.003
191	3.835	0.003
192	3.835	0.003
193	3.835	0.003
194	3.835	0.003
195	3.835	0.003
196	3.835	0.003
197	3.835	0.003
198	3.835	0.003
199	3.835	0.003
200	3.835	0.003
201	3.835	0.003
202	3.825	0.017
203	3.825	0.017
204	3.808	0.051
205	3.808	0.051
206	3.808	0.051
207	3.808	0.051
208	3.808	0.051
209	3.808	0.051
210	3.808	0.051
211	3.808	0.051
212	3.795	0.044
213	3.795	0.044
214	3.795	0.044
215	3.794	0.044
216	3.794	0.044
217	3.794	0.044
218	3.791	0.051
219	3.791	0.051
220	3.791	0.051
221	3.791	0.051
222	3.791	0.051
223	3.791	0.051
224	3.791	0.051
225	3.791	0.051
226	3.791	0.051
227	3.791	0.051
228	3.791	0.051
229	3.791	0.051
230	3.780	0.046
231	3.780	0.046
232	3.780	0.046
233	3.780	0.046
234	3.766	0.038
235	3.766	0.038
236	3.766	0.038
237	3.766	0.038
238	3.766	0.038
239	3.766	0.038
240	3.766	0.038
241	3.766	0.038
242	3.766	0.038
243	3.766	0.038
244	3.766	0.038
245	3.766	0.038
246	3.766	0.038
247	3.766	0.038
248	3.766	0.038
249	3.766	0.038
250	3.766	0.038
251	3.766	0.038
252	3.766	0.038
253	3.766	0.038
254	3.766	0.038
255	3.766	0.038
256	3.766	0.038
257	3.766	0.038
258	3.766	0.038
259	3.766	0.038
260	3.766	0.038
261	3.766	0.038
262	3.766	0.038
263	3.766	0.038
264	3.724	0.018
265	3.724	0.018
266	3.724	0.018
267	3.714	0.038
268	3.714	0.038
269	3.714	0.038
270	3.714	0.038
271	3.714	0.038
272	3.714	0.038
273	3.714	0.038
274	3.714	0.038
275	3.714	0.038
276	3.714	0.038
277	3.714	0.038
278	3.714	0.038
279	3.714	0.038
280	3.714	0.038
281	3.714	0.038
282	3.714	0.038
283	3.714	0.038
284	3.714	0.038
285	3.714	0.038
286	3.714	0.038
287	3.711	0.043
288	3.711	0.043
289	3.711	0.043
290	3.711	0.043
291	3.711	0.043
292	3.711	0.043
293	3.711	0.043
294	3.711	0.043
295	3.705	0.040
296	3.705	0.040
297	3.705	0.040
298	3.705	0.040
299	3.705	0.040
300	3.705	0.040
301	3.705	0.040
302	3.705	0.040
303	3.705	0.040
304	3.705	0.040
305	3.705	0.040
306	3.705	0.040
307	3.705	0.040
308	3.705	0.040
309	3.705	0.040
310	3.705	0.040
311	3.705	0.040
312	3.705	0.040
313	3.705	0.040
314	3.705	0.040
315	3.705	0.040
316	3.705	0.040
317	3.705	0.040
318	3.705	0.040
319	3.705	0.040
320	3.705	0.040
321	3.705	0.040
322	3.705	0.040
323	3.705	0.040
324	3.705	0.040
325	3.705	0.040
326	3.705	0.040
327	3.705	0.040
328	3.705	0.040
329	3.704	0.043
330	3.704	0.043
331	3.704	0.043
332	3.704	0.043
333	3.704	0.043
334	3.704	0.043
335	3.704	0.043
336	3.704	0.043
337	3.704	0.043
338	3.704	0.043
339	3.704	0.043
340	3.704	0.043
341	3.704	0.043
342	3.704	0.043
343	3.704	0.043
344	3.704	0.043
345	3.704	0.043
346	3.704	0.043
347	3.704	0.043
348	3.704	0.043
349	3.704	0.043
350	3.704	0.043
351	3.704	0.043
352	3.704	0.043
353	3.704	0.043
354	3.704	0.043
355	3.704	0.043
356	3.704	0.043
357	3.704	0.043
358	3.704	0.043
359	3.703	0.042
360	3.703	0.042
361	3.703	0.042
362	3.703	0.042
363	3.703	0.042
364	3.703	0.042
365	3.703	0.042
366	3.703	0.042
367	3.703	0.042
368	3.703	0.042
369	3.703	0.042
370	3.703	0.042
371	3.703	0.042
372	3.703	0.042
373	3.703	0.042
374	3.703	0.042
375	3.703	0.042
376	3.703	0.042
377	3.703	0.042
378	3.703	0.042
379	3.703	0.042
380	3.703	0.042
381	3.703	0.042
382	3.703	0.042
383	3.703	0.042
384	3.703	0.042
385	3.703	0.042
386	3.703	0.042
387	3.703	0.042
388	3.703	0.042
389	3.703	0.042
390	3.703	0.042
391	3.703	0.042
392	3.703	0.042
393	3.703	0.042
394	3.703	0.042
395	3.703	0.042
396	3.703	0.042
397	3.703	0.042
398	3.703	0.042
399	3.703	0.042
400	3.703	0.042
401	3.703	0.042
402	3.703	0.042
403	3.697	0.053
404	3.697	0.053
405	3.697	0.053
406	3.697	0.053
407	3.697	0.053
408	3.697	0.053
409	3.697	0.053
410	3.697	0.053
411	3.697	0.053
412	3.697	0.053
413	3.697	0.053
414	3.697	0.053
415	3.697	0.053
416	3.697	0.053
417	3.697	0.053
418	3.697	0.053
419	3.697	0.053
420	3.697	0.053
421	3.693	0.051
422	3.693	0.051
423	3.693	0.051
424	3.687	0.048
425	3.687	0.048
426	3.687	0.048
427	3.687	0.048
428	3.687	0.048
429	3.687	0.048
430	3.687	0.048
431	3.687	0.048
432	3.686	0.050
433	3.686	0.050
434	3.686	0.050
435	3.686	0.050
436	3.686	0.050
437	3.686	0.050
438	3.686	0.050
439	3.686	0.050
440	3.686	0.050
441	3.686	0.050
442	3.686	0.050
443	3.686	0.050
444	3.686	0.050
445	3.686	0.050
446	3.686	0.050
447	3.686	0.050
448	3.686	0.050
449	3.686	0.050
450	3.686	0.050
451	3.686	0.050
452	3.686	0.050
453	3.686	0.050
454	3.686	0.050
455	3.686	0.050
456	3.686	0.050
457	3.686	0.050
458	3.686	0.050
459	3.686	0.050
460	3.686	0.050
461	3.686	0.050
462	3.686	0.050
463	3.686	0.050
464	3.686	0.050
465	3.686	0.050
466	3.686	0.050
467	3.686	0.050
468	3.686	0.050
469	3.686	0.050
470	3.686	0.050
471	3.686	0.050
472	3.686	0.050
473	3.686	0.050
474	3.686	0.050
475	3.686	0.050
476	3.686	0.050
477	3.686	0.050
478	3.686	0.050
479	3.686	0.050
480	3.686	0.050
481	3.686	0.050
482	3.686	0.050
483	3.686	0.050
484	3.686	0.050
485	3.686	0.050
486	3.686	0.050
487	3.686	0.050
488	3.686	0.050
489	3.686	0.050
490	3.686	0.050
491	3.686	0.050
492	3.681	0.047
493	3.681	0.047
494	3.681	0.047
495	3.681	0.047
496	3.681	0.047
497	3.681	0.047
498	3.681	0.047
499	3.681	0.047
500	3.681	0.047
501	3.681	0.047
502	3.681	0.047
503	3.681	0.047
504	3.681	0.047
505	3.681	0.047
506	3.681	0.047
507	3.681	0.047
508	3.681	0.047
509	3.681	0.047
510	3.681	0.047
511	3.681	0.047
512	3.681	0.047
513	3.681	0.047
514	3.681	0.047
515	3.681	0.047
516	3.681	0.047
517	3.681	0.047
518	3.681	0.047
519	3.681	0.047
520	3.681	0.047
521	3.681	0.047
522	3.681	0.047
523	3.681	0.047
524	3.681	0.047
525	3.681	0.047
526	3.681	0.047
527	3.681	0.047
528	3.681	0.047
529	3.681	0.047
530	3.681	0.047
531	3.681	0.047
532	3.681	0.047
533	3.681	0.047
534	3.681	0.047
535	3.681	0.047
536	3.681	0.047
537	3.681	0.047
538	3.681	0.047
539	3.681	0.047
540	3.681	0.047
541	3.672	0.042
542	3.672	0.042
543	3.672	0.042
544	3.672	0.042
545	3.672	0.042
546	3.672	0.042
547	3.672	0.042
548	3.672	0.042
549	3.672	0.042
550	3.672	0.042
551	3.636	0.024
552	3.636	0.024
553	3.636	0.024
554	3.636	0.024
555	3.636	0.024
556	3.636	0.024
557	3.636	0.024
558	3.636	0.024
559	3.636	0.024
560	3.636	0.024
561	3.636	0.024
562	3.636	0.024
563	3.636	0.024
564	3.636	0.024
565	3.636	0.024
566	3.636	0.024
567	3.636	0.024
568	3.636	0.024
569	3.636	0.024
570	3.636	0.024
571	3.636	0.024
572	3.636	0.024
573	3.636	0.024
574	3.636	0.024
575	3.636	0.024
576	3.636	0.024
577	3.636	0.024
578	3.636	0.024
579	3.636	0.024
580	3.636	0.024
581	3.636	0.024
582	3.636	0.024
583	3.636	0.024
584	3.636	0.024
585	3.636	0.024
586	3.636	0.024
587	3.636	0.024
588	3.636	0.024
589	3.636	0.024
590	3.636	0.024
591	3.636	0.024
592	3.636	0.024
593	3.636	0.024
594	3.636	0.024
595	3.636	0.024
596	3.636	0.024
597	3.636	0.024
598	3.636	0.024
599	3.636	0.024
600	3.636	0.024
601	3.636	0.024
602	3.636	0.024
603	3.636	0.024
604	3.636	0.024
605	3.636	0.024
606	3.636	0.024
607	3.636	0.024
608	3.636	0.024
609	3.636	0.024
610	3.636	0.024
611	3.636	0.024
612	3.636	0.024
613	3.636	0.024
614	3.636	0.024
615	3.636	0.024
616	3.636	0.024
617	3.636	0.024
618	3.636	0.024
619	3.636	0.024
620	3.636	0.024
621	3.636	0.024
622	3.636	0.024
623	3.636	0.024
624	3.636	0.024
625	3.636	0.024
626	3.636	0.024
627	3.636	0.024
628	3.636	0.024
629	3.636	0.024
630	3.636	0.024
631	3.636	0.024
632	3.636	0.024
633	3.636	0.024
634	3.636	0.024
635	3.636	0.024
636	3.636	0.024
637	3.636	0.024
638	3.636	0.024
639	3.636	0.024
640	3.636	0.024
641	3.636	0.024
642	3.636	0.024
643	3.636	0.024
644	3.636	0.024
645	3.636	0.024
646	3.636	0.024
647	3.636	0.024
648	3.636	0.024
649	3.636	0.024
650	3.636	0.024
651	3.636	0.024
652	3.636	0.024
653	3.636	0.024
654	3.636	0.024
655	3.636	0.024
656	3.636	0.024
657	3.636	0.024
658	3.636	0.024
659	3.636	0.024
660	3.636	0.024
661	3.636	0.024
662	3.636	0.024
663	3.636	0.024
664	3.636	0.024
665	3.636	0.024
666	3.636	0.024
667	3.636	0.024
668	3.636	0.024
669	3.636	0.024
670	3.636	0.024
671	3.636	0.024
672	3.636	0.024
673	3.636	0.024
674	3.636	0.024
675	3.636	0.024
676	3.636	0.024
677	3.636	0.024
678	3.636	0.024
679	3.636	0.024
680	3.636	0.024
681	3.636	0.024
682	3.636	0.024
683	3.636	0.024
684	3.636	0.024
685	3.636	0.024
686	3.636	0.024
687	3.636	0.024
688	3.636	0.024
689	3.636	0.024
690	3.636	0.024
691	3.636	0.024
692	3.636	0.024
693	3.636	0.024
694	3.636	0.024
695	3.636	0.024
696	3.636	0.024
697	3.636	0.024
698	3.636	0.024
699	3.636	0.024
700	3.636	0.024
701	3.636	0.024
702	3.636	0.024
703	3.636	0.024
704	3.636	0.024
705	3.636	0.024
706	3.636	0.024
707	3.636	0.024
708	3.636	0.024
709	3.636	0.024
710	3.636	0.024
711	3.636	0.024
712	3.636	0.024
713	3.636	0.024
714	3.636	0.024
715	3.636	0.024
716	3.636	0.024
717	3.636	0.024
718	3.636	0.024
719	3.636	0.024
720	3.636	0.024
721	3.636	0.024
722	3.636	0.024
723	3.636	0.024
724	3.636	0.024
725	3.636	0.024
726	3.636	0.024
727	3.636	0.024
728	3.636	0.024
729	3.636	0.024
730	3.636	0.024
731	3.636	0.024
732	3.636	0.024
733	3.636	0.024
734	3.636	0.024
735	3.636	0.024
736	3.636	0.024
737	3.636	0.024
738	3.636	0.024
739	3.636	0.024
740	3.636	0.024
741	3.636	0.024
742	3.636	0.024
743	3.636	0.024
744	3.636	0.024
745	3.636	0.024
746	3.636	0.024
747	3.636	0.024
748	3.636	0.024
749	3.636	0.024
750	3.636	0.024
751	3.636	0.024
752	3.636	0.024
753	3.636	0.024
754	3.578	0.004
755	3.578	0.004
756	3.578	0.004
757	3.578	0.004
758	3.578	0.004
759	3.578	0.004
760	3.578	0.004
761	3.578	0.004
762	3.578	0.004
763	3.578	0.004
764	3.578	0.004
765	3.578	0.004
766	3.578	0.004
767	3.575	0.002
768	3.575	0.002
769	3.575	0.002
770	3.575	0.002
771	3.575	0.002
772	3.575	0.002
773	3.575	0.002
774	3.575	0.002
775	3.575	0.002
776	3.575	0.002
777	3.575	0.002
778	3.575	0.002
779	3.575	0.002
780	3.575	0.002
781	3.575	0.002
782	3.575	0.002
783	3.575	0.002
784	3.575	0.002
785	3.575	0.002
786	3.575	0.002
787	3.575	0.002
788	3.575	0.002
789	3.575	0.002
790	3.575	0.002
791	3.575	0.002
792	3.575	0.002
793	3.575	0.002
794	3.575	0.002
795	3.575	0.002
796	3.575	0.002
797	3.575	0.002
798	3.575	0.002
799	3.575	0.002
800	3.575	0.002
801	3.575	0.002
802	3.575	0.002
803	3.575	0.002
804	3.575	0.002
805	3.575	0.002
806	3.575	0.002
807	3.575	0.002
808	3.575	0.002
809	3.575	0.002
810	3.575	0.002
811	3.575	0.002
812	3.575	0.002
813	3.575	0.002
814	3.575	0.002
815	3.575	0.002
816	3.575	0.002
817	3.575	0.002
818	3.575	0.002
819	3.575	0.002
820	3.575	0.002
821	3.564	0.004
822	3.564	0.004
823	3.564	0.004
824	3.564	0.004
825	3.564	0.004
826	3.564	0.004
827	3.564	0.004
828	3.564	0.004
829	3.564	0.004
830	3.564	0.004
831	3.564	0.004
832	3.564	0.004
833	3.564	0.004
834	3.564	0.004
835	3.564	0.004
836	3.564	0.004
837	3.564	0.004
838	3.564	0.004
839	3.564	0.004
840	3.563	0.004
841	3.563	0.004
842	3.563	0.004
843	3.563	0.004
844	3.563	0.004
845	3.563	0.004
846	3.563	0.004
847	3.563	0.004
848	3.563	0.004
849	3.563	0.004
850	3.563	0.004
851	3.563	0.004
852	3.563	0.004
853	3.544	0.034
854	3.544	0.034
855	3.544	0.034
856	3.544	0.034
857	3.530	0.027
858	3.530	0.027
859	3.530	0.027
860	3.530	0.027
861	3.526	0.025
862	3.526	0.025
863	3.526	0.025
864	3.526	0.025
865	3.526	0.025
866	3.526	0.025
867	3.526	0.025
868	3.526	0.025
869	3.526	0.025
870	3.515	0.046
871	3.515	0.046
872	3.515	0.046
873	3.515	0.046
874	3.515	0.046
875	3.515	0.046
876	3.515	0.046
877	3.515	0.046
878	3.515	0.046
879	3.515	0.046
880	3.515	0.046
881	3.515	0.046
882	3.515	0.046
883	3.515	0.046
884	3.515	0.046
885	3.515	0.046
886	3.515	0.046
887	3.515	0.046
888	3.515	0.046
889	3.515	0.046
890	3.515	0.046
891	3.515	0.046
892	3.515	0.046
893	3.515	0.046
894	3.515	0.046
895	3.515	0.046
896	3.515	0.046
897	3.515	0.046
898	3.515	0.046
899	3.515	0.046
900	3.515	0.046
901	3.515	0.046
902	3.515	0.046
903	3.515	0.046
904	3.515	0.046
905	3.515	0.046
906	3.515	0.046
907	3.515	0.046
908	3.515	0.046
909	3.515	0.046
910	3.515	0.046
911	3.515	0.046
912	3.515	0.046
913	3.515	0.046
914	3.515	0.046
915	3.515	0.046
916	3.515	0.046
917	3.515	0.046
918	3.515	0.046
919	3.515	0.046
920	3.515	0.046
921	3.515	0.046
922	3.515	0.046
923	3.515	0.046
924	3.515	0.046
925	3.515	0.046
926	3.515	0.046
927	3.515	0.046
928	3.515	0.046
929	3.515	0.046
930	3.515	0.046
931	3.515	0.046
932	3.515	0.046
933	3.515	0.046
934	3.515	0.046
935	3.515	0.046
936	3.515	0.046
937	3.515	0.046
938	3.515	0.046
939	3.515	0.046
940	3.515	0.046
941	3.515	0.046
942	3.515	0.046
943	3.515	0.046
944	3.515	0.046
945	3.515	0.046
946	3.515	0.046
947	3.515	0.046
948	3.515	0.046
949	3.515	0.046
950	3.515	0.046
951	3.515	0.046
952	3.515	0.046
953	3.515	0.046
954	3.515	0.046
955	3.515	0.046
956	3.515	0.046
957	3.515	0.046
958	3.515	0.046
959	3.515	0.046
960	3.515	0.046
961	3.515	0.046
962	3.515	0.046
963	3.515	0.046
964	3.515	0.046
965	3.515	0.046
966	3.515	0.046
967	3.515	0.046
968	3.515	0.046
969	3.515	0.046
970	3.513	0.050
971	3.513	0.050
972	3.513	0.050
973	3.513	0.050
974	3.513	0.050
975	3.513	0.050
976	3.512	0.050
977	3.512	0.050
978	3.512	0.050
979	3.512	0.050
980	3.512	0.050
981	3.512	0.050
982	3.512	0.050
983	3.512	0.050
984	3.512	0.050
985	3.512	0.050
986	3.512	0.050
987	3.512	0.050
988	3.512	0.050
989	3.512	0.050
990	3.512	0.050
991	3.512	0.050
992	3.512	0.050
993	3.512	0.050
994	3.512	0.050
995	3.512	0.050
996	3.512	0.050
997	3.512	0.050
998	3.512	0.050
999	3.512	0.050
1000	3.512	0.050
Average	SD	0.034037
